# Supplementary material for: A systemic analysis of monocarboxylate transporters in ovarian cancer and possible therapeutic interventions
Source: Channels (Austin). 2023 Nov 7;17(1):2273008. doi: 10.1080/19336950.2023.2273008 (PMC10631444; doi:10.1080/19336950.2023.2273008)
Supplement: Supplemental Material [file KCHL_A_2273008_SM4276.zip]

Archive with 8 entries (7 files):
- Supplementary files/
- Supplementary files/Additional_file_1.xlsx
- Supplementary files/Additional_file_2.xlsx
- Supplementary files/Supplementary Figure caption.docx
- Supplementary files/supplementary_figure_1.tif
- Supplementary files/supplementary_figure_2.tif
- Supplementary files/supplementary_figure_3.tif
- Supplementary files/supplementary_tables2_Oct13_2023.docx
