# Supplementary material for: A systemic analysis of monocarboxylate transporters in ovarian cancer and possible therapeutic interventions
Source: Channels (Austin). 2023 Nov 7;17(1):2273008. doi: 10.1080/19336950.2023.2273008 (PMC10631444; doi:10.1080/19336950.2023.2273008)
Supplement: Supplemental Material [file KCHL_A_2273008_SM4276.zip › Supplementary files/Additional_file_1.xlsx]

## Sheet: Correlated gene list
	genes corellated to SLC16A1					genes corellated to SLC16A3
	Genes	PearsonCC				Genes	PearsonCC
	PHTF1	0.6				IL4R	0.53
	DDX20	0.59				RHBDF2	0.5
	LRIG2	0.59				SLC2A6	0.47
	KLHL15	0.57				VDR	0.46
	RSBN1	0.53				MAFG	0.46
	CDC25A	0.53				TMC6	0.46
	ZFYVE9	0.52				ATP11A	0.45
	SCML2	0.52				ADAM8	0.44
	TAF5	0.51				RUNX1	0.44
	C10orf137	0.5				FAM129B	0.44
	CCDC138	0.5				SBNO2	0.44
	DNA2	0.5				PLXND1	0.44
	RBM15	0.49				CDR2L	0.43
	ZBTB39	0.49				ADAM19	0.43
	URB2	0.48				SURF4	0.43
	CCNJ	0.48				GNA15	0.43
	MGA	0.48				FOSL1	0.43
	KDM2B	0.46				HHEX	0.42
	C10orf12	0.46				PLAUR	0.42
	WDR77	0.46				RPS6KA3	0.42
	ARHGAP11A	0.46				GRB2	0.41
	SENP1	0.46				TANC2	0.41
	SFRS1	0.46				BHLHE40	0.41
	WDHD1	0.46				PIM3	0.41
	LRRC58	0.46				SLC9A1	0.41
	RRP1B	0.46				LRRC8A	0.41
	FAM123B	0.46				MAP3K6	0.41
	PDCD11	0.46				NAGA	0.41
	EPT1	0.45				LMF2	0.4
	PPP4R2	0.45				UPP1	0.4
	SMARCD1	0.45				ITGB2	0.4
	ZMYM3	0.45				SPHK1	0.4
	SBNO1	0.45				IL13RA1	0.4
	GABPB1	0.45				RAB31	0.4
	CCAR1	0.45				KIFC3	0.4
	GPAM	0.45				JMJD6	0.4
	SLC5A6	0.45				MFI2	0.4
	KHDRBS1	0.45				CERCAM	0.4
	ZNF280C	0.45				B3GNT3	0.39
	ATE1	0.45				EPHA2	0.39
	TET1	0.45				CSGALNACT2	0.39
	GRIK5	0.45				A4GALT	0.39
	ANAPC5	0.45				PLEKHB2	0.39
	LOC144438	0.45				ECE1	0.39
	DENR	0.45				C22orf9	0.39
	MTMR2	0.45				EVPL	0.39
	NRARP	0.45				ANXA1	0.39
	HSPD1	0.45				PTAFR	0.39
	ZNF625	0.45				C17orf62	0.39
	PGBD1	0.45				TMBIM1	0.39
	CSRNP2	0.45				KRT80	0.39
	WDR12	0.45				OSTF1	0.39
	C10orf119	0.45				LMNA	0.39
	BUB1B	0.45				WDR45L	0.39
	SOCS4	0.44				DKFZp761E198	0.39
	NUP160	0.44				ITGA5	0.39
	PANK1	0.44				HERC3	0.39
	ZNF620	0.44				OSMR	0.39
	HNRNPM	0.44				NDRG1	0.38
	ATP6V0A2	0.44				IER5	0.38
	USP37	0.44				MAPK11	0.38
	TDG	0.44				TBC1D22A	0.38
	NSMCE4A	0.44				TOM1	0.38
	KLHL23	0.44				TNFRSF12A	0.38
	CHEK1	0.44				KIAA1949	0.38
	C15orf42	0.44				LHFPL2	0.38
	MTF2	0.44				STK10	0.38
	SKP2	0.44				MYO1C	0.38
	DHX9	0.44				APOB48R	0.38
	RLIM	0.44				KRT19	0.38
	IPO5	0.44				FSTL3	0.38
	ZNF828	0.44				ALG12	0.38
	SEC23IP	0.43				PTGES	0.38
	ALS2CR4	0.43				CNN2	0.38
	RBM12	0.43				ALDOA	0.38
	HNRNPR	0.43				LOXL2	0.38
	CENPI	0.43				ETS1	0.38
	UPF3B	0.43				GPRC5A	0.38
	ALMS1	0.43				PTTG1IP	0.38
	KIAA1958	0.43				PPP1R9B	0.38
	PIKFYVE	0.43				PCTP	0.38
	MED12	0.43				PRSS22	0.37
	RBM12B	0.43				METTL11A	0.37
	NAA25	0.43				IQGAP1	0.37
	POLR3B	0.43				TINAGL1	0.37
	TET3	0.43				LAMC2	0.37
	HNRPLL	0.43				TWF2	0.37
	SIKE1	0.43				DRAM1	0.37
	ESPL1	0.42				C19orf28	0.37
	SFPQ	0.42				ATP6V1C1	0.37
	TMPO	0.42				HMHA1	0.37
	RQCD1	0.42				SUN2	0.37
	WDR47	0.42				AGPAT2	0.37
	FAM136A	0.42				IL7R	0.37
	CKAP5	0.42				MMD	0.37
	FAM117B	0.42				ADAM12	0.37
	RAVER2	0.42				STK3	0.37
	ZNF660	0.42				SLC31A2	0.37
	PRKDC	0.42				SQSTM1	0.37
	ANUBL1	0.42				PLXNB2	0.37
	C14orf135	0.42				COL6A2	0.37
	ZNF445	0.42				PECAM1	0.37
	ENAH	0.42				FKBP15	0.37
	SFRS7	0.42				SPSB1	0.37
	ORC1L	0.42				COPZ2	0.37
	RAD54L2	0.42				FBXW5	0.37
	FGD1	0.42				RALB	0.37
	AMD1	0.42				PDGFB	0.37
	RMND5A	0.42				CTSZ	0.37
	HNRNPU	0.42				PLAU	0.37
	DCLRE1A	0.42				TICAM1	0.37
	DLGAP5	0.42				SH2B3	0.37
	SGOL2	0.42				TREM1	0.36
	ZNF562	0.42				TNFSF9	0.36
	INTS7	0.41				SPP1	0.36
	ZNF121	0.41				AGPAT9	0.36
	ATAD2B	0.41				ECM1	0.36
	BMPR1A	0.41				P2RY6	0.36
	DIP2B	0.41				DENND3	0.36
	CCNT1	0.41				ELL2	0.36
	EXTL2	0.41				SPOCD1	0.36
	GCN1L1	0.41				SLC2A5	0.36
	PRDM4	0.41				SLC12A8	0.36
	MEN1	0.41				ZBTB7A	0.36
	CEP78	0.41				NEK6	0.36
	DTL	0.41				PCYT1A	0.36
	KIF14	0.41				PMEPA1	0.36
	TTC26	0.41				FAM38A	0.36
	CDC7	0.41				DUSP10	0.36
	ERCC6L	0.41				KIAA0247	0.36
	RFX7	0.41				FN1	0.36
	SERBP1	0.41				NFKB1	0.36
	CHRNA5	0.41				GFPT2	0.36
	YEATS2	0.41				VCAN	0.36
	PHKA1	0.41				ATP6AP1	0.36
	BRAP	0.41				OSGIN2	0.36
	SESN3	0.41				MVP	0.36
	CASC5	0.41				COL5A2	0.36
	KIAA1549	0.41				POLD4	0.36
	GXYLT1	0.41				SERPINB8	0.36
	C2orf44	0.41				NPLOC4	0.36
	ODC1	0.41				ALOX5	0.36
	ZNF318	0.41				ADRA1B	0.36
	GTF3C4	0.41				MMP2	0.35
	TSC22D2	0.41				GGT5	0.35
	FARSB	0.41				MSN	0.35
	CEP97	0.41				RAPH1	0.35
	YLPM1	0.41				IFFO1	0.35
	PTPN4	0.41				FAM3C	0.35
	MAPK1IP1L	0.41				C13orf31	0.35
	KDM4A	0.41				DUSP3	0.35
	ZNF84	0.41				NACC2	0.35
	FAM35B2	0.41				SIPA1	0.35
	STIL	0.41				SPRY4	0.35
	CHD4	0.41				TMC8	0.35
	BARD1	0.41				INPP5D	0.35
	CACHD1	0.41				CCRN4L	0.35
	GMCL1	0.41				EDEM1	0.35
	PCGF6	0.41				FAM100B	0.35
	PPP1CC	0.41				SREBF1	0.35
	ILF3	0.41				IL1RAP	0.35
	HNRNPH3	0.41				VAV2	0.35
	DDB1	0.4				GJB2	0.35
	ITSN1	0.4				DOHH	0.35
	KIF4A	0.4				SH3GL1	0.35
	KIAA0895	0.4				KIAA0513	0.35
	EZH2	0.4				BAIAP2	0.35
	NKRF	0.4				RNPEPL1	0.35
	SRRT	0.4				PCDHGA12	0.35
	ZNF142	0.4				PPP2R4	0.35
	SPATS2	0.4				MTDH	0.35
	B3GALNT2	0.4				CYB5R3	0.35
	ZNF136	0.4				PACSIN2	0.35
	CUL3	0.4				MICAL2	0.35
	E2F7	0.4				VAV1	0.35
	SHQ1	0.4				EHBP1L1	0.34
	CTDSPL2	0.4				MAN1A1	0.34
	WIZ	0.4				CLEC5A	0.34
	BUB1	0.4				SNX8	0.34
	ZNF788	0.4				ARSB	0.34
	FRAS1	0.4				GDPD3	0.34
	LANCL2	0.4				TGFBR2	0.34
	SSRP1	0.4				FAP	0.34
	ZNF354C	0.4				THBS2	0.34
	FASTKD2	0.4				ITGA3	0.34
	ZNF426	0.4				TNFAIP6	0.34
	TIMELESS	0.4				TMPRSS4	0.34
	GPX7	0.4				NBL1	0.34
	PTPN11	0.4				COL1A2	0.34
	CAD	0.4				TMEM154	0.34
	NDE1	0.4				ZDHHC5	0.34
	TTL	0.4				RRM2B	0.34
	TARDBP	0.4				COL6A3	0.34
	ADNP	0.4				KRT23	0.34
	N4BP2	0.4				CTSA	0.34
	C1orf163	0.4				LGALS1	0.34
	PRPF40A	0.4				GJB3	0.34
	CTPS2	0.4				SPINT1	0.34
	IP6K1	0.4				P4HB	0.34
	SON	0.4				COL1A1	0.34
	FAM35B	0.4				HK3	0.34
	SPAST	0.4				FUT11	0.34
	C14orf118	0.4				RHOG	0.34
	CTTNBP2NL	0.4				ITGAX	0.34
	FEM1B	0.4				MAFF	0.34
	CENPO	0.4				SCD	0.34
	PPP1R15B	0.4				PLIN3	0.34
	TNPO1	0.4				RHOF	0.34
	RNF34	0.4				NCF2	0.34
	RIF1	0.4				ADAMTS14	0.34
	PDZD8	0.4				STK17B	0.34
	DDX3X	0.4				PLEKHO2	0.34
	ALS2	0.4				NPAS2	0.34
	MXD1	0.4				P4HA1	0.34
	C2orf3	0.4				PGK1	0.34
	SUPV3L1	0.4				MALL	0.33
	FLVCR1	0.4				FMNL1	0.33
	CRY1	0.4				IPPK	0.33
	RCOR2	0.4				ACSL1	0.33
	ZRANB1	0.4				NINJ1	0.33
	TMEM20	0.4				RAB14	0.33
	LDLRAD3	0.4				TUBA4A	0.33
	TMEM194A	0.4				RAB43	0.33
	MLEC	0.4				CD300A	0.33
	NOLC1	0.4				ARFGAP3	0.33
	TTLL4	0.39				LACTB	0.33
	ALG9	0.39				TCIRG1	0.33
	TDP1	0.39				SIRPB2	0.33
	CREB1	0.39				TPBG	0.33
	ZFP106	0.39				ITGB6	0.33
	DGKD	0.39				ZDHHC12	0.33
	MKI67	0.39				INPP4B	0.33
	ABCC1	0.39				P4HA3	0.33
	C15orf23	0.39				RPS6KA1	0.33
	TTLL5	0.39				CAPZB	0.33
	DONSON	0.39				RIN1	0.33
	PARP1	0.39				ANXA2	0.33
	ZNF770	0.39				WISP1	0.33
	OIP5	0.39				TYMP	0.33
	C12orf49	0.39				COL3A1	0.33
	CCNF	0.39				PLEC	0.33
	SMARCC1	0.39				DAPK3	0.33
	TCF12	0.39				CRAT	0.33
	GART	0.39				USP12	0.33
	SF1	0.39				PLK3	0.33
	TOR1AIP2	0.39				SLC19A3	0.33
	CBX5	0.39				BCL3	0.33
	PPP2R5E	0.39				UBAC1	0.33
	RBM26	0.39				FGR	0.33
	ZNF664	0.39				FERMT3	0.33
	RBM14	0.39				GPR107	0.33
	CLPX	0.39				LSP1	0.33
	LARP4	0.39				PAPSS2	0.33
	FASN	0.39				LIN54	0.33
	ZNF92	0.39				TRABD	0.33
	ZNF281	0.39				ARHGDIA	0.33
	RNF168	0.39				TSKU	0.32
	ZNF558	0.39				ARRB1	0.32
	KIF15	0.39				RAB35	0.32
	XPO5	0.39				WWP1	0.32
	ARMC6	0.39				ZCCHC6	0.32
	FANCM	0.39				ADM	0.32
	MARS2	0.39				ACTG1	0.32
	XRCC2	0.39				ST3GAL1	0.32
	MCM3AP	0.39				C17orf28	0.32
	FBXO45	0.39				ANGPTL2	0.32
	HERC2	0.39				TRIM47	0.32
	RTF1	0.39				RPS6KA4	0.32
	OTUD3	0.39				TNFRSF21	0.32
	LRP5	0.39				KDELR3	0.32
	TOPBP1	0.39				TMEM51	0.32
	DICER1	0.39				COL5A1	0.32
	SFRS15	0.39				KCTD10	0.32
	TRRAP	0.39				FAM78A	0.32
	PPP2R2D	0.39				NNMT	0.32
	SART3	0.39				POSTN	0.32
	FANCB	0.39				EIF2C2	0.32
	UBE2O	0.39				EMP1	0.32
	GATAD2A	0.39				CLTC	0.32
	DGAT2	0.39				FAM114A1	0.32
	GPR156	0.39				PAPD7	0.32
	SFRS13B	0.39				WDR44	0.32
	C10orf2	0.39				2011-09-01	0.32
	ABCB6	0.39				SFN	0.32
	EPB41	0.39				P4HA2	0.32
	IPO9	0.38				PCDH1	0.32
	SMC6	0.38				FBXO45	0.32
	RNF43	0.38				CD68	0.32
	MED26	0.38				KCTD11	0.32
	RHOBTB1	0.38				MAFB	0.32
	LBR	0.38				AP2M1	0.32
	KIF7	0.38				ZEB2	0.32
	NEK4	0.38				FZD1	0.32
	CEP76	0.38				TGFBI	0.32
	RSRC2	0.38				CHST11	0.32
	FUBP1	0.38				CCL11	0.32
	YTHDF2	0.38				C16orf57	0.32
	ZCCHC11	0.38				PDXK	0.32
	KIAA1211	0.38				ZNF185	0.32
	NHSL2	0.38				UBQLN1	0.32
	SMNDC1	0.38				NFKBIE	0.32
	ANAPC7	0.38				COL6A1	0.32
	TP53BP1	0.38				TICAM2	0.32
	PRPF38B	0.38				TRIM29	0.32
	PSME4	0.38				ITPRIPL2	0.32
	FAM125B	0.38				HCK	0.32
	ZNF398	0.38				CORO1C	0.32
	SRPK1	0.38				CCDC47	0.32
	NOP58	0.38				C2CD2L	0.32
	FAM160B1	0.38				TLR2	0.32
	TXLNG	0.38				ADAM10	0.32
	TCERG1	0.38				DIRAS2	0.32
	C14orf104	0.38				SELO	0.32
	AKAP8	0.38				UPK1B	0.31
	PASK	0.38				GPR84	0.31
	SCARB1	0.38				IPMK	0.31
	ZNF777	0.38				RIN3	0.31
	ARID3B	0.38				MYO1F	0.31
	ACVR2B	0.38				LAIR1	0.31
	TMEFF1	0.38				LIF	0.31
	TMEM48	0.38				ERO1L	0.31
	SLC16A10	0.38				CYTH4	0.31
	LIN52	0.38				LUM	0.31
	SETD8	0.38				LILRB3	0.31
	MCM7	0.38				GNAI2	0.31
	C14orf106	0.38				CEBPB	0.31
	C10orf88	0.38				RAB1B	0.31
	CHERP	0.38				EMR2	0.31
	PPM1H	0.38				KLK6	0.31
	POLE	0.38				TRPV2	0.31
	EXO1	0.38				TNS4	0.31
	DNMBP	0.38				SGMS2	0.31
	INCENP	0.38				ITGA11	0.31
	NDUFS1	0.38				PICALM	0.31
	DCP1A	0.38				OSGIN1	0.31
	DIXDC1	0.38				F2R	0.31
	CDCA5	0.38				ARPC1B	0.31
	KPNA4	0.38				SH3BGRL3	0.31
	ZNF786	0.38				CTSL1	0.31
	VPS54	0.38				BICC1	0.31
	MYEF2	0.38				KLF10	0.31
	FAM169A	0.38				CSF2RB	0.31
	ZNF273	0.38				PSMD12	0.31
	ORC2L	0.38				GALNT10	0.31
	ZXDB	0.38				SAT1	0.31
	PCNT	0.38				UGCG	0.31
	PLEKHA9	0.38				C3orf64	0.31
	L2HGDH	0.38				BCAP31	0.31
	TUBGCP4	0.38				LOC541471	0.31
	MCM2	0.38				SERPINA1	0.31
	ZNF559	0.38				IER5L	0.31
	SMEK1	0.38				AEBP1	0.31
	PGAM5	0.38				TIMP2	0.31
	CCDC15	0.38				S100A16	0.31
	SLC35E3	0.38				MYO1E	0.31
	ZNF605	0.38				C19orf26	0.31
	CDH24	0.38				C1QTNF6	0.31
	RASSF3	0.38				LOX	0.31
	DHX33	0.38				SPTLC1	0.31
	DNAJC9	0.37				ZNF217	0.31
	CBX2	0.37				WDFY4	0.31
	NCL	0.37				MAN2A1	0.31
	SAFB	0.37				CTSD	0.31
	EML1	0.37				RAD23B	0.31
	SAMD1	0.37				IDS	0.31
	SPIN4	0.37				GPR56	0.31
	ATG9A	0.37				SKIL	0.31
	SAP130	0.37				FAM65A	0.31
	DHX57	0.37				FAM105B	0.31
	B4GALT4	0.37				SNX10	0.31
	BBX	0.37				LRRC25	0.31
	PFAS	0.37				ADAM9	0.31
	NUP205	0.37				C9orf89	0.31
	AGFG1	0.37				TDO2	0.31
	C10orf46	0.37				SPARC	0.31
	GAS2L3	0.37				ADAMTS2	0.31
	CHUK	0.37				PRDM1	0.31
	ZC3HAV1L	0.37				ZNF469	0.31
	ZNF93	0.37				ATP13A3	0.31
	ING1	0.37				MYH9	0.31
	NUSAP1	0.37				ITSN2	0.31
	POLR1A	0.37				MYO5A	0.31
	AMPD2	0.37				OLFML2B	0.31
	DIAPH2	0.37				RAB27A	0.31
	CCDC99	0.37				LDLR	0.3
	HEATR1	0.37				C9orf30	0.3
	NUP210	0.37				NEDD4	0.3
	SF3B1	0.37				C17orf60	0.3
	PDE12	0.37				HK1	0.3
	SMO	0.37				ITGAM	0.3
	UBXN7	0.37				OSCAR	0.3
	NCAPD3	0.37				ATP6V1B2	0.3
	C11orf84	0.37				CXCL1	0.3
	DHX30	0.37				TMEM2	0.3
	BZW1	0.37				AP4E1	0.3
	ZFP30	0.37				SUSD2	0.3
	ZYG11B	0.37				FAM83H	0.3
	IFT81	0.37				2003-03-01	0.3
	CCDC41	0.37				PTGIR	0.3
	CDK8	0.37				SPPL2A	0.3
	IPO13	0.37				SAPS2	0.3
	RAB38	0.37				HAVCR2	0.3
	RDX	0.37				PDLIM5	0.3
	BRI3BP	0.37				C5AR1	0.3
	KIRREL	0.37				CD93	0.3
	RCC2	0.37				BCAR1	0.3
	DNAJC14	0.37				CALHM3	0.3
	GTF2H3	0.37				ARRDC1	0.3
	EIF3A	0.37				NPTXR	0.3
	SP3	0.37				PAEP	0.3
	XRCC5	0.37				ANXA2P2	0.3
	TPST1	0.37				COLEC12	0.3
	SMPD4	0.37				FLT1	0.3
	ZNF124	0.37				NFAM1	0.3
	ASPM	0.37				MAL2	0.3
	NAA30	0.37				CYTH1	0.3
	TCF3	0.37				ALG2	0.3
	RBBP5	0.37				TMEM189	0.3
	CUL4A	0.37				DNASE1L1	0.3
	DPY19L1	0.37				FCGR2A	0.3
	SPTBN1	0.37				MRAS	0.3
	MARCKSL1	0.37				AFAP1	0.3
	HOOK1	0.37				CD300C	0.3
	MTA2	0.37				MECP2	0.3
	TPP2	0.37				MGAT1	0.3
	FANCI	0.37				SLAMF8	0.3
	SAE1	0.37				CCRL2	0.3
	ZNF518B	0.37				SLC20A1	0.3
	ANAPC1	0.37				FRYL	0.3
	TBCEL	0.37				COL8A1	0.3
	R3HDM1	0.37				EFNA5	0.3
	MLXIP	0.37				LDLRAP1	0.3
	ZBTB34	0.37				C1QTNF1	0.3
	USP13	0.37				MSC	0.3
	FAM53C	0.37				CDCP1	0.3
	DNMT1	0.37				SLA	0.3
	EID3	0.37				ADRBK1	0.3
	POMT2	0.37				KLHL5	0.3
	GPT2	0.37				TFEB	0.3
	DCUN1D5	0.36				SYNGR2	0.3
	ZNF10	0.36				SEMA7A	0.3
	DDX21	0.36				GLIPR1	0.3
	FAM18A	0.36				ACSL3	0.3
	POLR2D	0.36				SIGLEC9	0.3
	SCYL2	0.36				TGFB1	0.3
	TSPAN6	0.36				COL4A1	0.3
	ZNF561	0.36				TGM2	0.3
	ARID2	0.36
	WEE1	0.36
	CLSPN	0.36
	ANKRD32	0.36
	BEND3	0.36
	RBM28	0.36
	POLA2	0.36
	METTL8	0.36
	NUP153	0.36
	PRMT6	0.36
	CBL	0.36
	MSH2	0.36
	CCDC88C	0.36
	BCCIP	0.36
	EPS15L1	0.36
	HIPK1	0.36
	PTCD3	0.36
	MIR17HG	0.36
	TARBP2	0.36
	RYBP	0.36
	MCRS1	0.36
	ZNF574	0.36
	GNL3L	0.36
	WNK3	0.36
	SPPL3	0.36
	NOC3L	0.36
	ATXN2	0.36
	HMGCR	0.36
	KDM5B	0.36
	MED13	0.36
	USP24	0.36
	DOT1L	0.36
	RAN	0.36
	NCAPH	0.36
	NUP188	0.36
	ZNF229	0.36
	ZKSCAN5	0.36
	NINL	0.36
	BAZ1B	0.36
	ENTPD7	0.36
	NUP133	0.36
	POLR1B	0.36
	SMARCA4	0.36
	LOC285074	0.36
	KRBA1	0.36
	RPAP3	0.36
	DKC1	0.36
	MOV10	0.36
	RBMX	0.36
	POM121	0.36
	C8orf39	0.36
	NOMO1	0.36
	BUB3	0.36
	EXOC5	0.36
	AP1M1	0.36
	FAM168B	0.36
	XPNPEP1	0.36
	ZBTB33	0.36
	RANBP2	0.36
	LCOR	0.36
	LIMD1	0.36
	PARG	0.36
	BRD4	0.36
	EP400NL	0.36
	EFR3B	0.36
	GMEB1	0.36
	CPSF2	0.36
	PI4K2A	0.36
	PUS1	0.36
	DHX37	0.36
	RAD54L	0.36
	CAMKK2	0.36
	PNN	0.36
	ZNF492	0.36
	KIAA0317	0.36
	ZNF589	0.36
	ANKLE1	0.36
	KLHL11	0.36
	ZNF202	0.36
	REV3L	0.36
	MAPKAPK5	0.36
	PHF6	0.36
	TROVE2	0.36
	BRWD3	0.36
	PRPF38A	0.36
	SSX2IP	0.36
	ZNF436	0.36
	PNMA1	0.35
	UNG	0.35
	CUL4B	0.35
	RPAP1	0.35
	RBMXL1	0.35
	DDX50	0.35
	C1orf96	0.35
	ZSCAN12P1	0.35
	SFMBT1	0.35
	SENP5	0.35
	EFCAB7	0.35
	SMC1A	0.35
	SFRS2	0.35
	ZNF607	0.35
	JUB	0.35
	SLC35B4	0.35
	RACGAP1	0.35
	RILPL1	0.35
	DPY19L3	0.35
	TEX10	0.35
	SLC19A1	0.35
	WDR43	0.35
	YY1	0.35
	MCM3	0.35
	DDX55	0.35
	ADCY6	0.35
	CENPV	0.35
	C3orf21	0.35
	OPHN1	0.35
	FANCC	0.35
	HCFC1	0.35
	UPF1	0.35
	UNC119B	0.35
	ZNF317	0.35
	MKL2	0.35
	SAPS3	0.35
	DBF4	0.35
	LRPPRC	0.35
	RNFT2	0.35
	PPAN	0.35
	CLCC1	0.35
	SMC3	0.35
	SIK2	0.35
	RBM45	0.35
	DDX10	0.35
	ZNF26	0.35
	ZNF143	0.35
	HLTF	0.35
	TAF1B	0.35
	ISG20L2	0.35
	BHLHB9	0.35
	C21orf45	0.35
	ZNF180	0.35
	NVL	0.35
	C3orf67	0.35
	UBN2	0.35
	ZNF738	0.35
	AHCTF1	0.35
	ZNF3	0.35
	SLC41A1	0.35
	ZNF669	0.35
	LNP1	0.35
	AP3M1	0.35
	WDR5	0.35
	PSMD1	0.35
	VPS33A	0.35
	NUP155	0.35
	POP1	0.35
	RC3H1	0.35
	KDM5C	0.35
	PBRM1	0.35
	ARHGAP19	0.35
	ATF7IP	0.35
	ZNF140	0.35
	C14orf102	0.35
	CSTF2	0.35
	PACSIN1	0.35
	ZNF14	0.35
	DDX23	0.35
	GPSM2	0.35
	GEN1	0.35
	EFNB1	0.35
	ZNF232	0.35
	GPATCH2	0.35
	TSN	0.35
	MKLN1	0.35
	C1orf135	0.35
	PWP1	0.35
	CDK2	0.35
	NRD1	0.35
	DARS2	0.35
	DEPDC1B	0.35
	ABL2	0.35
	ZNF670	0.35
	FEN1	0.35
	MCM6	0.35
	USP1	0.35
	CENPF	0.35
	SF3B2	0.35
	NUCKS1	0.35
	TFAM	0.35
	MEX3A	0.35
	MTMR4	0.35
	CEP110	0.35
	SIRT1	0.35
	HNRNPA1L2	0.35
	PPPDE1	0.35
	FAM35A	0.35
	ZNF283	0.35
	CEP350	0.34
	HS2ST1	0.34
	FUS	0.34
	SYDE2	0.34
	SLC6A8	0.34
	ZNF594	0.34
	CDCA2	0.34
	NONO	0.34
	GTF2E1	0.34
	LASS6	0.34
	HUWE1	0.34
	STYX	0.34
	TCP10L	0.34
	PUS7	0.34
	TMEM201	0.34
	NOTCH3	0.34
	PHF16	0.34
	TTC21B	0.34
	DNMT3A	0.34
	PUM2	0.34
	GSPT1	0.34
	POU2F1	0.34
	TRAFD1	0.34
	ZNF618	0.34
	PLDN	0.34
	IRGQ	0.34
	PDS5A	0.34
	ORC6L	0.34
	ZNF192	0.34
	ZNF846	0.34
	ERCC4	0.34
	WDR33	0.34
	MINPP1	0.34
	MCM4	0.34
	SCAP	0.34
	USP30	0.34
	ARL5B	0.34
	ARIH2	0.34
	SMARCA5	0.34
	ORAI1	0.34
	SERINC5	0.34
	PPAT	0.34
	ZFP64	0.34
	ATAD5	0.34
	SLC4A8	0.34
	H2AFY2	0.34
	CAND2	0.34
	TRUB1	0.34
	GLCCI1	0.34
	RHOU	0.34
	TMED8	0.34
	PPRC1	0.34
	PHF8	0.34
	H2AFV	0.34
	RC3H2	0.34
	REPIN1	0.34
	SLC19A2	0.34
	RRN3	0.34
	EPC1	0.34
	AACS	0.34
	C15orf41	0.34
	TTC13	0.34
	ZSCAN12	0.34
	TCHP	0.34
	TMEM206	0.34
	RPTOR	0.34
	SPATA5L1	0.34
	STRADB	0.34
	RAP1GAP2	0.34
	FBRSL1	0.34
	ZNF20	0.34
	ZNF518A	0.34
	PRPSAP1	0.34
	MAPK6	0.34
	E2F6	0.34
	SMAD5	0.34
	ALDH18A1	0.34
	MTR	0.34
	CDK4	0.34
	SMARCA1	0.34
	DSCR9	0.34
	BUD13	0.34
	ELAVL1	0.34
	RBM15B	0.34
	FBXL12	0.34
	HMGB3	0.34
	PCYOX1	0.34
	UBE4A	0.34
	HNRNPA3	0.34
	UBXN2A	0.34
	XK	0.34
	ZNF227	0.34
	GSK3B	0.34
	ZMYM4	0.34
	STT3A	0.34
	YOD1	0.34
	MURC	0.34
	FAM40A	0.34
	POGK	0.34
	PCID2	0.34
	PUS7L	0.34
	NOP56	0.34
	ZNF98	0.34
	KPNB1	0.34
	MNS1	0.34
	MSH6	0.34
	EP400	0.34
	ABI2	0.34
	C17orf80	0.34
	CEBPZ	0.34
	NHLRC2	0.34
	MAML1	0.34
	ATP13A3	0.34
	ZWILCH	0.34
	CLASP2	0.34
	ZNF45	0.34
	BRIP1	0.34
	ZNF100	0.34
	MYO9B	0.33
	SNAPC1	0.33
	TNKS2	0.33
	ST7L	0.33
	ZNRF3	0.33
	AGL	0.33
	MBTPS2	0.33
	KIAA1586	0.33
	DDX26B	0.33
	TUB	0.33
	AQR	0.33
	CDCA7	0.33
	TRIM25	0.33
	PAK2	0.33
	C14orf145	0.33
	SUV39H2	0.33
	KIAA0586	0.33
	PRPF39	0.33
	TNFRSF19	0.33
	C1orf103	0.33
	OSBPL9	0.33
	C19orf40	0.33
	CHKA	0.33
	DIS3	0.33
	ZFP112	0.33
	GSK3A	0.33
	DIP2A	0.33
	ROCK2	0.33
	TIAL1	0.33
	ST6GALNAC3	0.33
	ELK4	0.33
	AAAS	0.33
	SIAH2	0.33
	ZC3H8	0.33
	PAPOLG	0.33
	ZSCAN21	0.33
	TGFBRAP1	0.33
	POLD1	0.33
	GNAI3	0.33
	KIF11	0.33
	WDR75	0.33
	DCLRE1B	0.33
	IREB2	0.33
	PDCD7	0.33
	TMEM209	0.33
	SFRS8	0.33
	MAP4K5	0.33
	PTBP1	0.33
	TUBGCP2	0.33
	FAM32A	0.33
	LARS2	0.33
	UTP20	0.33
	SCAND3	0.33
	TRIM33	0.33
	CDC14A	0.33
	TRIP12	0.33
	ZNF275	0.33
	SNN	0.33
	MOGS	0.33
	VTI1A	0.33
	IARS	0.33
	EHMT1	0.33
	EIF4H	0.33
	NFXL1	0.33
	MTIF2	0.33
	MAP6D1	0.33
	LMTK2	0.33
	COPS7B	0.33
	PPM1B	0.33
	HSPC159	0.33
	KLHDC10	0.33
	PLEKHA8	0.33
	ZNF253	0.33
	SUV420H1	0.33
	PRDM10	0.33
	HEATR6	0.33
	TLK2	0.33
	TNPO2	0.33
	CS	0.33
	GTPBP3	0.33
	ZSCAN29	0.33
	POLQ	0.33
	PLCXD1	0.33
	RFWD3	0.33
	TAF1	0.33
	NCAPD2	0.33
	RNF219	0.33
	UCHL5	0.33
	ZBTB44	0.33
	ZNF638	0.33
	ZNF48	0.33
	NASP	0.33
	ATAD1	0.33
	MCFD2	0.33
	AMMECR1L	0.33
	FAM53B	0.33
	DCAF17	0.33
	CKAP4	0.33
	ARMCX5	0.33
	RBM4	0.33
	HSPA4	0.33
	PAXIP1	0.33
	BLM	0.33
	FRAT2	0.33
	TECPR2	0.33
	RBPMS2	0.33
	OXSR1	0.33
	ZZZ3	0.33
	KDM3A	0.33
	CDK17	0.33
	GMFB	0.33
	VPRBP	0.33
	STAG1	0.33
	NFYB	0.33
	DOCK7	0.33
	ZBTB40	0.33
	C14orf138	0.33
	PIK3C2A	0.33
	GRB10	0.33
	SASS6	0.33
	ZNF662	0.33
	PATL1	0.33
	TMEM39A	0.33
	ANP32E	0.33
	KIAA1919	0.33
	RUNDC2A	0.33
	NSD1	0.33
	GIGYF2	0.33
	BMS1	0.33
	GFPT1	0.33
	RAD51AP1	0.33
	ZNF207	0.33
	GATC	0.33
	ARHGEF7	0.33
	SFRS3	0.33
	SACS	0.33
	DDX54	0.33
	C19orf57	0.33
	KIAA0947	0.33
	AEN	0.32
	CHFR	0.32
	FAM161A	0.32
	GRPEL2	0.32
	C11orf57	0.32
	LMNB1	0.32
	CCDC21	0.32
	MPHOSPH9	0.32
	EIF4EBP2	0.32
	ZBED3	0.32
	MPZL1	0.32
	FIGNL1	0.32
	CCT6P1	0.32
	WRN	0.32
	C10orf18	0.32
	ZNHIT6	0.32
	METTL2B	0.32
	CCT7	0.32
	UGGT2	0.32
	HTATSF1	0.32
	SBK1	0.32
	SNRNP200	0.32
	TMC7	0.32
	STT3B	0.32
	GTF2A1	0.32
	MATR3	0.32
	KIF5B	0.32
	MAGI3	0.32
	SGOL1	0.32
	SPATA6	0.32
	LRP6	0.32
	BPTF	0.32
	ZNF286A	0.32
	ZNF526	0.32
	HK2	0.32
	USP34	0.32
	ZNF282	0.32
	EIF4G3	0.32
	CCDC66	0.32
	CNOT1	0.32
	QSOX2	0.32
	APPL2	0.32
	INTS2	0.32
	SPIN3	0.32
	GEMIN5	0.32
	HELLS	0.32
	MLH3	0.32
	C3orf15	0.32
	ATP13A1	0.32
	PRKRA	0.32
	INTS6	0.32
	KDELC1	0.32
	ZNF507	0.32
	SNHG1	0.32
	IDE	0.32
	TANC1	0.32
	ZNF410	0.32
	VPS39	0.32
	MORF4L2	0.32
	KIF20B	0.32
	ACIN1	0.32
	RNF157	0.32
	ATP2A2	0.32
	SYT13	0.32
	KALRN	0.32
	C19orf44	0.32
	PSRC1	0.32
	CLASP1	0.32
	C13orf34	0.32
	CCT6A	0.32
	MSI1	0.32
	POLA1	0.32
	CDC73	0.32
	ZFR	0.32
	PUM1	0.32
	PCNXL3	0.32
	HNRNPA2B1	0.32
	CAMSAP1L1	0.32
	HYLS1	0.32
	REPS1	0.32
	UBE3A	0.32
	RBM25	0.32
	MCM8	0.32
	NOL10	0.32
	DHX40	0.32
	BCOR	0.32
	HSPA13	0.32
	KLHL8	0.32
	CTBP2	0.32
	WDR41	0.32
	DYRK1A	0.32
	LMBR1	0.32
	NARG2	0.32
	FOXK2	0.32
	ATXN7L3B	0.32
	TUBB	0.32
	ZNF35	0.32
	NRF1	0.32
	GCFC1	0.32
	ARMC9	0.32
	KIAA0922	0.32
	METAP2	0.32
	ZNF496	0.32
	PPM1G	0.32
	B3GNT5	0.32
	GINS3	0.32
	CHSY1	0.32
	ZCCHC3	0.32
	PDIK1L	0.32
	C11orf82	0.32
	LOC729082	0.32
	TOP2A	0.32
	MIOS	0.32
	GTF3C1	0.32
	C10orf82	0.32
	CEP250	0.32
	USP47	0.32
	HECTD2	0.32
	CDC6	0.32
	ASTE1	0.32
	CHST10	0.32
	ZNF177	0.32
	SNX29	0.32
	ZBTB24	0.32
	NAE1	0.32
	GLMN	0.32
	DNM1L	0.32
	EXOC6B	0.32
	TUBA1B	0.32
	KIF2C	0.32
	SFRS2IP	0.32
	B3GNT1	0.32
	ZBTB8A	0.32
	MTPAP	0.32
	UHRF1BP1L	0.32
	LSM11	0.32
	ODF2	0.32
	ZNF428	0.32
	HOMER1	0.32
	AAGAB	0.32
	CCDC150	0.32
	CNST	0.32
	BIRC6	0.31
	RRAGB	0.31
	HDGFRP3	0.31
	GTF3C2	0.31
	WDFY1	0.31
	PAPD5	0.31
	NCBP2	0.31
	PAQR5	0.31
	ATP1B3	0.31
	APPL1	0.31
	SMEK2	0.31
	FADS1	0.31
	KATNB1	0.31
	BCLAF1	0.31
	KNTC1	0.31
	INO80D	0.31
	ANKRD52	0.31
	OPA1	0.31
	MTHFD1	0.31
	CHD1L	0.31
	USP46	0.31
	NISCH	0.31
	MAPK8	0.31
	FAM72A	0.31
	ZSCAN23	0.31
	AMOT	0.31
	ZKSCAN2	0.31
	CLPB	0.31
	IFT46	0.31
	ACAD8	0.31
	PRPF19	0.31
	ZNF234	0.31
	CHST14	0.31
	STK33	0.31
	TAF1A	0.31
	RNF26	0.31
	HSP90B1	0.31
	SLC6A9	0.31
	CEP152	0.31
	CCDC92	0.31
	WAPAL	0.31
	LOC642852	0.31
	RFX3	0.31
	AGTPBP1	0.31
	DOPEY2	0.31
	BCL7A	0.31
	TBC1D16	0.31
	ABCD3	0.31
	CHD7	0.31
	FZD5	0.31
	HPDL	0.31
	KIAA1731	0.31
	ZNF22	0.31
	C3orf34	0.31
	BCORL1	0.31
	TFDP1	0.31
	TNPO3	0.31
	LOXL3	0.31
	RRP12	0.31
	CLEC16A	0.31
	PAICS	0.31
	TCTN2	0.31
	HIPK2	0.31
	KIF2A	0.31
	ZNF740	0.31
	SSBP3	0.31
	SLC25A36	0.31
	GTF2I	0.31
	MRPL42	0.31
	MPRIP	0.31
	UGGT1	0.31
	CEP135	0.31
	MAN2A2	0.31
	ZW10	0.31
	NEU3	0.31
	KPNA1	0.31
	HMGA2	0.31
	MAP1B	0.31
	SIN3B	0.31
	KIAA0090	0.31
	FOXM1	0.31
	CDK1	0.31
	CBLL1	0.31
	C1orf112	0.31
	CCDC14	0.31
	C12orf48	0.31
	ATL1	0.31
	C6orf167	0.31
	LIN9	0.31
	ZNF689	0.31
	ZNF682	0.31
	ATRX	0.31
	TUBGCP3	0.31
	NBEAL1	0.31
	MGC87042	0.31
	FBXO22	0.31
	WDR4	0.31
	SLC20A1	0.31
	ACVR1B	0.31
	ZNF592	0.31
	G2E3	0.31
	TRA2B	0.31
	AGGF1	0.31
	SLC39A9	0.31
	MAP1A	0.31
	XPOT	0.31
	FGFR4	0.31
	NAA15	0.31
	FIGN	0.31
	ZNF498	0.31
	PPP3R1	0.31
	SFRS4	0.31
	DDX1	0.31
	USP36	0.31
	TOP2B	0.31
	TCOF1	0.31
	SF3B3	0.31
	NUDT21	0.31
	ZNF235	0.31
	RASL10B	0.31
	CBX8	0.31
	FBXO41	0.31
	ZNF708	0.31
	EXOG	0.31
	RAD51	0.31
	XYLB	0.31
	THRAP3	0.31
	SFRS14	0.31
	NFYA	0.31
	NAB2	0.31
	TRIM24	0.31
	STXBP4	0.31
	EIF2B1	0.31
	RFC5	0.31
	ZNF473	0.31
	FBXW8	0.31
	PTPLAD1	0.31
	RPL7L1	0.31
	TRIM37	0.31
	CGGBP1	0.31
	AGK	0.31
	DCAF7	0.31
	ZMYM1	0.31
	PREB	0.31
	UHRF1	0.31
	HNRNPL	0.31
	ACSL3	0.31
	ZNF74	0.31
	UBFD1	0.31
	INPP4A	0.31
	SETD2	0.31
	ZNF197	0.31
	PRKD3	0.31
	TRO	0.31
	NCAPG2	0.31
	NEDD1	0.31
	ZNF621	0.31
	ZNF699	0.31
	SLC7A5	0.31
	BAP1	0.31
	UBTD2	0.31
	GMPS	0.31
	CHD1	0.3
	FUT4	0.3
	ZC3H14	0.3
	LCLAT1	0.3
	CPXM1	0.3
	CCNB2	0.3
	ABL1	0.3
	SRM	0.3
	RGPD3	0.3
	LZTS2	0.3
	MEX3B	0.3
	ZNF85	0.3
	KDM4D	0.3
	EXD2	0.3
	C17orf71	0.3
	SIPA1L1	0.3
	PFKM	0.3
	DNAH2	0.3
	KIAA1737	0.3
	PIGA	0.3
	RRM2	0.3
	WDR76	0.3
	CIT	0.3
	MAP4K4	0.3
	SFRS11	0.3
	ARNT2	0.3
	DLG1	0.3
	GOLGA3	0.3
	CCDC18	0.3
	SAC3D1	0.3
	ZFX	0.3
	ZNF717	0.3
	NACC1	0.3
	LRRC57	0.3
	RGPD6	0.3
	ZC3H7A	0.3
	RAB11FIP2	0.3
	MRE11A	0.3
	AASDHPPT	0.3
	GLT25D1	0.3
	ITPRIPL1	0.3
	PLEKHA1	0.3
	DHX32	0.3
	SSH1	0.3
	C4orf21	0.3
	MEST	0.3
	FARP1	0.3
	LMNB2	0.3
	ZNF284	0.3
	TRAM2	0.3
	TLK1	0.3
	KIF23	0.3
	CDON	0.3
	ARMCX1	0.3
	KTI12	0.3
	RNF10	0.3
	RNMT	0.3
	WDR3	0.3
	CCDC40	0.3
	EHBP1	0.3
	RABEP1	0.3
	CDK5R1	0.3
	CPSF4	0.3
	MARS	0.3
	DCAF5	0.3
	C6orf182	0.3
	CNOT6	0.3
	FAM126B	0.3
	NFRKB	0.3
	AMMECR1	0.3
	ZNF627	0.3
	VEZT	0.3
	ZNF268	0.3
	ZNF440	0.3
	PANX1	0.3
	KDELC2	0.3
	BTRC	0.3
	ACBD6	0.3
	ASF1B	0.3
	COG2	0.3
	MTHFD2	0.3
	NXF1	0.3
	AADAT	0.3
	DVL3	0.3
	C2orf29	0.3
	PAIP2B	0.3
	ZC3H11A	0.3
	ESYT1	0.3
	HIC2	0.3
	ARHGEF9	0.3
	C2CD3	0.3
	SETDB1	0.3
	GOT2	0.3
	PSTK	0.3
	MAGI1	0.3
	GPR161	0.3
	SSB	0.3
	C12orf23	0.3
	NRXN2	0.3
	WNK2	0.3
	ZNF764	0.3
	METTL10	0.3
	CWF19L1	0.3
	ZNF260	0.3
	TGDS	0.3
	LATS1	0.3
	ZNF326	0.3
	FASTKD1	0.3
	IWS1	0.3
	LOC730101	0.3
	GARS	0.3
	DPF2	0.3
	LRRC61	0.3
	SCAND2	0.3
	HMG20A	0.3
	TRIM28	0.3
	CSNK1G1	0.3
	RIC8B	0.3
	MFAP1	0.3
	AS3MT	0.3
	EFS	0.3
	NPAT	0.3
	C14orf169	0.3
	GALM	0.3
	LOC441666	0.3
	C17orf96	0.3
	GNPNAT1	0.3
	ZCCHC8	0.3
	RAD17	0.3
	C15orf27	0.3
	LYAR	0.3
	C14orf174	0.3
	ABCF2	0.3
	QRICH1	0.3
	SET	0.3
	EIF2S1	0.3
	C2orf69	0.3
	DEPDC1	0.3
	PIF1	0.3
	KIAA1257	0.3
	POLR2A	0.3
	INTS8	0.3
	LASS5	0.3
	GPR176	0.3
	CCNT2	0.3
	PLK4	0.3
	ZNF542	0.3
	CUL5	0.3
	ATG4C	0.3
	BAZ1A	0.3
	C2orf77	0.3
	ZBTB5	0.3
	UBE2G1	0.3
	GINS1	0.3
	ALKBH2	0.3
	GSG2	0.3
	CELF1	0.3
	C3orf52	0.3
	DYNC1H1	0.3
	KIAA0892	0.3
	DSTYK	0.3
	NOL11	0.3
	FAM86D	0.3
	NFATC3	0.3
	ZNF223	0.3
	CGNL1	0.3
	ACTR3B	0.3
	TESK2	0.3
	EIF1AD	0.3
	SOS1	0.3
	FBXW2	0.3
	CCDC123	0.3
	LAMC1	0.3
	EIF2AK3	0.3
	GZF1	0.3
	POLE2	0.3
	GPC2	0.3
	KIAA1804	0.3
	SGK196	0.3
	STRN	0.3
