# Supplementary material for: A systemic analysis of monocarboxylate transporters in ovarian cancer and possible therapeutic interventions
Source: Channels (Austin). 2023 Nov 7;17(1):2273008. doi: 10.1080/19336950.2023.2273008 (PMC10631444; doi:10.1080/19336950.2023.2273008)
Supplement: Supplemental Material [file KCHL_A_2273008_SM4276.zip › Supplementary files/Additional_file_2.xlsx]

## Sheet: Information sheet
				highlight colour
					Pathways that contain the respective SLC16A gene
				Sheets
			1	SLC16A3_KEGG
			2	SLC16A3_GO_Biological pathways
			3	SLC16A3_GO_Cellular Component
			4	SLC16A3_GO_Molecular function
			5	SLC16A1_KEGG
			6	SLC16A1_GO_Biological pathways
			7	SLC16A1_GO_Cellular Component
			8	SLC16A1_GO_Molecular function

## Sheet: SLC16A3_KEGG
Enrichment FDR	nGenes	Pathway Genes	Fold Enrichment	Pathway	Genes
5.21832e-09	21	200	6.0597	Focal adhesion	ITGA3 LAMC2 PDGFB FLT1 COL1A1 ITGB6 FN1 SPP1 ITGA11 ITGAV VAV1 COL6A1 COL6A2 VAV2 ITGA5 COL6A3 COL1A2 GRB2 ACTG1 THBS2 COL4A1
5.21832e-09	15	88	9.83717	ECM-receptor interaction	ITGA3 LAMC2 COL1A1 ITGB6 FN1 SPP1 ITGA11 ITGAV COL6A1 COL6A2 ITGA5 COL6A3 COL1A2 THBS2 COL4A1
5.21832e-09	21	202	5.9997	Proteoglycans in cancer	PLAUR MMP2 SLC9A1 TGFB1 COL1A1 FN1 PLAU TLR2 ITGAV LUM IQGAP1 VAV1 MSN FZD1 MRAS VAV2 ITGA5 COL1A2 GRB2 ACTG1 MAPK11
1.50064e-08	21	217	5.58497	Regulation of actin cytoskeleton	ITGA3 SLC9A1 PDGFB MYH9 ITGB6 FN1 ARPC1B ITGA11 ITGAV IQGAP1 ITGAX VAV1 MSN MRAS ITGB2 VAV2 ITGA5 ITGAM BAIAP2 F2R ACTG1
3.80495e-08	26	354	4.23869	PI3K-Akt signaling pathway	ITGA3 LAMC2 IL4R PDGFB FLT1 COL1A1 NFKB1 ITGB6 FN1 SPP1 TLR2 ITGA11 ITGAV COL6A1 COL6A2 EPHA2 OSMR ITGA5 COL6A3 COL1A2 IL7R GRB2 F2R EFNA5 THBS2 COL4A1
1.86909e-07	24	331	4.18451	Human papillomavirus infection	ITGA3 LAMC2 ATP6AP1 COL1A1 NFKB1 TCIRG1 ITGB6 FN1 SPP1 TICAM1 ITGA11 ITGAV COL6A1 COL6A2 ATP6V1B2 ATP6V1C1 FZD1 ITGA5 COL6A3 COL1A2 GRB2 BCAP31 THBS2 COL4A1
9.06271e-07	13	102	7.35537	Amoebiasis	LAMC2 GNA15 TGFB1 COL1A1 NFKB1 FN1 TLR2 ITGB2 CXCL1 COL1A2 COL3A1 ITGAM COL4A1
2.03304e-06	15	151	5.73292	Phagosome	ATP6AP1 TCIRG1 NCF2 TUBA4A TLR2 ITGAV FCGR2A ATP6V1B2 ATP6V1C1 COLEC12 ITGB2 ITGA5 ITGAM ACTG1 THBS2
1.16403e-05	13	129	5.81588	Relaxin signaling pathway	GNA15 MMP2 TGFB1 COL1A1 NFKB1 GNAI2 ARRB1 TGFBR2 COL1A2 COL3A1 GRB2 MAPK11 COL4A1
1.50946e-05	15	179	4.83615	Tuberculosis	ATP6AP1 TGFB1 NFKB1 TCIRG1 VDR CTSD TLR2 ITGAX FCGR2A ITGB2 ITGAM CEBPB PLK3 SPHK1 MAPK11
1.66452e-05	12	114	6.07488	Leukocyte transendothelial migration	MMP2 GNAI2 NCF2 VAV1 MSN ITGB2 VAV2 ITGAM ACTG1 MAPK11 SIPA1 PECAM1
1.74949e-05	13	137	5.47626	Yersinia infection	NFKB1 FN1 TICAM1 ARPC1B VAV1 FCGR2A VAV2 ITGA5 BAIAP2 RHOG RPS6KA3 ACTG1 MAPK11
2.09626e-05	19	294	3.72965	MAPK signaling pathway	CACNG4 PDGFB FLT1 STK3 TGFB1 DUSP3 NFKB1 ARRB1 EPHA2 MAP3K6 DUSP10 MRAS RPS6KA4 TGFBR2 RPS6KA3 GRB2 EFNA5 MAPK11 IL1RAP
3.62176e-05	15	197	4.39427	Pathogenic Escherichia coli infection	CYTH4 MYH9 CYTH1 NFKB1 TUBA4A ARPC1B MYO1F FCGR2A MYO1E BAIAP2 F2R ACTG1 MAPK11 MYO5A MYO1C
3.76234e-05	17	252	3.89323	Endocytosis	NEDD4 CAPZB CYTH4 CYTH1 RAB35 WWP1 LDLR ARPC1B ARRB1 CLTC SH3GL1 LDLRAP1 AP2M1 TGFBR2 RAB31 GRK2 ARFGAP3
3.95547e-05	12	128	5.41044	Lysosome	IDS CTSA ATP6AP1 AP4E1 CTSZ TCIRG1 ARSB CTSD CD68 CLTC LAPTM5 NAGA
6.56933e-05	15	210	4.12224	Rap1 signaling pathway	PDGFB FLT1 GNAI2 VAV1 EPHA2 RALB MRAS ITGB2 VAV2 ITGAM F2R ACTG1 EFNA5 MAPK11 SIPA1
0.0001372	10	100	5.77114	AGE-RAGE signaling pathway in diabetic complications	MMP2 TGFB1 COL1A1 NFKB1 FN1 TGFBR2 COL1A2 COL3A1 MAPK11 COL4A1
0.000169179	10	103	5.60305	Protein digestion and absorption	COL1A1 COL5A1 COL6A1 COL6A2 COL8A1 COL6A3 COL1A2 COL3A1 COL4A1 COL5A2
0.000345171	9	90	5.77114	Hypertrophic cardiomyopathy	ITGA3 CACNG4 TGFB1 ITGB6 ITGA11 ITGAV LMNA ITGA5 ACTG1
0.00039227	9	92	5.64568	Rheumatoid arthritis	ATP6AP1 FLT1 TGFB1 TCIRG1 TLR2 ATP6V1B2 ATP6V1C1 ITGB2 CXCL1
0.000525882	9	96	5.41044	Dilated cardiomyopathy	ITGA3 CACNG4 TGFB1 ITGB6 ITGA11 ITGAV LMNA ITGA5 ACTG1
0.000557539	8	76	6.07488	Pertussis	NFKB1 GNAI2 TICAM1 ITGB2 ITGA5 ITGAM MAPK11 TICAM2
0.000557539	8	76	6.07488	Leishmaniasis	TGFB1 NFKB1 NCF2 TLR2 FCGR2A ITGB2 ITGAM MAPK11
0.000588381	8	77	5.99599	Arrhythmogenic right ventricular cardiomyopathy	ITGA3 CACNG4 ITGB6 ITGA11 ITGAV LMNA ITGA5 ACTG1
0.000620053	10	124	4.65414	Platelet activation	COL1A1 GNAI2 FCGR2A FERMT3 PTGIR COL1A2 COL3A1 F2R ACTG1 MAPK11
0.00154879	22	530	2.39557	Pathways in cancer	ITGA3 LAMC2 IL4R MMP2 PDGFB CSF2RB TGFB1 NFKB1 GNAI2 FN1 IL13RA1 ETS1 ITGAV RALB FZD1 RUNX1 TGFBR2 DAPK3 IL7R GRB2 F2R COL4A1
0.00171979	46	1527	1.73852	Metabolic pathways	ST3GAL1 IDS TYMP RRM2B ATP6AP1 P4HA2 SPTLC1 SCD GGT5 PGK1 GDPD3 INPP4B TCIRG1 MAN1A1 MAN2A1 ARSB ALG2 P4HA1 ACSL3 IPPK A4GALT SAT1 MGAT1 ATP6V1B2 UGCG PTGES P4HA3 ALDOA IPMK ACSL1 ATP6V1C1 HK1 PDXK HK3 PCYT1A SGMS2 GALNT10 NNMT AGPAT2 CSGALNACT2 SPHK1 B3GNT3 ALG12 UPP1 PAPSS2 NAGA
0.00188401	7	70	5.77114	Epithelial cell signaling in Helicobacter pylori infection	ATP6AP1 NFKB1 TCIRG1 ATP6V1B2 ATP6V1C1 CXCL1 MAPK11
0.00328579	8	101	4.5712	Chagas disease	GNA15 TGFB1 NFKB1 GNAI2 TICAM1 TLR2 TGFBR2 MAPK11
0.00379108	6	57	6.07488	Legionellosis	NFKB1 TLR2 ITGB2 CXCL1 ITGAM RAB1B
0.00428713	5	39	7.3989	Various types of N-glycan biosynthesis	MAN1A1 MAN2A1 ALG2 MGAT1 ALG12
0.00428713	11	191	3.32369	Chemokine signaling pathway	FGR HCK NFKB1 GNAI2 ARRB1 VAV1 VAV2 CXCL1 CCL11 GRK2 GRB2
0.00454838	8	108	4.27492	Th17 cell differentiation	IL4R TGFB1 NFKB1 NFKBIE RUNX1 TGFBR2 MAPK11 IL1RAP
0.00479617	7	84	4.80928	Complement and coagulation cascades	PLAUR PLAU ITGAX ITGB2 ITGAM F2R C5AR1
0.00482805	14	294	2.74816	Cytokine-cytokine receptor interaction	TNFRSF12A IL4R CSF2RB TGFB1 TNFSF9 LIF IL13RA1 OSMR TNFRSF21 TGFBR2 CXCL1 IL7R CCL11 IL1RAP
0.00805009	9	148	3.50948	Phospholipase D signaling pathway	CYTH4 PDGFB CYTH1 RALB MRAS AGPAT2 SPHK1 GRB2 F2R
0.00921031	11	214	2.96647	Lipid and atherosclerosis	NFKB1 NCF2 TICAM1 LDLR TLR2 VAV1 VAV2 CXCL1 ABCA1 MAPK11 TICAM2
0.0104302	5	49	5.88892	Malaria	TGFB1 TLR2 ITGB2 THBS2 PECAM1
0.0105469	8	126	3.66422	Osteoclast differentiation	TGFB1 NFKB1 NCF2 FCGR2A TGFBR2 FOSL1 GRB2 MAPK11
0.0106106	5	50	5.77114	N-Glycan biosynthesis	MAN1A1 MAN2A1 ALG2 MGAT1 ALG12
0.0106106	5	50	5.77114	Vibrio cholerae infection	ATP6AP1 KDELR3 ATP6V1B2 ATP6V1C1 ACTG1
0.011177	10	190	3.03744	Neutrophil extracellular trap formation	NFKB1 NCF2 SIGLEC9 TLR2 FCGR2A ITGB2 ITGAM ACTG1 MAPK11 C5AR1
0.0118542	3	15	11.5423	Glycosphingolipid biosynthesis	ST3GAL1 A4GALT NAGA
0.0118542	9	161	3.2261	Hepatitis B	ATP6AP1 TGFB1 NFKB1 TICAM1 TLR2 TGFBR2 GRB2 MAPK11 TICAM2
0.0124981	6	77	4.49699	Bacterial invasion of epithelial cells	FN1 ARPC1B CLTC ITGA5 RHOG ACTG1
0.0157912	2	5	23.0846	Neomycin, kanamycin and gentamicin biosynthesis	HK1 HK3
0.0157912	8	138	3.34559	Fluid shear stress and atherosclerosis	MMP2 PDGFB NFKB1 NCF2 ITGAV ACTG1 MAPK11 PECAM1
0.0158658	10	203	2.84293	Diabetic cardiomyopathy	MMP2 TGFB1 COL1A1 NFKB1 NCF2 CTSD TGFBR2 COL1A2 COL3A1 MAPK11
0.017449	7	112	3.60696	TNF signaling pathway	BCL3 NFKB1 LIF RPS6KA4 CXCL1 CEBPB MAPK11
0.017449	7	112	3.60696	Toxoplasmosis	LAMC2 TGFB1 NFKB1 GNAI2 LDLR TLR2 MAPK11
0.0228005	6	89	3.89066	PD-L1 expression and PD-1 checkpoint pathway in cancer	NFKB1 TICAM1 TLR2 NFKBIE MAPK11 TICAM2
0.0230035	7	119	3.39479	Sphingolipid signaling pathway	SPTLC1 NFKB1 GNAI2 CTSD SGMS2 SPHK1 MAPK11
0.0230035	7	119	3.39479	Neurotrophin signaling pathway	NFKB1 SH2B3 ARHGDIA NFKBIE RPS6KA3 GRB2 MAPK11
0.0253375	6	92	3.76379	Small cell lung cancer	ITGA3 LAMC2 NFKB1 FN1 ITGAV COL4A1
0.0262225	6	93	3.72332	IL-17 signaling pathway	NFKB1 CXCL1 CCL11 CEBPB FOSL1 MAPK11
0.0271274	6	94	3.68371	Staphylococcus aureus infection	FCGR2A ITGB2 PTAFR ITGAM KRT19 C5AR1
0.0292879	9	192	2.70522	Transcriptional misregulation in cancer	FLT1 NFKB1 PLAU HHEX RUNX1 TGFBR2 SPINT1 ITGAM CEBPB
0.0304693	6	97	3.56978	Fc gamma R-mediated phagocytosis	HCK ARPC1B VAV1 FCGR2A VAV2 SPHK1
0.0318034	10	231	2.49833	Ras signaling pathway	PDGFB FLT1 NFKB1 ETS1 EPHA2 RALB MRAS RIN1 GRB2 EFNA5
0.0318885	8	162	2.84995	JAK-STAT signaling pathway	IL4R PDGFB CSF2RB LIF IL13RA1 OSMR IL7R GRB2
0.0378939	6	103	3.36183	Toll-like receptor signaling pathway	NFKB1 SPP1 TICAM1 TLR2 MAPK11 TICAM2
0.0378939	6	103	3.36183	T cell receptor signaling pathway	NFKB1 VAV1 NFKBIE VAV2 GRB2 MAPK11
0.0379933	7	135	2.99244	Apoptosis	CSF2RB CTSZ NFKB1 CTSD TUBA4A LMNA ACTG1
0.0415227	5	76	3.7968	Chronic myeloid leukemia	TGFB1 NFKB1 RUNX1 TGFBR2 GRB2
0.0460252	6	109	3.17677	HIF-1 signaling pathway	PGK1 FLT1 NFKB1 ALDOA HK1 HK3
0.0460252	7	141	2.8651	Alcoholic liver disease	SREBF1 SCD NFKB1 TICAM1 CXCL1 MAPK11 C5AR1
0.0460252	10	249	2.31773	Salmonella infection	CYTH4 CYTH1 NFKB1 TUBA4A ARPC1B TLR2 RHOG ANXA2 ACTG1 MAPK11
0.0506011	5	81	3.56243	B cell receptor signaling pathway	NFKB1 VAV1 NFKBIE VAV2 GRB2
0.071035	3	33	5.24649	Fructose and mannose metabolism	ALDOA HK1 HK3
0.071035	7	156	2.58961	Cellular senescence	TGFB1 NFKB1 ETS1 MRAS TGFBR2 MAPK11 LIN54
0.0816327	7	161	2.50919	MicroRNAs in cancer	PDGFB NFKB1 PLAU ITGA5 ZEB2 GRB2 EFNA5
0.0867298	3	36	4.80928	Mucin type O-glycan biosynthesis	ST3GAL1 GALNT10 B3GNT3
0.0925995	6	131	2.64327	FoxO signaling pathway	TGFB1 TGFBR2 IL7R PLK3 GRB2 MAPK11
0.0925995	5	97	2.97481	Prostate cancer	PDGFB NFKB1 PLAU SPINT1 GRB2
0.0925995	4	65	3.55147	Inflammatory bowel disease	IL4R TGFB1 NFKB1 TLR2
0.0926602	4	67	3.44546	Glycolysis / Gluconeogenesis	PGK1 ALDOA HK1 HK3
0.0926602	7	169	2.39041	Protein processing in endoplasmic reticulum	MAN1A1 RAD23B EDEM1 UBQLN1 NPLOC4 P4HB BCAP31
0.0926602	7	169	2.39041	Tight junction	NEDD4 MYH9 TUBA4A ARPC1B MSN RUNX1 ACTG1
0.0926602	5	99	2.91472	Hematopoietic cell lineage	ITGA3 IL4R ITGA5 IL7R ITGAM
0.0926602	9	246	2.11139	Shigellosis	CYTH4 CYTH1 NFKB1 ARPC1B HK1 HK3 ITGA5 ACTG1 MAPK11
0.0926602	4	67	3.44546	Acute myeloid leukemia	NFKB1 RUNX1 ITGAM GRB2
0.0946877	4	68	3.39479	Fc epsilon RI signaling pathway	VAV1 VAV2 GRB2 MAPK11
0.0946877	4	68	3.39479	Renal cell carcinoma	PDGFB TGFB1 ETS1 GRB2
0.0980215	4	69	3.34559	Adipocytokine signaling pathway	NFKB1 ACSL3 NFKBIE ACSL1
0.101337	5	104	2.77459	NF-kappa B signaling pathway	NFKB1 PLAU TICAM1 CXCL1 TICAM2
0.101337	3	41	4.22278	Ferroptosis	ACSL3 SAT1 ACSL1
0.101337	4	71	3.25135	Adherens junction	IQGAP1 TGFBR2 BAIAP2 ACTG1
0.101337	5	104	2.77459	C-type lectin receptor signaling pathway	BCL3 NFKB1 MRAS PLK3 MAPK11
0.101337	3	41	4.22278	Bladder cancer	TYMP MMP2 DAPK3
0.109871	2	18	6.41238	Fatty acid biosynthesis	ACSL3 ACSL1
0.120099	2	19	6.07488	Glycosaminoglycan degradation	IDS ARSB
0.121184	4	76	3.03744	Pancreatic cancer	TGFB1 NFKB1 RALB TGFBR2
0.12846	2	20	5.77114	Glycosaminoglycan biosynthesis	CSGALNACT2 CHST11
0.12846	4	78	2.95956	Synaptic vesicle cycle	CLTC ATP6V1B2 ATP6V1C1 AP2M1
0.130472	3	47	3.68371	Carbohydrate digestion and absorption	SLC2A5 HK1 HK3
0.141647	3	49	3.53335	Amino sugar and nucleotide sugar metabolism	CYB5R3 HK1 HK3
0.141647	3	49	3.53335	Sphingolipid metabolism	UGCG SGMS2 SPHK1
0.147038	6	157	2.20553	Hippo signaling pathway	STK3 TGFB1 FZD1 ITGB2 TGFBR2 ACTG1
0.147038	3	50	3.46268	Cholesterol metabolism	LDLR LDLRAP1 ABCA1
0.151533	3	51	3.39479	Arginine and proline metabolism	P4HA1 SAT1 P4HA3
0.160325	4	86	2.68425	Colorectal cancer	TGFB1 RALB TGFBR2 GRB2
0.163051	3	53	3.26668	Endocrine and other factor-regulated calcium reabsorption	VDR CLTC AP2M1
0.168201	4	88	2.62325	Gap junction	PDGFB GNAI2 TUBA4A GRB2
0.182363	3	56	3.09168	Pyrimidine metabolism	TYMP RRM2B UPP1
0.186576	3	57	3.03744	Fatty acid metabolism	SCD ACSL3 ACSL1
0.186576	4	92	2.50919	Th1 and Th2 cell differentiation	IL4R NFKB1 NFKBIE MAPK11
0.190217	2	27	4.27492	Collecting duct acid secretion	ATP6V1B2 ATP6V1C1

## Sheet: SLC16A3_GO_BP
Enrichment FDR	nGenes	Pathway Genes	Fold Enrichment	Pathway	Genes
2.00677e-27	103	1658	3.58521	Cell activation	FGR ST3GAL1 PLAUR MVP DNASE1L1 TIMP2 PRDM1 GNA15 CTSA CNN2 ATP11A BCL3 RAB27A JMJD6 STK10 IL4R LGALS1 CYB5R3 TOM1 PDGFB MYH9 CTSZ NDRG1 TGFB1 COL1A1 DUSP3 NFKB1 TCIRG1 SH2B3 ARSB GNAI2 ITGB6 FN1 CTSD RAB14 PLAU TNFAIP6 TNFSF9 CD93 TICAM1 WDFY4 CD68 SIGLEC9 LDLR OSTF1 ANXA1 HAVCR2 TMBIM1 LRRC8A TLR2 ARRB1 ADAM10 ITGAV GLIPR1 GPR84 RHOF IQGAP1 ITGAX TMC6 VAV1 SLC2A5 FCGR2A DUSP10 TNFRSF21 MSN FERMT…
2.47203e-25	53	450	6.79712	Extracellular matrix organization	ITGA3 TIMP2 VCAN LAMC2 BCL3 P4HA2 FAP MMP2 PDGFB TGFB1 AEBP1 COL1A1 LOX SPARC ITGB6 FN1 SPP1 TGFBI P4HA1 COL5A1 POSTN LOXL2 ETS1 ADAM19 ITGA11 ADAM10 ADAMTS14 ITGAV LUM ITGAX COL6A1 COL6A2 COL8A1 ADAM12 P4HA3 ADAM8 MYO1E RUNX1 ITGB2 ITGA5 OLFML2B COL6A3 MELTF COL1A2 SPINT1 COL3A1 ITGAM PLEC ANXA2 P4HB COL4A1 COL5A2 PECAM1
2.47203e-25	53	451	6.78205	Extracellular structure organization	ITGA3 TIMP2 VCAN LAMC2 BCL3 P4HA2 FAP MMP2 PDGFB TGFB1 AEBP1 COL1A1 LOX SPARC ITGB6 FN1 SPP1 TGFBI P4HA1 COL5A1 POSTN LOXL2 ETS1 ADAM19 ITGA11 ADAM10 ADAMTS14 ITGAV LUM ITGAX COL6A1 COL6A2 COL8A1 ADAM12 P4HA3 ADAM8 MYO1E RUNX1 ITGB2 ITGA5 OLFML2B COL6A3 MELTF COL1A2 SPINT1 COL3A1 ITGAM PLEC ANXA2 P4HB COL4A1 COL5A2 PECAM1
2.57373e-25	53	454	6.73723	External encapsulating structure organization	ITGA3 TIMP2 VCAN LAMC2 BCL3 P4HA2 FAP MMP2 PDGFB TGFB1 AEBP1 COL1A1 LOX SPARC ITGB6 FN1 SPP1 TGFBI P4HA1 COL5A1 POSTN LOXL2 ETS1 ADAM19 ITGA11 ADAM10 ADAMTS14 ITGAV LUM ITGAX COL6A1 COL6A2 COL8A1 ADAM12 P4HA3 ADAM8 MYO1E RUNX1 ITGB2 ITGA5 OLFML2B COL6A3 MELTF COL1A2 SPINT1 COL3A1 ITGAM PLEC ANXA2 P4HB COL4A1 COL5A2 PECAM1
7.26258e-24	66	785	4.85217	Myeloid leukocyte activation	FGR PLAUR MVP DNASE1L1 TIMP2 CTSA CNN2 ATP11A RAB27A JMJD6 STK10 IL4R CYB5R3 TOM1 CTSZ NDRG1 TGFB1 NFKB1 TCIRG1 ARSB ITGB6 CTSD RAB14 PLAU TNFAIP6 CD93 TICAM1 CD68 SIGLEC9 LDLR OSTF1 HAVCR2 TMBIM1 TLR2 ADAM10 ITGAV GLIPR1 GPR84 RHOF IQGAP1 ITGAX TMC6 SLC2A5 FCGR2A ALDOA ADAM8 PDXK ITGB2 HK3 TGFBR2 CXCL1 CD300A RAB31 PTAFR AGPAT2 ITGAM SPHK1 RHOG ANXA2 PSMD12 C5AR1 NFAM1 PLEKHO2 TICAM2 CLEC5A PECA…
5.20508e-23	56	576	5.61083	Neutrophil degranulation	FGR PLAUR MVP DNASE1L1 TIMP2 CTSA CNN2 ATP11A RAB27A STK10 CYB5R3 TOM1 CTSZ NFKB1 TCIRG1 ARSB CTSD RAB14 PLAU TNFAIP6 CD93 CD68 SIGLEC9 OSTF1 TMBIM1 TLR2 ADAM10 ITGAV GLIPR1 GPR84 RHOF IQGAP1 ITGAX TMC6 SLC2A5 FCGR2A ALDOA ADAM8 PDXK ITGB2 HK3 CXCL1 CD300A RAB31 PTAFR AGPAT2 ITGAM RHOG ANXA2 PSMD12 C5AR1 NFAM1 PLEKHO2 TICAM2 CLEC5A PECAM1
5.66683e-23	59	652	5.22235	Myeloid cell activation involved in immune response	FGR PLAUR MVP DNASE1L1 TIMP2 CTSA CNN2 ATP11A RAB27A STK10 IL4R CYB5R3 TOM1 CTSZ NFKB1 TCIRG1 ARSB CTSD RAB14 PLAU TNFAIP6 CD93 TICAM1 CD68 SIGLEC9 OSTF1 HAVCR2 TMBIM1 TLR2 ADAM10 ITGAV GLIPR1 GPR84 RHOF IQGAP1 ITGAX TMC6 SLC2A5 FCGR2A ALDOA ADAM8 PDXK ITGB2 HK3 CXCL1 CD300A RAB31 PTAFR AGPAT2 ITGAM RHOG ANXA2 PSMD12 C5AR1 NFAM1 PLEKHO2 TICAM2 CLEC5A PECAM1
5.66683e-23	56	584	5.53397	Neutrophil activation involved in immune response	FGR PLAUR MVP DNASE1L1 TIMP2 CTSA CNN2 ATP11A RAB27A STK10 CYB5R3 TOM1 CTSZ NFKB1 TCIRG1 ARSB CTSD RAB14 PLAU TNFAIP6 CD93 CD68 SIGLEC9 OSTF1 TMBIM1 TLR2 ADAM10 ITGAV GLIPR1 GPR84 RHOF IQGAP1 ITGAX TMC6 SLC2A5 FCGR2A ALDOA ADAM8 PDXK ITGB2 HK3 CXCL1 CD300A RAB31 PTAFR AGPAT2 ITGAM RHOG ANXA2 PSMD12 C5AR1 NFAM1 PLEKHO2 TICAM2 CLEC5A PECAM1
5.66683e-23	94	1639	3.30987	Cell adhesion	PLXND1 ITGA3 TNFRSF12A PLAUR VCAN LAMC2 FSTL3 STK10 CELSR1 IL4R FAP SLC9A1 LGALS1 PDGFB MYH9 HCK TGFB1 CYTH1 COL1A1 DUSP3 CORO1C SH2B3 ITGB6 FN1 SPP1 TGFBI PLAU TNFAIP6 TNFSF9 CD93 LIF SIGLEC9 COL5A1 NINJ1 POSTN LOXL2 ETS1 ANXA1 ADAM19 HAVCR2 TRIM29 ITGA11 ADAM10 ITGAV IQGAP1 ITGAX KIFC3 ARHGDIA VAV1 COL6A1 COL6A2 EPHA2 DUSP10 COL8A1 TNFRSF21 MSN ADAM12 FERMT3 ADAM8 PCDH1 RUNX1 ITGB2 ITGA5 LAPTM5…
5.66683e-23	69	903	4.40984	Regulated exocytosis	FGR PLAUR MVP DNASE1L1 TIMP2 CTSA CNN2 ATP11A RAB27A STK10 IL4R CYB5R3 TOM1 PDGFB MYH9 CTSZ HCK SYNGR2 NFKB1 TCIRG1 SPARC ARSB GNAI2 FN1 CTSD RAB14 PLAU TNFAIP6 CD93 TUBA4A CD68 SIGLEC9 OSTF1 TMBIM1 TLR2 ADAM10 ITGAV GLIPR1 GPR84 RHOF IQGAP1 ITGAX TMC6 SLC2A5 FCGR2A ECM1 LHFPL2 FERMT3 ALDOA ADAM8 PDXK ITGB2 HK3 CXCL1 CD300A RAB31 PTAFR AGPAT2 ITGAM RHOG ANXA2 FAM3C PSMD12 C5AR1 NFAM1 PLEKHO2 TICA…
5.66683e-23	89	1475	3.48225	Leukocyte activation	FGR ST3GAL1 PLAUR MVP DNASE1L1 TIMP2 PRDM1 CTSA CNN2 ATP11A BCL3 RAB27A JMJD6 STK10 IL4R LGALS1 CYB5R3 TOM1 MYH9 CTSZ NDRG1 TGFB1 DUSP3 NFKB1 TCIRG1 ARSB ITGB6 CTSD RAB14 PLAU TNFAIP6 TNFSF9 CD93 TICAM1 WDFY4 CD68 SIGLEC9 LDLR OSTF1 ANXA1 HAVCR2 TMBIM1 LRRC8A TLR2 ADAM10 ITGAV GLIPR1 GPR84 RHOF IQGAP1 ITGAX TMC6 VAV1 SLC2A5 FCGR2A DUSP10 TNFRSF21 MSN ALDOA ADAM8 HHEX SLAMF8 RUNX1 PDXK ITGB2 HK3 L…
6.98988e-23	94	1646	3.29579	Biological adhesion	PLXND1 ITGA3 TNFRSF12A PLAUR VCAN LAMC2 FSTL3 STK10 CELSR1 IL4R FAP SLC9A1 LGALS1 PDGFB MYH9 HCK TGFB1 CYTH1 COL1A1 DUSP3 CORO1C SH2B3 ITGB6 FN1 SPP1 TGFBI PLAU TNFAIP6 TNFSF9 CD93 LIF SIGLEC9 COL5A1 NINJ1 POSTN LOXL2 ETS1 ANXA1 ADAM19 HAVCR2 TRIM29 ITGA11 ADAM10 ITGAV IQGAP1 ITGAX KIFC3 ARHGDIA VAV1 COL6A1 COL6A2 EPHA2 DUSP10 COL8A1 TNFRSF21 MSN ADAM12 FERMT3 ADAM8 PCDH1 RUNX1 ITGB2 ITGA5 LAPTM5…
9.5553e-23	56	593	5.44998	Neutrophil mediated immunity	FGR PLAUR MVP DNASE1L1 TIMP2 CTSA CNN2 ATP11A RAB27A STK10 CYB5R3 TOM1 CTSZ NFKB1 TCIRG1 ARSB CTSD RAB14 PLAU TNFAIP6 CD93 CD68 SIGLEC9 OSTF1 TMBIM1 TLR2 ADAM10 ITGAV GLIPR1 GPR84 RHOF IQGAP1 ITGAX TMC6 SLC2A5 FCGR2A ALDOA ADAM8 PDXK ITGB2 HK3 CXCL1 CD300A RAB31 PTAFR AGPAT2 ITGAM RHOG ANXA2 PSMD12 C5AR1 NFAM1 PLEKHO2 TICAM2 CLEC5A PECAM1
9.5553e-23	58	639	5.23828	Leukocyte degranulation	FGR PLAUR MVP DNASE1L1 TIMP2 CTSA CNN2 ATP11A RAB27A STK10 IL4R CYB5R3 TOM1 CTSZ HCK NFKB1 TCIRG1 ARSB CTSD RAB14 PLAU TNFAIP6 CD93 CD68 SIGLEC9 OSTF1 TMBIM1 TLR2 ADAM10 ITGAV GLIPR1 GPR84 RHOF IQGAP1 ITGAX TMC6 SLC2A5 FCGR2A ALDOA ADAM8 PDXK ITGB2 HK3 CXCL1 CD300A RAB31 PTAFR AGPAT2 ITGAM RHOG ANXA2 PSMD12 C5AR1 NFAM1 PLEKHO2 TICAM2 CLEC5A PECAM1
1.24645e-22	56	597	5.41346	Neutrophil activation	FGR PLAUR MVP DNASE1L1 TIMP2 CTSA CNN2 ATP11A RAB27A STK10 CYB5R3 TOM1 CTSZ NFKB1 TCIRG1 ARSB CTSD RAB14 PLAU TNFAIP6 CD93 CD68 SIGLEC9 OSTF1 TMBIM1 TLR2 ADAM10 ITGAV GLIPR1 GPR84 RHOF IQGAP1 ITGAX TMC6 SLC2A5 FCGR2A ALDOA ADAM8 PDXK ITGB2 HK3 CXCL1 CD300A RAB31 PTAFR AGPAT2 ITGAM RHOG ANXA2 PSMD12 C5AR1 NFAM1 PLEKHO2 TICAM2 CLEC5A PECAM1
2.45696e-22	56	606	5.33307	Granulocyte activation	FGR PLAUR MVP DNASE1L1 TIMP2 CTSA CNN2 ATP11A RAB27A STK10 CYB5R3 TOM1 CTSZ NFKB1 TCIRG1 ARSB CTSD RAB14 PLAU TNFAIP6 CD93 CD68 SIGLEC9 OSTF1 TMBIM1 TLR2 ADAM10 ITGAV GLIPR1 GPR84 RHOF IQGAP1 ITGAX TMC6 SLC2A5 FCGR2A ALDOA ADAM8 PDXK ITGB2 HK3 CXCL1 CD300A RAB31 PTAFR AGPAT2 ITGAM RHOG ANXA2 PSMD12 C5AR1 NFAM1 PLEKHO2 TICAM2 CLEC5A PECAM1
4.00829e-22	58	660	5.07161	Myeloid leukocyte mediated immunity	FGR PLAUR MVP DNASE1L1 TIMP2 CTSA CNN2 ATP11A RAB27A STK10 IL4R CYB5R3 TOM1 CTSZ NFKB1 TCIRG1 ARSB CTSD RAB14 PLAU TNFAIP6 CD93 TICAM1 CD68 SIGLEC9 OSTF1 TMBIM1 TLR2 ADAM10 ITGAV GLIPR1 GPR84 RHOF IQGAP1 ITGAX TMC6 SLC2A5 FCGR2A ALDOA ADAM8 PDXK ITGB2 HK3 CXCL1 CD300A RAB31 PTAFR AGPAT2 ITGAM RHOG ANXA2 PSMD12 C5AR1 NFAM1 PLEKHO2 TICAM2 CLEC5A PECAM1
4.58678e-22	72	1027	4.04598	Exocytosis	FGR PLAUR MVP DNASE1L1 TIMP2 CTSA CNN2 ATP11A RAB27A ATP6AP1 STK10 IL4R CYB5R3 TOM1 PDGFB MYH9 CTSZ HCK SYNGR2 NFKB1 TCIRG1 SPARC ARSB GNAI2 FN1 CTSD RAB14 PLAU TNFAIP6 CD93 TUBA4A CD68 SIGLEC9 OSTF1 ANXA1 TMBIM1 TLR2 ADAM10 ITGAV GLIPR1 GPR84 RHOF IQGAP1 ITGAX TMC6 SLC2A5 FCGR2A ECM1 RALB LHFPL2 FERMT3 ALDOA ADAM8 PDXK ITGB2 HK3 CXCL1 CD300A RAB31 PTAFR AGPAT2 ITGAM RHOG ANXA2 FAM3C PSMD12 C5AR1…
9.03901e-22	87	1489	3.37199	Secretion by cell	FGR PLAUR MVP DNASE1L1 TIMP2 CTSA CNN2 ATP11A RAB27A ATP6AP1 SREBF1 STK10 IL4R CYB5R3 TOM1 PDGFB MYH9 CTSZ HCK SYNGR2 NFKB1 TCIRG1 SPARC ARSB GNAI2 FN1 CTSD SPP1 RAB14 PLAU TNFAIP6 CD93 TUBA4A LIF CD68 SIGLEC9 RHBDF2 OSTF1 ANXA1 TMBIM1 LRRC8A TLR2 ADAM10 ITGAV GLIPR1 GPR84 RHOF IQGAP1 ITGAX TMC6 SLC2A5 FCGR2A ECM1 RALB LHFPL2 PTGES ADM FERMT3 ALDOA ADAM8 PDXK ITGB2 HK3 CXCL1 ABCA1 CD300A RAB31 PT…
2.54462e-21	88	1545	3.28712	Export from cell	FGR PLAUR MVP DNASE1L1 TIMP2 CTSA CNN2 ATP11A RAB27A ATP6AP1 SREBF1 STK10 IL4R SLC9A1 CYB5R3 TOM1 PDGFB MYH9 CTSZ HCK SYNGR2 NFKB1 TCIRG1 SPARC ARSB GNAI2 FN1 CTSD SPP1 RAB14 PLAU TNFAIP6 CD93 TUBA4A LIF CD68 SIGLEC9 RHBDF2 OSTF1 ANXA1 TMBIM1 LRRC8A TLR2 ADAM10 ITGAV GLIPR1 GPR84 RHOF IQGAP1 ITGAX TMC6 SLC2A5 FCGR2A ECM1 RALB LHFPL2 PTGES ADM FERMT3 ALDOA ADAM8 PDXK ITGB2 HK3 CXCL1 ABCA1 CD300A R…
7.45413e-21	90	1636	3.17483	Secretion	FGR PLAUR MVP DNASE1L1 TIMP2 CTSA CNN2 ATP11A RAB27A ATP6AP1 SREBF1 STK10 IL4R SNX10 CYB5R3 TOM1 PDGFB MYH9 CTSZ HCK SYNGR2 NFKB1 TCIRG1 VDR SPARC ARSB GNAI2 FN1 CTSD SPP1 RAB14 PLAU TNFAIP6 ACSL3 CD93 TUBA4A LIF CD68 SIGLEC9 RHBDF2 OSTF1 ANXA1 TMBIM1 LRRC8A TLR2 ADAM10 ITGAV GLIPR1 GPR84 RHOF IQGAP1 ITGAX TMC6 SLC2A5 FCGR2A ECM1 RALB LHFPL2 PTGES ADM FERMT3 ALDOA ADAM8 PDXK ITGB2 HK3 CXCL1 ABCA1…
1.54629e-20	63	843	4.31295	Leukocyte activation involved in immune response	FGR ST3GAL1 PLAUR MVP DNASE1L1 TIMP2 CTSA CNN2 ATP11A BCL3 RAB27A STK10 IL4R LGALS1 CYB5R3 TOM1 CTSZ NFKB1 TCIRG1 ARSB CTSD RAB14 PLAU TNFAIP6 CD93 TICAM1 CD68 SIGLEC9 OSTF1 ANXA1 HAVCR2 TMBIM1 TLR2 ADAM10 ITGAV GLIPR1 GPR84 RHOF IQGAP1 ITGAX TMC6 SLC2A5 FCGR2A ALDOA ADAM8 PDXK ITGB2 HK3 CXCL1 CD300A RAB31 PTAFR AGPAT2 ITGAM RHOG ANXA2 PSMD12 C5AR1 NFAM1 PLEKHO2 TICAM2 CLEC5A PECAM1
1.69732e-20	77	1245	3.5693	Immune effector process	FGR ST3GAL1 PLAUR MVP DNASE1L1 TIMP2 CTSA CNN2 ATP11A BCL3 RAB27A STK10 IL4R LGALS1 CYB5R3 TOM1 CTSZ HCK NFKB1 TCIRG1 ARSB CTSD RAB14 PLAU TNFAIP6 CD93 TICAM1 CD68 SIGLEC9 ARPC1B OSTF1 ANXA1 HAVCR2 TMBIM1 TLR2 ADAM10 ITGAV GLIPR1 GPR84 RHOF IQGAP1 ITGAX TMC6 VAV1 SLC2A5 FCGR2A DUSP10 ALDOA ADAM8 HK1 SLAMF8 PDXK ITGB2 VAV2 HK3 LAPTM5 CXCL1 CD300A RAB31 IL7R PTAFR AGPAT2 ITGAM BAIAP2 RHOG GRB2 CYBC…
1.82e-20	63	847	4.29258	Cell activation involved in immune response	FGR ST3GAL1 PLAUR MVP DNASE1L1 TIMP2 CTSA CNN2 ATP11A BCL3 RAB27A STK10 IL4R LGALS1 CYB5R3 TOM1 CTSZ NFKB1 TCIRG1 ARSB CTSD RAB14 PLAU TNFAIP6 CD93 TICAM1 CD68 SIGLEC9 OSTF1 ANXA1 HAVCR2 TMBIM1 TLR2 ADAM10 ITGAV GLIPR1 GPR84 RHOF IQGAP1 ITGAX TMC6 SLC2A5 FCGR2A ALDOA ADAM8 PDXK ITGB2 HK3 CXCL1 CD300A RAB31 PTAFR AGPAT2 ITGAM RHOG ANXA2 PSMD12 C5AR1 NFAM1 PLEKHO2 TICAM2 CLEC5A PECAM1
4.04257e-18	56	748	4.32064	Vasculature development	PLXND1 TNFRSF12A TYMP PRDM1 JMJD6 FAP MMP2 PDGFB MYH9 PGK1 FLT1 TGFB1 COL1A1 LOX SPARC FN1 TGFBI LIF SAT1 LDLR COL5A1 LOXL2 ETS1 ANXA1 CEMIP2 ANGPTL2 ADAM10 ITGAV ITGAX EPHA2 ECM1 COL8A1 MTDH ADAM12 ADM ADAM8 HHEX MYO1E RUNX1 ITGB2 VAV2 ITGA5 TGFBR2 COL1A2 SPINT1 MECP2 CCL11 FOSL1 SPHK1 ANXA2 ACTG1 THBS2 COL4A1 C5AR1 ADGRG1 PECAM1
1.52795e-17	54	717	4.34646	Blood vessel development	PLXND1 TNFRSF12A TYMP PRDM1 JMJD6 FAP MMP2 PDGFB MYH9 PGK1 FLT1 TGFB1 COL1A1 LOX SPARC FN1 TGFBI SAT1 LDLR COL5A1 LOXL2 ETS1 ANXA1 CEMIP2 ANGPTL2 ITGAV ITGAX EPHA2 ECM1 COL8A1 MTDH ADAM12 ADM ADAM8 HHEX MYO1E RUNX1 ITGB2 VAV2 ITGA5 TGFBR2 COL1A2 SPINT1 MECP2 CCL11 FOSL1 SPHK1 ANXA2 ACTG1 THBS2 COL4A1 C5AR1 ADGRG1 PECAM1
2.65312e-17	68	1127	3.48214	Circulatory system development	PLXND1 ITGA3 TNFRSF12A TYMP PRDM1 JMJD6 FAP MMP2 SLC9A1 PDGFB MYH9 PGK1 FLT1 STK3 TGFB1 COL1A1 LOX SPARC FN1 ECE1 TGFBI BICC1 LIF SAT1 LDLR COL5A1 MICAL2 LOXL2 ETS1 ANXA1 CEMIP2 ANGPTL2 ADAM10 ITGAV ITGAX EPHA2 ECM1 COL8A1 MTDH ADAM12 ADM ADAM8 HHEX MYO1E RUNX1 ITGB2 VAV2 LMNA ITGA5 PDLIM5 TGFBR2 COL1A2 SPINT1 COL3A1 MECP2 CCL11 GRK2 FOSL1 SPHK1 MSC ANXA2 ACTG1 MAPK11 THBS2 COL4A1 C5AR1 ADGRG1 PE…
4.12581e-17	82	1590	2.97631	Cell migration	FGR PLXND1 ITGA3 VCAN LAMC2 CNN2 STK10 CELSR1 FAP SLC9A1 SUN2 PDGFB MYH9 RIN3 HCK FLT1 TGFB1 PPP1R9B COL1A1 DUSP3 CORO1C LOX SPARC ARSB GNAI2 ITGB6 FN1 CCRL2 PLAU TNFAIP6 TREM1 COL5A1 POSTN LOXL2 ETS1 ANXA1 ITGA11 ADAM10 ITGAV RHOF IQGAP1 ITGAX OSGIN1 ARHGDIA SLC16A3 VAV1 EPHA2 ECM1 DUSP10 MSN FERMT3 ADAM8 SLAMF8 NBL1 ITGB2 VAV2 LMNA ITGA5 TGFBR2 CXCL1 COL1A2 DAPK3 CD300A COL3A1 MECP2 PTAFR ZEB2 …
9.65926e-17	62	975	3.66985	Leukocyte mediated immunity	FGR PLAUR MVP DNASE1L1 TIMP2 CTSA CNN2 ATP11A BCL3 RAB27A STK10 IL4R CYB5R3 TOM1 CTSZ NFKB1 TCIRG1 ARSB CTSD RAB14 PLAU TNFAIP6 CD93 TICAM1 CD68 SIGLEC9 OSTF1 HAVCR2 TMBIM1 TLR2 ADAM10 ITGAV GLIPR1 GPR84 RHOF IQGAP1 ITGAX TMC6 VAV1 SLC2A5 FCGR2A ALDOA ADAM8 PDXK ITGB2 HK3 CXCL1 CD300A RAB31 IL7R PTAFR AGPAT2 ITGAM RHOG ANXA2 PSMD12 C5AR1 NFAM1 PLEKHO2 TICAM2 CLEC5A PECAM1
1.96189e-16	35	308	6.55811	Phagocytosis	FGR CNN2 RAB27A JMJD6 MYH9 HCK TGFB1 CORO1C NCF2 RAB14 CD93 LDLR ARPC1B ANXA1 TLR2 ITGAV VAV1 FCGR2A COLEC12 ITGB2 VAV2 ABCA1 CD300A RAB31 ITGAM P2RY6 BAIAP2 SPHK1 RHOG GRB2 ACTG1 MYO1C TGM2 TICAM2 PECAM1
2.63973e-15	55	837	3.79227	Regulation of cell adhesion	PLXND1 ITGA3 PLAUR FSTL3 IL4R SLC9A1 LGALS1 PDGFB TGFB1 CYTH1 COL1A1 DUSP3 CORO1C SH2B3 FN1 TGFBI PLAU TNFSF9 LIF POSTN ETS1 ANXA1 ADAM19 HAVCR2 ADAM10 ITGAV IQGAP1 ARHGDIA VAV1 EPHA2 DUSP10 COL8A1 TNFRSF21 FERMT3 ADAM8 RUNX1 ITGB2 LAPTM5 TGFBR2 MELTF DAPK3 CD300A IL7R PTAFR CEBPB C1QTNF1 GRB2 ACTG1 EFNA5 P4HB SPRY4 PLXNB2 TGM2 ADGRG1 SIPA1
7.43809e-15	47	635	4.27155	Blood vessel morphogenesis	PLXND1 TNFRSF12A TYMP PRDM1 JMJD6 FAP MMP2 MYH9 PGK1 FLT1 TGFB1 LOX SPARC FN1 TGFBI SAT1 LDLR LOXL2 ETS1 ANXA1 CEMIP2 ANGPTL2 ITGAV ITGAX EPHA2 ECM1 COL8A1 MTDH ADAM12 ADM ADAM8 HHEX MYO1E RUNX1 ITGB2 VAV2 ITGA5 TGFBR2 MECP2 CCL11 SPHK1 ANXA2 ACTG1 THBS2 COL4A1 C5AR1 ADGRG1
1.13641e-14	72	1404	2.95956	Response to cytokine	TNFRSF12A TIMP2 CNN2 IL4R SNX10 MMP2 GGT5 PDGFB CSF2RB HCK COL1A1 NFKB1 TCIRG1 SH2B3 LOX SPARC FN1 RAD23B CCRL2 TNFSF9 LIF GFPT2 IL13RA1 POSTN ETS1 ANXA1 SKIL TLR2 ADAM10 SPPL2A ITGAX VAV1 ECM1 OSMR TNFRSF21 MSN UGCG PTGES ACSL1 SLA LDLRAP1 MRAS RUNX1 ITGB2 SQSTM1 RPS6KA4 LAPTM5 CXCL1 COL1A2 ABCA1 DAPK3 COL3A1 IL7R PTAFR AGPAT2 ITGAM CCL11 CEBPB RAB43 FOSL1 SPHK1 GRB2 MSC ANXA2 ACTG1 MAPK11 P4HB …
2.1499e-14	62	1094	3.27066	Tube development	PLXND1 ITGA3 TNFRSF12A TYMP PRDM1 FSTL3 JMJD6 SREBF1 CELSR1 FAP MMP2 MYH9 CTSZ PGK1 FLT1 STK3 TGFB1 VDR MAN2A1 LOX SPARC ITGB6 FN1 TGFBI LIF SAT1 LDLR MICAL2 LOXL2 ETS1 ANXA1 CEMIP2 ANGPTL2 ITGAV ITGAX EPHA2 ECM1 COL8A1 MTDH ADAM12 ADM ADAM8 HHEX MYO1E RUNX1 ITGB2 VAV2 ITGA5 TGFBR2 GJB2 SPINT1 MECP2 CCL11 SPHK1 ANXA2 ACTG1 THBS2 COL4A1 PLXNB2 C5AR1 TGM2 ADGRG1
2.16868e-14	60	1034	3.34882	Regulation of anatomical structure morphogenesis	FGR PLXND1 NEDD4 CELSR1 CAPZB MYH9 HCK PGK1 FLT1 TGFB1 CORO1C SPARC FN1 SPP1 LIF POSTN ETS1 ANXA1 CEMIP2 TMBIM1 SKIL ADAM10 RHOF ITGAX CLTC ARHGDIA EPHA2 ECM1 MSN MTDH ADAM12 ADM ALDOA HHEX FZD1 RUNX1 ITGB2 AP2M1 ITGA5 PDLIM5 TGFBR2 MELTF DAPK3 MECP2 TANC2 CCL11 BAIAP2 SPHK1 RHOG EFNA5 FMNL1 P4HB THBS2 SPRY4 TRPV2 PLXNB2 PSMD12 C5AR1 ITSN2 TWF2
2.16868e-14	22	121	10.493	Collagen fibril organization	LAMC2 P4HA2 AEBP1 COL1A1 LOX P4HA1 COL5A1 LOXL2 ADAMTS14 LUM COL6A1 COL6A2 COL8A1 P4HA3 COL6A3 COL1A2 COL3A1 PLEC ANXA2 P4HB COL4A1 COL5A2
2.16868e-14	82	1776	2.6646	Cell motility	FGR PLXND1 ITGA3 VCAN LAMC2 CNN2 STK10 CELSR1 FAP SLC9A1 SUN2 PDGFB MYH9 RIN3 HCK FLT1 TGFB1 PPP1R9B COL1A1 DUSP3 CORO1C LOX SPARC ARSB GNAI2 ITGB6 FN1 CCRL2 PLAU TNFAIP6 TREM1 COL5A1 POSTN LOXL2 ETS1 ANXA1 ITGA11 ADAM10 ITGAV RHOF IQGAP1 ITGAX OSGIN1 ARHGDIA SLC16A3 VAV1 EPHA2 ECM1 DUSP10 MSN FERMT3 ADAM8 SLAMF8 NBL1 ITGB2 VAV2 LMNA ITGA5 TGFBR2 CXCL1 COL1A2 DAPK3 CD300A COL3A1 MECP2 PTAFR ZEB2 …
2.16868e-14	82	1776	2.6646	Localization of cell	FGR PLXND1 ITGA3 VCAN LAMC2 CNN2 STK10 CELSR1 FAP SLC9A1 SUN2 PDGFB MYH9 RIN3 HCK FLT1 TGFB1 PPP1R9B COL1A1 DUSP3 CORO1C LOX SPARC ARSB GNAI2 ITGB6 FN1 CCRL2 PLAU TNFAIP6 TREM1 COL5A1 POSTN LOXL2 ETS1 ANXA1 ITGA11 ADAM10 ITGAV RHOF IQGAP1 ITGAX OSGIN1 ARHGDIA SLC16A3 VAV1 EPHA2 ECM1 DUSP10 MSN FERMT3 ADAM8 SLAMF8 NBL1 ITGB2 VAV2 LMNA ITGA5 TGFBR2 CXCL1 COL1A2 DAPK3 CD300A COL3A1 MECP2 PTAFR ZEB2 …
2.51639e-14	55	886	3.58254	Tube morphogenesis	PLXND1 TNFRSF12A TYMP PRDM1 JMJD6 CELSR1 FAP MMP2 MYH9 CTSZ PGK1 FLT1 STK3 TGFB1 VDR LOX SPARC FN1 TGFBI SAT1 LDLR MICAL2 LOXL2 ETS1 ANXA1 CEMIP2 ANGPTL2 ITGAV ITGAX EPHA2 ECM1 COL8A1 MTDH ADAM12 ADM ADAM8 HHEX MYO1E RUNX1 ITGB2 VAV2 ITGA5 TGFBR2 SPINT1 MECP2 CCL11 SPHK1 ANXA2 ACTG1 THBS2 COL4A1 PLXNB2 C5AR1 TGM2 ADGRG1
7.12981e-14	42	544	4.45566	Angiogenesis	PLXND1 TNFRSF12A TYMP JMJD6 FAP MMP2 MYH9 PGK1 FLT1 SPARC FN1 TGFBI SAT1 LOXL2 ETS1 ANXA1 CEMIP2 ANGPTL2 ITGAV ITGAX EPHA2 ECM1 COL8A1 MTDH ADAM12 ADM ADAM8 HHEX RUNX1 ITGB2 VAV2 ITGA5 TGFBR2 MECP2 CCL11 SPHK1 ANXA2 ACTG1 THBS2 COL4A1 C5AR1 ADGRG1
1.24402e-13	86	1982	2.50413	Locomotion	FGR PLXND1 ITGA3 PLAUR TYMP VCAN LAMC2 CNN2 STK10 CELSR1 FAP SLC9A1 SUN2 PDGFB MYH9 RIN3 HCK FLT1 TGFB1 PPP1R9B COL1A1 DUSP3 CORO1C LOX SPARC ARSB GNAI2 ITGB6 FN1 CCRL2 PLAU TNFAIP6 TREM1 COL5A1 POSTN LOXL2 ETS1 ANXA1 ITGA11 ADAM10 ITGAV RHOF IQGAP1 ITGAX OSGIN1 ARHGDIA SLC16A3 VAV1 EPHA2 ECM1 DUSP10 MSN FERMT3 ADAM8 SLAMF8 NBL1 ITGB2 VAV2 LMNA ITGA5 TGFBR2 CXCL1 COL1A2 DAPK3 CD300A COL3A1 MECP2 …
3.8341e-13	55	946	3.35531	Regulation of cell migration	FGR PLXND1 ITGA3 LAMC2 CNN2 STK10 SUN2 PDGFB RIN3 FLT1 TGFB1 COL1A1 DUSP3 CORO1C SPARC ARSB GNAI2 FN1 PLAU TNFAIP6 POSTN ETS1 ANXA1 ADAM10 ITGAV IQGAP1 ITGAX OSGIN1 ARHGDIA EPHA2 ECM1 DUSP10 MSN FERMT3 ADAM8 SLAMF8 NBL1 LMNA TGFBR2 DAPK3 CD300A COL3A1 MECP2 PTAFR P2RY6 CCL11 SPHK1 RHOG F2R ACTG1 PLXNB2 C5AR1 MYO1C ADGRG1 PECAM1
6.45027e-13	62	1183	3.0246	Anatomical structure formation involved in morphogenesis	PLXND1 ITGA3 TNFRSF12A TYMP BCL3 JMJD6 CELSR1 IL4R FAP MMP2 MYH9 PGK1 FLT1 STK3 TGFB1 COL1A1 TCIRG1 SPARC ITGB6 FN1 TGFBI SAT1 COL5A1 LOXL2 ETS1 ANXA1 CEMIP2 SKIL ANGPTL2 TLR2 ITGAV ITGAX COL6A1 EPHA2 ECM1 COL8A1 MTDH ADAM12 ADM ADAM8 HHEX RUNX1 ITGB2 VAV2 ITGA5 TGFBR2 SPINT1 MECP2 KRT19 CCL11 SPHK1 GRB2 ANXA2 ACTG1 THBS2 COL4A1 PLXNB2 C5AR1 TGM2 MAFB COL5A2 ADGRG1
2.60715e-12	46	718	3.69739	Response to wounding	TNFRSF12A PLAUR GNA15 CNN2 RAB27A CELSR1 CAPZB FAP LGALS1 PDGFB MYH9 TGFB1 COL1A1 SH2B3 LOX SPARC GNAI2 ITGB6 FN1 SPP1 PLAU COL5A1 POSTN ETS1 ANXA1 ARRB1 TMPRSS4 VAV1 ADM FERMT3 HHEX VAV2 ITGA5 TGFBR2 COL1A2 KLK6 EVPL COL3A1 C1QTNF1 PLEC F2R TSKU ANXA2 ACTG1 MAFF MAFG
5.45222e-12	55	1010	3.1427	Regulation of cell motility	FGR PLXND1 ITGA3 LAMC2 CNN2 STK10 SUN2 PDGFB RIN3 FLT1 TGFB1 COL1A1 DUSP3 CORO1C SPARC ARSB GNAI2 FN1 PLAU TNFAIP6 POSTN ETS1 ANXA1 ADAM10 ITGAV IQGAP1 ITGAX OSGIN1 ARHGDIA EPHA2 ECM1 DUSP10 MSN FERMT3 ADAM8 SLAMF8 NBL1 LMNA TGFBR2 DAPK3 CD300A COL3A1 MECP2 PTAFR P2RY6 CCL11 SPHK1 RHOG F2R ACTG1 PLXNB2 C5AR1 MYO1C ADGRG1 PECAM1
8.94119e-12	78	1832	2.45714	Response to oxygen-containing compound	GNA15 ATP6AP1 SREBF1 CACNG4 MMP2 SLC9A1 SCD GGT5 LGALS1 PDGFB CSF2RB HCK TGFB1 PPP1R9B COL1A1 NFKB1 TCIRG1 VDR MAN1A1 SPARC GNAI2 SPP1 TICAM1 CD68 LDLR ARPC1B POSTN EDEM1 ETS1 ANXA1 HAVCR2 TLR2 IQGAP1 COL6A1 COL6A2 SLC2A5 DUSP10 MSN ATP6V1B2 MTDH PTGES ADM ACSL1 HHEX KLF10 ATP6V1C1 COLEC12 PTGIR TGFBR2 CXCL1 COL1A2 ABCA1 GJB2 RAB31 PTAFR P2RY6 CEBPB C2CD2L GRK2 PLK3 FOSL1 BAIAP2 SPHK1 RPS6KA3 GRB…
9.03997e-12	58	1122	2.9833	Enzyme linked receptor protein signaling pathway	FGR ITGA3 PLAUR MVP GPRC5A NEDD4 FSTL3 ATP6AP1 SREBF1 MMP2 PDGFB HCK FLT1 TGFB1 COL1A1 DUSP3 TCIRG1 SH2B3 LOX GNAI2 ITGB6 NCF2 RAB14 PMEPA1 LIF RHBDF2 ARPC1B IL13RA1 SKIL ITGAV IQGAP1 VAV1 EPHA2 OSMR ATP6V1B2 HHEX ATP6V1C1 SLA MYO1E NBL1 PTGIR VAV2 AP2M1 ITGA5 TGFBR2 COL1A2 COL3A1 ZEB2 CHST11 BAIAP2 GRB2 ZBTB7A ACTG1 EFNA5 MAPK11 COL4A1 SPRY4 MYO1C
1.49889e-11	40	583	3.95962	Wound healing	TNFRSF12A PLAUR GNA15 CNN2 RAB27A CELSR1 CAPZB FAP PDGFB MYH9 TGFB1 COL1A1 SH2B3 LOX SPARC GNAI2 ITGB6 FN1 PLAU COL5A1 POSTN ETS1 ANXA1 ARRB1 VAV1 FERMT3 VAV2 ITGA5 TGFBR2 COL1A2 EVPL COL3A1 C1QTNF1 PLEC F2R TSKU ANXA2 ACTG1 MAFF MAFG
1.54894e-11	63	1308	2.77968	Cellular response to cytokine stimulus	TNFRSF12A CNN2 IL4R SNX10 MMP2 PDGFB CSF2RB HCK COL1A1 NFKB1 TCIRG1 SH2B3 LOX FN1 RAD23B CCRL2 TNFSF9 LIF GFPT2 IL13RA1 POSTN ANXA1 TLR2 SPPL2A ITGAX VAV1 ECM1 OSMR TNFRSF21 MSN UGCG ACSL1 SLA LDLRAP1 MRAS RUNX1 ITGB2 SQSTM1 RPS6KA4 LAPTM5 CXCL1 COL1A2 ABCA1 DAPK3 IL7R PTAFR AGPAT2 ITGAM CCL11 CEBPB RAB43 SPHK1 GRB2 MSC ANXA2 ACTG1 MAPK11 P4HB SPRY4 IL1RAP PSMD12 MYO1C TICAM2
2.85641e-11	71	1614	2.53873	Positive regulation of multicellular organismal process	FGR PLXND1 BCL3 ATP6AP1 IL4R SLC9A1 SCD PDGFB FLT1 TGFB1 COL1A1 NFKB1 VDR MAN2A1 GNAI2 FN1 PAEP TNFSF9 TICAM1 LIF POSTN LOXL2 ETS1 ANXA1 HAVCR2 TMBIM1 SKIL TLR2 LUM ITGAX ARHGDIA ECM1 DUSP10 MTDH ADAM12 ADM ADAM8 ACSL1 KLF10 HK1 LDLRAP1 RUNX1 ITGB2 ITGA5 LAPTM5 TGFBR2 ABCA1 SPINT1 IL7R PTAFR AGPAT2 ADRA1B NPAS2 CCL11 CEBPB C1QTNF1 BAIAP2 SPHK1 F2R TSKU ANXA2 MAPK11 THBS2 TRPV2 IL1RAP PLXNB2 C5AR1…
2.93998e-11	55	1056	3.0058	Regulation of locomotion	FGR PLXND1 ITGA3 LAMC2 CNN2 STK10 SUN2 PDGFB RIN3 FLT1 TGFB1 COL1A1 DUSP3 CORO1C SPARC ARSB GNAI2 FN1 PLAU TNFAIP6 POSTN ETS1 ANXA1 ADAM10 ITGAV IQGAP1 ITGAX OSGIN1 ARHGDIA EPHA2 ECM1 DUSP10 MSN FERMT3 ADAM8 SLAMF8 NBL1 LMNA TGFBR2 DAPK3 CD300A COL3A1 MECP2 PTAFR P2RY6 CCL11 SPHK1 RHOG F2R ACTG1 PLXNB2 C5AR1 MYO1C ADGRG1 PECAM1
1.00275e-10	65	1438	2.60865	Regulation of multicellular organismal development	PLXND1 TYMP PRDM1 FSTL3 ATP6AP1 IL4R PGK1 FLT1 TGFB1 VDR MAN2A1 LOX SPARC FN1 SPP1 RAB14 TNFSF9 LIF LDLR LOXL2 BHLHE40 ETS1 ANXA1 CEMIP2 SKIL TLR2 ADAM10 ITGAX ARHGDIA EPHA2 ECM1 DUSP10 TNFRSF21 MTDH ADAM12 ADM ADAM8 HHEX KLF10 SLAMF8 RUNX1 ITGB2 ITGA5 TGFBR2 SGMS2 SPINT1 IL7R MECP2 CCL11 CEBPB SFN BAIAP2 SPHK1 MAFF MAPK11 THBS2 TRPV2 IL1RAP PLXNB2 MAFG C5AR1 TGM2 MAFB NFAM1 TWF2
1.07884e-10	55	1092	2.90671	Regulation of cellular component movement	FGR PLXND1 ITGA3 LAMC2 CNN2 STK10 SUN2 PDGFB RIN3 FLT1 TGFB1 COL1A1 DUSP3 CORO1C SPARC ARSB GNAI2 FN1 PLAU TNFAIP6 POSTN ETS1 ANXA1 ADAM10 ITGAV IQGAP1 ITGAX OSGIN1 ARHGDIA EPHA2 ECM1 DUSP10 MSN FERMT3 ADAM8 SLAMF8 NBL1 LMNA TGFBR2 DAPK3 CD300A COL3A1 MECP2 PTAFR P2RY6 CCL11 SPHK1 RHOG F2R ACTG1 PLXNB2 C5AR1 MYO1C ADGRG1 PECAM1
2.72401e-10	49	919	3.0771	Supramolecular fiber organization	LAMC2 P4HA2 CAPZB SLC9A1 HCK AEBP1 PPP1R9B COL1A1 CORO1C LOX TGFBI P4HA1 LDLR ARPC1B COL5A1 MICAL2 LOXL2 ARRB1 ADAM10 ADAMTS14 LUM RHOF COL6A1 COL6A2 MYO1F COL8A1 P4HA3 ALDOA MYO1E COL6A3 COL1A2 DAPK3 COL3A1 MECP2 KRT19 CCL11 PLK3 BAIAP2 RHOG GRB2 PLEC ANXA2 ACTG1 P4HB COL4A1 MYO5A MYO1C COL5A2 TWF2
3.06497e-10	72	1738	2.39081	Regulation of cell differentiation	PLXND1 TIMP2 PRDM1 ATP11A FSTL3 ATP6AP1 IL4R PDGFB STK3 TGFB1 COL1A1 MMD NFKB1 TCIRG1 CORO1C VDR MAN2A1 LOX FN1 PLEKHB2 SPP1 PAEP TNFSF9 LIF LDLR COL5A1 POSTN LOXL2 BHLHE40 ETS1 ANXA1 SKIL LRRC8A TLR2 ITGAV ARHGDIA DUSP10 TNFRSF21 ADM ADAM8 KLF10 SLAMF8 NBL1 RUNX1 TGFBR2 MELTF ABCA1 SPINT1 KLK6 IL7R MECP2 ZEB2 CCL11 CEBPB SFN BAIAP2 RPS6KA3 TSKU EFNA5 MAFF MAPK11 P4HB SPRY4 TRPV2 PLXNB2 MAFG PSMD…
4.70802e-10	51	1000	2.94328	Cell-cell adhesion	PLAUR FSTL3 STK10 CELSR1 IL4R LGALS1 MYH9 TGFB1 DUSP3 SH2B3 FN1 TNFSF9 CD93 ETS1 ANXA1 ADAM19 HAVCR2 TRIM29 ITGAV ITGAX KIFC3 VAV1 DUSP10 TNFRSF21 MSN FERMT3 ADAM8 PCDH1 RUNX1 ITGB2 ITGA5 LAPTM5 PDLIM5 TGFBR2 SERPINB8 CERCAM CD300A IL7R PTAFR ITGAM CEBPB C1QTNF1 BAIAP2 GRB2 ANXA2 ACTG1 EFNA5 IL1RAP PLXNB2 PCDHGA12 PECAM1
8.74229e-10	39	637	3.53335	Endocytosis	NEDD4 JMJD6 PICALM CACNG4 AP4E1 SNX10 PACSIN2 TOM1 MYH9 RIN3 SPARC FKBP15 LDLR LOXL2 ARRB1 TMPRSS4 ITGAV CLTC SH3GL1 GPR107 ADM MYO1E LDLRAP1 COLEC12 ITGB2 AP2M1 TGFBR2 ABCA1 CD300A RAB31 ITGAM GRK2 RIN1 SPHK1 RHOG GRB2 ANXA2 ACTG1 ITSN2
1.31443e-09	34	502	3.90874	Leukocyte migration	ITGA3 STK10 PDGFB MYH9 RIN3 HCK FLT1 TGFB1 COL1A1 FN1 TREM1 ANXA1 ADAM10 ITGAV ITGAX SLC16A3 VAV1 ECM1 MSN ADAM8 SLAMF8 NBL1 ITGB2 ITGA5 CXCL1 COL1A2 CD300A PTAFR ITGAM CCL11 RHOG GRB2 C5AR1 PECAM1
2.69847e-09	52	1085	2.76589	Cell morphogenesis	FGR PLXND1 LAMC2 NEDD4 PICALM FRYL CAPZB PACSIN2 MYH9 HCK TGFB1 CORO1C VDR SPARC ITGB6 FN1 SPP1 POSTN ANXA1 SKIL ADAM10 ITGAV RHOF IQGAP1 ARHGDIA EPHA2 MSN FERMT3 ALDOA ADAM8 NBL1 ITGB2 PDLIM5 MELTF DAPK3 IL7R TANC2 CCL11 RAPH1 FBXO45 BAIAP2 RHOG GRB2 TSKU EFNA5 FMNL1 P4HB SPRY4 TRPV2 PLXNB2 ITSN2 TWF2
3.58844e-09	42	762	3.18094	Transmembrane receptor protein tyrosine kinase signaling pathway	FGR PLAUR MVP GPRC5A NEDD4 ATP6AP1 SREBF1 MMP2 PDGFB HCK FLT1 COL1A1 DUSP3 TCIRG1 SH2B3 LOX GNAI2 NCF2 RAB14 RHBDF2 ARPC1B ITGAV IQGAP1 VAV1 EPHA2 ATP6V1B2 HHEX ATP6V1C1 SLA MYO1E PTGIR VAV2 AP2M1 ITGA5 BAIAP2 GRB2 ACTG1 EFNA5 MAPK11 COL4A1 SPRY4 MYO1C
4.33839e-09	17	124	7.91205	Integrin-mediated signaling pathway	FGR ITGA3 MYH9 HCK ITGB6 FN1 ITGA11 ADAM10 ITGAV ITGAX VAV1 ADAM12 FERMT3 ITGB2 ITGA5 COL3A1 ITGAM
5.72722e-09	71	1817	2.2551	Regulation of cell population proliferation	TIMP2 PRDM1 LAMC2 CNN2 IL4R FAP MMP2 PDGFB CTSZ HCK FLT1 STK3 NDRG1 TGFB1 PPP1R9B TCIRG1 SH2B3 VDR SPARC GNAI2 FN1 PLAU TNFSF9 TICAM1 LIF IL13RA1 ETS1 ANXA1 HAVCR2 TLR2 ARRB1 ADAM10 ITGAV ITGAX OSGIN1 ECM1 DUSP10 OSMR TNFRSF21 PTGES NACC2 ADM HHEX KLF10 LDLRAP1 RUNX1 PTGIR LMNA IER5 TGFBR2 CXCL1 SPINT1 CD300A IL7R MECP2 PTAFR CHST11 P2RY6 CCL11 CEBPB FOSL1 SFN SPHK1 RHOG F2R ANXA2 MAPK11 MAFG C5A…
8.09436e-09	59	1373	2.47995	Positive regulation of developmental process	PLXND1 TIMP2 ATP11A ATP6AP1 IL4R PDGFB FLT1 STK3 TGFB1 COL1A1 MMD NFKB1 CORO1C VDR MAN2A1 FN1 TNFSF9 LIF LOXL2 ETS1 ANXA1 SKIL LRRC8A TLR2 IQGAP1 ITGAX ARHGDIA ECM1 DUSP10 MTDH ADAM12 ADM ADAM8 KLF10 NBL1 RUNX1 ITGB2 LMNA ITGA5 TGFBR2 SPINT1 IL7R ZEB2 CCL11 CEBPB SFN BAIAP2 SPHK1 RPS6KA3 MAPK11 P4HB THBS2 TRPV2 IL1RAP PLXNB2 C5AR1 ITSN2 TGM2 TWF2
8.50654e-09	47	950	2.8552	Inflammatory response	FGR IL4R GGT5 MYH9 HCK TGFB1 NFKB1 TCIRG1 ITGB6 FN1 SPP1 CCRL2 TNFAIP6 TREM1 TICAM1 CD68 RHBDF2 LDLR ETS1 ANXA1 HAVCR2 TLR2 GPR84 EPHA2 FCGR2A ECM1 DUSP10 OSMR PTGES ADM ADAM8 HK1 SLAMF8 PTGIR ITGB2 RPS6KA4 CXCL1 PTAFR CCL11 CEBPB SPHK1 F2R IL1RAP C5AR1 TGM2 NFAM1 TICAM2
1.15725e-08	69	1769	2.25104	Response to endogenous stimulus	ITGA3 TIMP2 GNA15 NEDD4 FSTL3 ATP6AP1 SREBF1 IL4R MMP2 SLC9A1 TGFB1 PPP1R9B COL1A1 DUSP3 NFKB1 TCIRG1 RAB35 LOX SPARC ARSB GNAI2 ITGB6 SPP1 RAB14 PMEPA1 TICAM1 CD68 LDLR ARPC1B POSTN ANXA1 SKIL TLR2 IQGAP1 COL6A1 ATP6V1B2 UGCG ADM ACSL1 HHEX KLF10 ATP6V1C1 NBL1 RUNX1 ITGB2 TGFBR2 COL1A2 ABCA1 GJB2 SPINT1 RAB31 COL3A1 PTAFR ZEB2 CHST11 KRT19 P2RY6 CEBPB FOSL1 BAIAP2 GRB2 ZBTB7A ANXA2 COL4A1 SPRY4 …
1.23498e-08	26	330	4.54696	Regulation of cell morphogenesis	FGR PLXND1 CAPZB MYH9 HCK CORO1C SPARC FN1 POSTN ANXA1 RHOF ARHGDIA MSN ALDOA ITGB2 MELTF DAPK3 CCL11 BAIAP2 RHOG EFNA5 FMNL1 P4HB SPRY4 PLXNB2 ITSN2
3.21653e-08	56	1313	2.46142	Cellular response to oxygen-containing compound	GNA15 ATP6AP1 SREBF1 MMP2 SLC9A1 LGALS1 PDGFB HCK TGFB1 PPP1R9B COL1A1 NFKB1 TCIRG1 VDR GNAI2 SPP1 TICAM1 CD68 LDLR POSTN ETS1 ANXA1 HAVCR2 TLR2 COL6A1 SLC2A5 MSN ATP6V1B2 MTDH KLF10 ATP6V1C1 COLEC12 CXCL1 COL1A2 ABCA1 GJB2 RAB31 PTAFR P2RY6 CEBPB C2CD2L GRK2 BAIAP2 SPHK1 GRB2 EFNA5 COL4A1 GJB3 MYO5A MYO1C PIM3 TGM2 COL5A2 SIPA1 TICAM2 TWF2
4.48814e-08	25	325	4.43934	Negative regulation of cell adhesion	PLXND1 IL4R LGALS1 TGFB1 COL1A1 DUSP3 CORO1C SH2B3 TGFBI POSTN ANXA1 HAVCR2 ADAM10 ARHGDIA TNFRSF21 RUNX1 LAPTM5 MELTF CD300A CEBPB C1QTNF1 EFNA5 SPRY4 PLXNB2 SIPA1
6.7173e-08	50	1121	2.5741	Response to organonitrogen compound	RRM2B GNA15 ATP6AP1 SREBF1 CACNG4 MMP2 SLC9A1 TGFB1 CCDC47 PPP1R9B COL1A1 NFKB1 TCIRG1 MAN1A1 SPARC GNAI2 TICAM1 CD68 LDLR EDEM1 UBQLN1 ANXA1 TLR2 IQGAP1 COL6A1 ATP6V1B2 ADM HHEX KLF10 ATP6V1C1 ITGB2 COL1A2 ABCA1 GJB2 NNMT RAB31 PTAFR P2RY6 CEBPB FOSL1 BAIAP2 GRB2 NPLOC4 BCAP31 COL4A1 C5AR1 MYO5A MYO1C TGM2 COL5A2
6.7173e-08	33	556	3.42532	Positive regulation of cell migration	FGR ITGA3 LAMC2 SUN2 PDGFB FLT1 TGFB1 COL1A1 SPARC GNAI2 FN1 PLAU TNFAIP6 POSTN ETS1 ANXA1 ADAM10 ITGAV IQGAP1 ITGAX FERMT3 ADAM8 TGFBR2 DAPK3 PTAFR P2RY6 CCL11 SPHK1 F2R ACTG1 C5AR1 MYO1C PECAM1
6.81846e-08	53	1231	2.48473	Response to nitrogen compound	RRM2B GNA15 ATP6AP1 SREBF1 CACNG4 MMP2 SLC9A1 TGFB1 CCDC47 PPP1R9B COL1A1 NFKB1 TCIRG1 MAN1A1 SPARC GNAI2 TICAM1 CD68 LDLR EDEM1 UBQLN1 ANXA1 TLR2 IQGAP1 COL6A1 RALB ATP6V1B2 ADM HHEX KLF10 ATP6V1C1 COLEC12 ITGB2 COL1A2 ABCA1 GJB2 NNMT RAB31 PTAFR P2RY6 CEBPB GRK2 FOSL1 BAIAP2 GRB2 NPLOC4 BCAP31 COL4A1 C5AR1 MYO5A MYO1C TGM2 COL5A2
8.14206e-08	28	416	3.88442	Ossification	FGR VCAN FSTL3 ATP6AP1 SNX10 MMP2 TGFB1 CCDC47 COL1A1 TCIRG1 LOX SPARC SPP1 OSTF1 ITGA11 CLTC COL6A1 EPHA2 ECM1 KLF10 FZD1 RUNX1 SGMS2 COL1A2 CEBPB MAPK11 COL5A2 CLEC5A
1.39829e-07	49	1111	2.54533	Negative regulation of multicellular organismal process	PLAUR BCL3 FSTL3 IL4R FAP PDGFB PGK1 STK3 TGFB1 NFKB1 CORO1C SH2B3 SPARC GNAI2 FN1 SPP1 PAEP PLAU LDLR LOXL2 ANXA1 HAVCR2 TLR2 ARRB1 PCTP ARHGDIA EPHA2 ECM1 DUSP10 TNFRSF21 ADM HHEX SLAMF8 RUNX1 LMNA RPS6KA4 LAPTM5 TGFBR2 MECP2 CCL11 GRK2 C1QTNF1 F2R NPLOC4 TSKU ANXA2 MAPK11 THBS2 MAFB
1.78867e-07	23	297	4.46923	Receptor-mediated endocytosis	NEDD4 PICALM CACNG4 AP4E1 RIN3 SPARC LDLR ARRB1 ITGAV CLTC GPR107 ADM LDLRAP1 COLEC12 ITGB2 AP2M1 TGFBR2 RAB31 ITGAM GRK2 GRB2 ANXA2 ITSN2
1.87355e-07	33	581	3.27793	Positive regulation of cell motility	FGR ITGA3 LAMC2 SUN2 PDGFB FLT1 TGFB1 COL1A1 SPARC GNAI2 FN1 PLAU TNFAIP6 POSTN ETS1 ANXA1 ADAM10 ITGAV IQGAP1 ITGAX FERMT3 ADAM8 TGFBR2 DAPK3 PTAFR P2RY6 CCL11 SPHK1 F2R ACTG1 C5AR1 MYO1C PECAM1
1.99072e-07	46	1017	2.61035	Response to lipid	NEDD4 SREBF1 SCD GGT5 CSF2RB HCK TGFB1 PPP1R9B COL1A1 NFKB1 VDR LOX SPARC SPP1 PMEPA1 TICAM1 CD68 LDLR ARPC1B POSTN ETS1 ANXA1 HAVCR2 TLR2 DUSP10 MSN MTDH PTGES ADM ACSL1 RUNX1 PTGIR TGFBR2 CXCL1 ABCA1 GJB2 PTAFR CEBPB FOSL1 RPS6KA3 ZBTB7A F2R GJB3 C5AR1 TICAM2 TWF2
1.99072e-07	70	1940	2.08237	Negative regulation of response to stimulus	FGR ITGA3 PLAUR MVP GPRC5A TIMP2 RRM2B BCL3 NEDD4 FSTL3 IL4R FAP GGT5 PDGFB MYH9 RIN3 HCK STK3 TGFB1 DUSP3 NFKB1 KCTD10 SH2B3 GNAI2 SPP1 PLAU BICC1 TNFAIP6 PMEPA1 TICAM1 LIF RHBDF2 LDLR ANXA1 HAVCR2 TMBIM1 SKIL ARRB1 ITGAV GPR84 EPHA2 FCGR2A ECM1 DUSP10 ADM HHEX SLAMF8 NBL1 PTGIR LMNA LAPTM5 TGFBR2 CARD19 CD300A COL3A1 IL7R CHST11 GRK2 C1QTNF1 GRB2 ZBTB7A NPLOC4 TSKU ANXA2 PTTG1IP SPRY4 ARRDC1 PS…
2.50796e-07	69	1911	2.08377	Homeostatic process	GNA15 JMJD6 ATP6AP1 PICALM IL4R SNX10 SLC9A1 SCD LGALS1 TGFB1 CCDC47 TCIRG1 SH2B3 VDR LOX GNAI2 ITGB6 NCF2 SPP1 CCRL2 LDLR ATP13A3 ETS1 ANXA1 SKIL LRRC8A SLC31A2 ITGAV PCTP MALL ATP6V1B2 UGCG PTGES ADM ALDOA ADAM8 ACSL1 ATP6V1C1 HK1 LDLRAP1 SLAMF8 PTGIR HK3 MELTF ABCA1 TMC8 IL7R ADRA1B P2RY6 CCL11 CEBPB C2CD2L C1QTNF1 SFN ZBTB7A F2R TSKU ACTG1 EFNA5 BCAP31 TRPV2 MAFG C5AR1 PIM3 TGM2 MAFB ADGRG1 S…
3.15439e-07	23	307	4.32365	Regulation of vasculature development	PLXND1 PGK1 FLT1 SPARC ETS1 CEMIP2 ADAM10 ITGAX EPHA2 ECM1 MTDH ADAM12 ADM HHEX RUNX1 ITGB2 ITGA5 TGFBR2 MECP2 CCL11 SPHK1 THBS2 C5AR1
3.15968e-07	33	595	3.2008	Positive regulation of cellular component movement	FGR ITGA3 LAMC2 SUN2 PDGFB FLT1 TGFB1 COL1A1 SPARC GNAI2 FN1 PLAU TNFAIP6 POSTN ETS1 ANXA1 ADAM10 ITGAV IQGAP1 ITGAX FERMT3 ADAM8 TGFBR2 DAPK3 PTAFR P2RY6 CCL11 SPHK1 F2R ACTG1 C5AR1 MYO1C PECAM1
3.17308e-07	38	757	2.89701	Cell junction organization	PLXND1 ITGA3 LAMC2 NEDD4 SLC9A1 NDRG1 DUSP3 CORO1C SPARC FN1 TLR2 ADAM10 IQGAP1 KIFC3 EPHA2 MTDH FZD1 RUNX1 ZDHHC12 PDLIM5 GJB2 DAPK3 MECP2 ITGAM TANC2 FBXO45 BAIAP2 PLEC F2R ACTG1 EFNA5 THBS2 COL4A1 IL1RAP PLXNB2 C5AR1 MYO1C PECAM1
3.34698e-07	33	597	3.19008	Positive regulation of locomotion	FGR ITGA3 LAMC2 SUN2 PDGFB FLT1 TGFB1 COL1A1 SPARC GNAI2 FN1 PLAU TNFAIP6 POSTN ETS1 ANXA1 ADAM10 ITGAV IQGAP1 ITGAX FERMT3 ADAM8 TGFBR2 DAPK3 PTAFR P2RY6 CCL11 SPHK1 F2R ACTG1 C5AR1 MYO1C PECAM1
3.36297e-07	16	146	6.32454	Placenta development	PRDM1 PDGFB STK3 VDR TFEB SPP1 LIF ADAM19 ADM GJB2 SPINT1 KRT19 CEBPB FOSL1 GRB2 GJB3
3.4877e-07	42	897	2.70221	Positive regulation of cell differentiation	PLXND1 TIMP2 ATP11A ATP6AP1 IL4R STK3 TGFB1 COL1A1 MMD NFKB1 VDR MAN2A1 FN1 TNFSF9 LIF LOXL2 ETS1 ANXA1 SKIL LRRC8A TLR2 ARHGDIA DUSP10 ADM ADAM8 KLF10 NBL1 RUNX1 TGFBR2 SPINT1 IL7R ZEB2 CEBPB SFN BAIAP2 RPS6KA3 MAPK11 P4HB TRPV2 PLXNB2 TGM2 TWF2
3.99693e-07	43	937	2.64844	Regulation of protein localization	ITGA3 SREBF1 PICALM TGFB1 PPP1R9B MMD TCIRG1 CTSD RAB14 ACSL3 LIF RHBDF2 EDEM1 ANXA1 TMBIM1 LRRC8A TLR2 TRIM29 ADAM10 IQGAP1 CLTC ARHGDIA EPHA2 RALB MSN ADAM8 ZDHHC5 LDLRAP1 ITGB2 LMNA SQSTM1 AP2M1 ITGAM C2CD2L PLK3 SFN RHOG F2R EFNA5 BCAP31 MYO1C PIM3 PECAM1
3.99693e-07	68	1896	2.06982	Regulation of intracellular signal transduction	FGR ITGA3 PLAUR TIMP2 RRM2B PRDM1 BCL3 NEDD4 ATP6AP1 SLC9A1 CYTH4 LGALS1 PDGFB FLT1 STK3 DENND3 CYTH1 DUSP3 KCTD10 SH2B3 GNAI2 FN1 NEK6 TICAM1 LIF UBQLN1 HAVCR2 SKIL TLR2 ARRB1 RHOF IQGAP1 ARHGDIA VAV1 EPHA2 ECM1 DUSP10 SLC20A1 MTDH NACC2 ADAM8 VAV2 SQSTM1 LAPTM5 ABCA1 CARD19 CD300A COL3A1 ADRA1B P2RY6 CCL11 PLK3 C1QTNF1 SPHK1 RHOG GRB2 F2R NPLOC4 PTTG1IP MAPK11 P4HB BCAP31 SPRY4 C5AR1 TGM2 ADGRG…
4.33822e-07	17	170	5.77114	Regulation of cell shape	FGR PLXND1 MYH9 HCK FN1 ANXA1 RHOF ARHGDIA MSN ALDOA ITGB2 DAPK3 CCL11 BAIAP2 RHOG FMNL1 PLXNB2
6.42673e-07	33	615	3.09671	Leukocyte differentiation	ST3GAL1 PRDM1 BCL3 FSTL3 JMJD6 ATP6AP1 IL4R SNX10 LGALS1 MYH9 TGFB1 TCIRG1 ITGB6 TNFSF9 LIF ANXA1 LRRC8A TLR2 VAV1 EPHA2 DUSP10 ADAM8 HHEX KLF10 SLAMF8 RUNX1 TGFBR2 IL7R CEBPB ZBTB7A ANXA2 MAFB NFAM1
6.42673e-07	64	1757	2.10218	Neurogenesis	PLXND1 ITGA3 TIMP2 VCAN PRDM1 LAMC2 NEDD4 PICALM CELSR1 FRYL LGALS1 SUN2 CTSZ NDRG1 TGFB1 PPP1R9B MMD RAB35 MAN2A1 ARSB FN1 SPP1 ACSL3 LIF LDLR POSTN BHLHE40 ANXA1 SKIL TLR2 ADAM10 IQGAP1 ARHGDIA EPHA2 DUSP10 TNFRSF21 UGCG ADM FZD1 NBL1 RUNX1 PDLIM5 SPINT1 DAPK3 KLK6 COL3A1 MECP2 TANC2 CCL11 CEBPB RAPH1 FBXO45 BAIAP2 RHOG GRB2 TSKU EFNA5 TRPV2 PLXNB2 C5AR1 ITSN2 TGM2 ADGRG1 TWF2
6.76016e-07	66	1842	2.06783	Positive regulation of signaling	FGR TNFRSF12A PLAUR TIMP2 NEDD4 ATP6AP1 CACNG4 SLC9A1 LGALS1 PDGFB FLT1 STK3 COL1A1 NFKB1 GNAI2 FN1 ECE1 SPP1 NEK6 TICAM1 LIF HAVCR2 SKIL LRRC8A TLR2 ARRB1 IQGAP1 VAV1 ECM1 SLC20A1 MTDH NACC2 ADAM8 HHEX ZDHHC5 ZDHHC12 SQSTM1 ITGA5 LAPTM5 DAPK3 KLK6 CD300A COL3A1 IL7R MECP2 ZEB2 AGPAT2 ADRA1B P2RY6 CCL11 C2CD2L C1QTNF1 BAIAP2 SPHK1 RHOG GRB2 F2R ANXA2 BCAP31 PSMD12 C5AR1 MYO1C TGM2 ADGRG1 NFAM1 TI…
6.76016e-07	61	1639	2.14789	Regulation of apoptotic process	TNFRSF12A ST3GAL1 PLAUR RRM2B BCL3 FAP STK17B SLC9A1 SPTLC1 LGALS1 CTSZ HCK STK3 NDRG1 TGFB1 NFKB1 VDR LOX GNAI2 CTSD TNFSF9 ETS1 UBQLN1 ANXA1 TMBIM1 SKIL ARRB1 ADAM10 ITGAV OSGIN1 ARHGDIA VAV1 MTDH NACC2 ADM ADAM8 VAV2 LMNA SQSTM1 ITGA5 DAPK3 TMC8 IL7R MECP2 ITGAM CHST11 CEBPB PLK3 FOSL1 SFN SPHK1 RPS6KA3 ZBTB7A F2R PTTG1IP P4HB BCAP31 C5AR1 PIM3 TGM2 CLEC5A
7.38717e-07	62	1684	2.12477	Regulation of programmed cell death	TNFRSF12A ST3GAL1 PLAUR RRM2B BCL3 FAP STK17B SLC9A1 SPTLC1 LGALS1 CTSZ HCK STK3 NDRG1 TGFB1 NFKB1 VDR LOX GNAI2 CTSD TNFSF9 ETS1 UBQLN1 ANXA1 TMBIM1 SKIL ARRB1 ADAM10 ITGAV OSGIN1 ARHGDIA VAV1 MTDH NACC2 ADM ADAM8 VAV2 LMNA SQSTM1 ITGA5 LAPTM5 DAPK3 TMC8 IL7R MECP2 ITGAM CHST11 CEBPB PLK3 FOSL1 SFN SPHK1 RPS6KA3 ZBTB7A F2R PTTG1IP P4HB BCAP31 C5AR1 PIM3 TGM2 CLEC5A
8.30459e-07	25	381	3.78684	Cell-substrate adhesion	ITGA3 SLC9A1 LGALS1 PDGFB COL1A1 DUSP3 CORO1C ITGB6 FN1 PLAU POSTN ITGA11 ITGAV IQGAP1 COL8A1 FERMT3 ITGB2 ITGA5 MELTF DAPK3 COL3A1 ACTG1 EFNA5 P4HB SPRY4
8.60637e-07	43	965	2.5716	Cytokine-mediated signaling pathway	TNFRSF12A CNN2 IL4R MMP2 PDGFB CSF2RB HCK NFKB1 SH2B3 FN1 CCRL2 TNFSF9 LIF IL13RA1 ANXA1 SPPL2A ITGAX VAV1 ECM1 OSMR MSN UGCG ACSL1 SLA RUNX1 ITGB2 SQSTM1 RPS6KA4 LAPTM5 CXCL1 COL1A2 IL7R PTAFR AGPAT2 ITGAM CCL11 SPHK1 GRB2 ANXA2 P4HB IL1RAP PSMD12 TICAM2
1.00367e-06	22	303	4.19027	Regulation of angiogenesis	PLXND1 PGK1 FLT1 SPARC ETS1 CEMIP2 ITGAX EPHA2 ECM1 MTDH ADAM12 ADM HHEX RUNX1 ITGB2 ITGA5 TGFBR2 MECP2 CCL11 SPHK1 THBS2 C5AR1
1.66945e-06	65	1847	2.03099	Regulation of cell death	TNFRSF12A ST3GAL1 PLAUR RRM2B BCL3 PICALM FAP STK17B SLC9A1 SPTLC1 LGALS1 CTSZ HCK STK3 NDRG1 TGFB1 NFKB1 VDR LOX GNAI2 CTSD TNFSF9 ETS1 UBQLN1 ANXA1 TMBIM1 SKIL ARRB1 ADAM10 ITGAV OSGIN1 ARHGDIA VAV1 MTDH NACC2 ADM ADAM8 ITGB2 VAV2 LMNA SQSTM1 ITGA5 LAPTM5 DAPK3 TMC8 IL7R MECP2 ITGAM NPAS2 CHST11 CEBPB PLK3 FOSL1 SFN SPHK1 RPS6KA3 ZBTB7A F2R PTTG1IP P4HB BCAP31 C5AR1 PIM3 TGM2 CLEC5A
1.7289e-06	29	516	3.24347	Positive regulation of cell adhesion	ITGA3 PLAUR FSTL3 IL4R LGALS1 PDGFB TGFB1 FN1 TNFSF9 LIF ETS1 ANXA1 ADAM19 HAVCR2 ITGAV IQGAP1 VAV1 DUSP10 COL8A1 ADAM8 RUNX1 ITGB2 TGFBR2 IL7R PTAFR GRB2 P4HB TGM2 ADGRG1
1.72929e-06	36	744	2.79249	Actin cytoskeleton organization	CNN2 CELSR1 CAPZB SLC9A1 PACSIN2 MYH9 HCK TGFB1 PPP1R9B CORO1C ARPC1B MICAL2 ANXA1 ARRB1 RHOF IQGAP1 ARHGDIA MYO1F ALDOA MYO1E MRAS PDLIM5 CXCL1 DAPK3 KRT19 CCL11 EHBP1L1 BAIAP2 RHOG GRB2 ACTG1 EFNA5 FMNL1 MYO5A MYO1C TWF2
1.78238e-06	46	1102	2.40901	Embryo development	ITGA3 PRDM1 ATP11A CELSR1 MMP2 PDGFB MYH9 FLT1 STK3 TGFB1 COL1A1 SH2B3 TFEB MAN2A1 FN1 ECE1 RAD23B RAB14 LIF COL5A1 MGAT1 MICAL2 SKIL ADAM10 ITGAV COL6A1 EPHA2 COL8A1 ADM MYO1E ITGB2 ITGA5 TGFBR2 SPINT1 TANC2 CHST11 KRT19 CEBPB FOSL1 GRB2 MAFF GJB3 PLXNB2 MAFG MAFB COL5A2
1.78991e-06	18	212	4.90002	Regulation of protein localization to membrane	ITGA3 PICALM TGFB1 PPP1R9B ACSL3 TMBIM1 ADAM10 CLTC EPHA2 ZDHHC5 LDLRAP1 ITGB2 SQSTM1 AP2M1 ITGAM SFN RHOG MYO1C
2.05265e-06	36	750	2.77015	Response to growth factor	ITGA3 NEDD4 FSTL3 PDGFB FLT1 TGFB1 PPP1R9B COL1A1 DUSP3 RAB35 LOX ITGB6 RAB14 PMEPA1 POSTN ANXA1 SKIL LUM IQGAP1 EPHA2 HHEX NBL1 ITGA5 TGFBR2 COL1A2 SPINT1 COL3A1 ZEB2 CHST11 BAIAP2 SPHK1 GRB2 ZBTB7A SPRY4 MYO1C TWF2
2.14225e-06	24	373	3.71333	Blood coagulation	PLAUR GNA15 RAB27A CAPZB FAP PDGFB MYH9 COL1A1 SH2B3 GNAI2 FN1 PLAU ARRB1 VAV1 FERMT3 VAV2 COL1A2 COL3A1 C1QTNF1 F2R ANXA2 ACTG1 MAFF MAFG
2.4999e-06	59	1624	2.09666	Generation of neurons	PLXND1 ITGA3 TIMP2 PRDM1 LAMC2 NEDD4 PICALM CELSR1 FRYL LGALS1 CTSZ TGFB1 PPP1R9B MMD RAB35 MAN2A1 ARSB FN1 SPP1 ACSL3 LIF LDLR POSTN BHLHE40 SKIL TLR2 ADAM10 IQGAP1 ARHGDIA EPHA2 DUSP10 TNFRSF21 UGCG ADM FZD1 NBL1 RUNX1 PDLIM5 SPINT1 DAPK3 KLK6 COL3A1 MECP2 TANC2 CCL11 CEBPB RAPH1 FBXO45 BAIAP2 RHOG GRB2 TSKU EFNA5 TRPV2 PLXNB2 ITSN2 TGM2 ADGRG1 TWF2
2.56861e-06	24	377	3.67393	Hemostasis	PLAUR GNA15 RAB27A CAPZB FAP PDGFB MYH9 COL1A1 SH2B3 GNAI2 FN1 PLAU ARRB1 VAV1 FERMT3 VAV2 COL1A2 COL3A1 C1QTNF1 F2R ANXA2 ACTG1 MAFF MAFG
2.67399e-06	24	378	3.66422	Coagulation	PLAUR GNA15 RAB27A CAPZB FAP PDGFB MYH9 COL1A1 SH2B3 GNAI2 FN1 PLAU ARRB1 VAV1 FERMT3 VAV2 COL1A2 COL3A1 C1QTNF1 F2R ANXA2 ACTG1 MAFF MAFG
2.716e-06	64	1835	2.01282	Positive regulation of cell communication	FGR TNFRSF12A PLAUR TIMP2 NEDD4 ATP6AP1 CACNG4 SLC9A1 LGALS1 PDGFB FLT1 STK3 COL1A1 NFKB1 GNAI2 FN1 SPP1 NEK6 TICAM1 LIF HAVCR2 SKIL LRRC8A TLR2 ARRB1 IQGAP1 VAV1 ECM1 SLC20A1 MTDH NACC2 ADAM8 HHEX ZDHHC5 ZDHHC12 SQSTM1 ITGA5 LAPTM5 DAPK3 KLK6 CD300A COL3A1 IL7R MECP2 ZEB2 AGPAT2 ADRA1B P2RY6 CCL11 C2CD2L C1QTNF1 BAIAP2 SPHK1 RHOG GRB2 F2R BCAP31 PSMD12 C5AR1 MYO1C TGM2 ADGRG1 NFAM1 TICAM2
2.716e-06	67	1960	1.97279	Cellular protein localization	COPZ2 ITGA3 IFFO1 TBC1D22A CTSA BCL3 NEDD4 RAB27A SREBF1 PICALM CELSR1 CACNG4 AP4E1 SNX10 KDELR3 SUN2 PACSIN2 TOM1 TGFB1 SNX8 CCDC47 PPP1R9B COL1A1 TCIRG1 RAB35 MAN1A1 RAB14 ACSL3 LIF CD68 EDEM1 TMBIM1 TRIM29 ADAM10 IQGAP1 CLTC EPHA2 RALB MSN NACC2 HHEX HK1 ZDHHC5 LDLRAP1 ITGB2 ZDHHC12 LMNA SQSTM1 AP2M1 LAPTM5 RAB31 ITGAM RAB43 PLK3 RAB1B SFN RHOG ZBTB7A NPLOC4 ANXA2 PTTG1IP BCAP31 MYO5A MYO1C AR…
3.13529e-06	18	221	4.70048	Regulation of cell-substrate adhesion	ITGA3 SLC9A1 LGALS1 PDGFB COL1A1 DUSP3 CORO1C FN1 PLAU POSTN IQGAP1 COL8A1 MELTF DAPK3 ACTG1 EFNA5 P4HB SPRY4
3.46046e-06	67	1974	1.9588	Cellular macromolecule localization	COPZ2 ITGA3 IFFO1 TBC1D22A CTSA BCL3 NEDD4 RAB27A SREBF1 PICALM CELSR1 CACNG4 AP4E1 SNX10 KDELR3 SUN2 PACSIN2 TOM1 TGFB1 SNX8 CCDC47 PPP1R9B COL1A1 TCIRG1 RAB35 MAN1A1 RAB14 ACSL3 LIF CD68 EDEM1 TMBIM1 TRIM29 ADAM10 IQGAP1 CLTC EPHA2 RALB MSN NACC2 HHEX HK1 ZDHHC5 LDLRAP1 ITGB2 ZDHHC12 LMNA SQSTM1 AP2M1 LAPTM5 RAB31 ITGAM RAB43 PLK3 RAB1B SFN RHOG ZBTB7A NPLOC4 ANXA2 PTTG1IP BCAP31 MYO5A MYO1C AR…
3.59862e-06	24	385	3.59759	In utero embryonic development	PRDM1 ATP11A PDGFB MYH9 STK3 TFEB MAN2A1 LIF MGAT1 SKIL ADAM10 ADM MYO1E TGFBR2 SPINT1 TANC2 CHST11 KRT19 CEBPB FOSL1 GRB2 MAFF GJB3 MAFG
3.69706e-06	26	445	3.3719	Leukocyte cell-cell adhesion	STK10 IL4R LGALS1 TGFB1 DUSP3 TNFSF9 ETS1 ANXA1 HAVCR2 VAV1 DUSP10 TNFRSF21 MSN FERMT3 ADAM8 RUNX1 ITGB2 LAPTM5 TGFBR2 CERCAM CD300A IL7R PTAFR CEBPB GRB2 PECAM1
4.20384e-06	16	178	5.18754	Platelet activation	GNA15 PDGFB MYH9 COL1A1 SH2B3 GNAI2 FN1 ARRB1 VAV1 FERMT3 VAV2 COL1A2 COL3A1 C1QTNF1 F2R ACTG1
5.18332e-06	42	998	2.42874	Response to hormone	ITGA3 TIMP2 NEDD4 ATP6AP1 SREBF1 IL4R SLC9A1 TGFB1 PPP1R9B COL1A1 NFKB1 TCIRG1 LOX SPARC ARSB GNAI2 SPP1 PMEPA1 ARPC1B ANXA1 TLR2 IQGAP1 ATP6V1B2 UGCG ADM ACSL1 HHEX ATP6V1C1 RUNX1 TGFBR2 GJB2 RAB31 PTAFR KRT19 P2RY6 FOSL1 BAIAP2 GRB2 ZBTB7A ANXA2 MYO5A MYO1C
5.68314e-06	28	518	3.11953	Regulation of cell development	PLXND1 ATP6AP1 TGFB1 CORO1C MAN2A1 FN1 SPP1 PAEP LIF LDLR POSTN BHLHE40 SKIL TLR2 ARHGDIA DUSP10 SLAMF8 MELTF SPINT1 CCL11 BAIAP2 EFNA5 P4HB SPRY4 TRPV2 PLXNB2 TGM2 TWF2
5.68314e-06	13	117	6.41238	Mucopolysaccharide metabolic process	ST3GAL1 IDS VCAN SLC9A1 PDGFB NFKB1 ARSB CEMIP2 LUM CLTC CSGALNACT2 CHST11 B3GNT3
6.79423e-06	34	722	2.71771	Cellular response to growth factor stimulus	ITGA3 NEDD4 FSTL3 PDGFB FLT1 TGFB1 PPP1R9B COL1A1 DUSP3 RAB35 LOX ITGB6 RAB14 PMEPA1 POSTN ANXA1 SKIL IQGAP1 HHEX NBL1 ITGA5 TGFBR2 COL1A2 SPINT1 COL3A1 ZEB2 CHST11 BAIAP2 SPHK1 GRB2 ZBTB7A SPRY4 MYO1C TWF2
7.61869e-06	26	463	3.24081	Cell junction assembly	PLXND1 LAMC2 SLC9A1 DUSP3 CORO1C FN1 TLR2 IQGAP1 EPHA2 MTDH FZD1 RUNX1 ZDHHC12 PDLIM5 GJB2 DAPK3 MECP2 FBXO45 PLEC ACTG1 EFNA5 THBS2 IL1RAP PLXNB2 MYO1C PECAM1
7.88226e-06	28	527	3.06626	Skeletal system development	FGR VCAN ATP6AP1 SNX10 MMP2 TGFB1 COL1A1 SH2B3 VDR LOX ITGB6 TGFBI LOXL2 LUM EPHA2 ECM1 RUNX1 TGFBR2 COL1A2 COL3A1 CHST11 RPS6KA3 TSKU ANXA2 MAPK11 PAPSS2 TGM2 COL5A2
8.64804e-06	38	872	2.51495	Regulation of cellular localization	FGR ITGA3 NEDD4 SREBF1 PICALM IL4R TGFB1 PPP1R9B ACSL3 LIF EDEM1 TMBIM1 TRIM29 ADAM10 IQGAP1 CLTC EPHA2 RALB MSN ZDHHC5 LDLRAP1 ITGB2 LMNA SQSTM1 AP2M1 CD300A ITGAM P2RY6 C2CD2L PLK3 SFN RHOG F2R ANXA2 EFNA5 BCAP31 MYO1C PIM3
8.76278e-06	9	51	10.1844	Endodermal cell differentiation	MMP2 FN1 COL5A1 ITGAV COL6A1 COL8A1 ITGB2 ITGA5 COL5A2
9.29838e-06	64	1905	1.93886	Response to biotic stimulus	FGR PRDM1 BCL3 RAB27A IL4R FAP GGT5 CSF2RB HCK TGFB1 CCDC47 NFKB1 SPARC UPK1B ITGB6 NCF2 RAB14 TREM1 TICAM1 WDFY4 CD68 ANXA1 HAVCR2 TLR2 TRIM29 ITGAX VAV1 EPHA2 DUSP10 MTDH PTGES ADM ADAM8 SLA HK1 COLEC12 SLAMF8 PTGIR LAPTM5 CXCL1 ABCA1 GJB2 DAPK3 IL7R MECP2 PTAFR ITGAM CCL11 CEBPB RAB43 FOSL1 BAIAP2 RPS6KA3 CYBC1 F2R NPLOC4 ACTG1 MAPK11 IL1RAP PSMD12 C5AR1 MYO1C TICAM2 CLEC5A
9.49535e-06	16	190	4.85991	Receptor metabolic process	NEDD4 PICALM CACNG4 RIN3 ECE1 ARRB1 CLTC ADM LDLRAP1 ITGB2 AP2M1 LAPTM5 RAB31 GRK2 GRB2 ANXA2
9.96124e-06	37	842	2.53601	Actin filament-based process	CNN2 CELSR1 CAPZB SLC9A1 SUN2 PACSIN2 MYH9 HCK TGFB1 PPP1R9B CORO1C ARPC1B MICAL2 ANXA1 ARRB1 RHOF IQGAP1 ARHGDIA MYO1F ALDOA MYO1E MRAS PDLIM5 CXCL1 DAPK3 KRT19 CCL11 EHBP1L1 BAIAP2 RHOG GRB2 ACTG1 EFNA5 FMNL1 MYO5A MYO1C TWF2
1.01041e-05	23	380	3.49306	Ras protein signal transduction	ITGA3 TIMP2 CELSR1 CYTH4 DENND3 CYTH1 KCTD10 RAB35 ARRB1 ARHGDIA VAV1 RALB MRAS SQSTM1 COL1A2 ABCA1 COL3A1 RHOG GRB2 F2R MAPK11 SPRY4 ADGRG1
1.01087e-05	28	535	3.02041	Regulation of cell-cell adhesion	PLAUR FSTL3 IL4R LGALS1 TGFB1 DUSP3 SH2B3 TNFSF9 ETS1 ANXA1 ADAM19 HAVCR2 VAV1 DUSP10 TNFRSF21 FERMT3 ADAM8 RUNX1 ITGB2 LAPTM5 TGFBR2 CD300A IL7R PTAFR CEBPB C1QTNF1 GRB2 EFNA5
1.04165e-05	23	381	3.48389	Response to lipopolysaccharide	GGT5 CSF2RB HCK NFKB1 SPARC TICAM1 CD68 HAVCR2 TLR2 DUSP10 MTDH PTGES ADM PTGIR CXCL1 ABCA1 GJB2 PTAFR CEBPB RPS6KA3 F2R C5AR1 TICAM2
1.10707e-05	42	1031	2.351	Hemopoiesis	ST3GAL1 PRDM1 CNN2 BCL3 FSTL3 JMJD6 ATP6AP1 PICALM IL4R SNX10 LGALS1 MYH9 FLT1 STK3 TGFB1 TCIRG1 SH2B3 LOX ITGB6 TNFSF9 LIF ETS1 ANXA1 LRRC8A TLR2 VAV1 EPHA2 DUSP10 ADAM8 HHEX KLF10 MYO1E SLAMF8 RUNX1 TGFBR2 IL7R CEBPB ZBTB7A ANXA2 PSMD12 MAFB NFAM1
1.18672e-05	42	1034	2.34418	Response to organic cyclic compound	GNA15 NEDD4 SREBF1 CACNG4 SLC9A1 GGT5 LGALS1 PDGFB TGFB1 PPP1R9B COL1A1 NFKB1 VDR LOX SPARC SPP1 ACSL3 PMEPA1 TICAM1 ARPC1B POSTN ETS1 ANXA1 TLR2 LUM ARHGDIA RALB MSN PTGES ADM ACSL1 COLEC12 RUNX1 TGFBR2 ABCA1 GJB2 PTAFR P2RY6 CEBPB FOSL1 ZBTB7A TGM2
1.58486e-05	13	129	5.81588	Receptor internalization	NEDD4 PICALM CACNG4 RIN3 ARRB1 CLTC ADM LDLRAP1 ITGB2 AP2M1 RAB31 GRK2 GRB2
1.61087e-05	57	1644	2.00094	Positive regulation of signal transduction	FGR TNFRSF12A PLAUR TIMP2 NEDD4 ATP6AP1 SLC9A1 LGALS1 PDGFB FLT1 STK3 COL1A1 NFKB1 GNAI2 FN1 NEK6 TICAM1 LIF HAVCR2 SKIL TLR2 ARRB1 IQGAP1 VAV1 ECM1 SLC20A1 MTDH NACC2 ADAM8 HHEX ZDHHC5 ITGA5 LAPTM5 DAPK3 KLK6 CD300A COL3A1 IL7R ZEB2 AGPAT2 ADRA1B P2RY6 CCL11 C1QTNF1 BAIAP2 SPHK1 RHOG GRB2 F2R BCAP31 PSMD12 C5AR1 MYO1C TGM2 ADGRG1 NFAM1 TICAM2
1.61087e-05	36	825	2.51832	Lymphocyte activation	FGR ST3GAL1 PRDM1 BCL3 RAB27A JMJD6 IL4R LGALS1 MYH9 TGFB1 DUSP3 TCIRG1 TNFSF9 TICAM1 WDFY4 ANXA1 HAVCR2 LRRC8A VAV1 DUSP10 TNFRSF21 MSN ADAM8 HHEX SLAMF8 RUNX1 ITGB2 LAPTM5 TGFBR2 CD300A IL7R CEBPB GRB2 ZBTB7A MAFB NFAM1
1.61087e-05	28	549	2.94339	Regulation of body fluid levels	PLAUR GNA15 RAB27A CAPZB FAP PDGFB MYH9 COL1A1 SH2B3 VDR GNAI2 FN1 PLAU ARRB1 VAV1 UGCG ADM FERMT3 VAV2 COL1A2 COL3A1 C1QTNF1 SFN F2R ANXA2 ACTG1 MAFF MAFG
2.44145e-05	12	113	6.12864	Regulation of protein localization to plasma membrane	ITGA3 PICALM PPP1R9B ACSL3 TMBIM1 CLTC EPHA2 ZDHHC5 LDLRAP1 SQSTM1 AP2M1 RHOG
2.5821e-05	13	135	5.55739	Regulation of protein localization to cell periphery	ITGA3 PICALM PPP1R9B ACSL3 TMBIM1 ADAM10 CLTC EPHA2 ZDHHC5 LDLRAP1 SQSTM1 AP2M1 RHOG
2.66676e-05	23	404	3.28555	Response to molecule of bacterial origin	GGT5 CSF2RB HCK NFKB1 SPARC TICAM1 CD68 HAVCR2 TLR2 DUSP10 MTDH PTGES ADM PTGIR CXCL1 ABCA1 GJB2 PTAFR CEBPB RPS6KA3 F2R C5AR1 TICAM2
2.66676e-05	42	1069	2.26743	Hematopoietic or lymphoid organ development	ST3GAL1 PRDM1 CNN2 BCL3 FSTL3 JMJD6 ATP6AP1 PICALM IL4R SNX10 LGALS1 MYH9 FLT1 STK3 TGFB1 TCIRG1 SH2B3 LOX ITGB6 TNFSF9 LIF ETS1 ANXA1 LRRC8A TLR2 VAV1 EPHA2 DUSP10 ADAM8 HHEX KLF10 MYO1E SLAMF8 RUNX1 TGFBR2 IL7R CEBPB ZBTB7A ANXA2 PSMD12 MAFB NFAM1
2.66676e-05	47	1264	2.14591	Chemical homeostasis	GNA15 ATP6AP1 PICALM SNX10 SLC9A1 LGALS1 TGFB1 CCDC47 TCIRG1 VDR GNAI2 ITGB6 CCRL2 LDLR ATP13A3 LRRC8A SLC31A2 ITGAV MALL ATP6V1B2 UGCG ADM ATP6V1C1 HK1 LDLRAP1 SLAMF8 PTGIR HK3 MELTF ABCA1 TMC8 ADRA1B P2RY6 CCL11 C2CD2L C1QTNF1 SFN F2R TSKU EFNA5 BCAP31 TRPV2 MAFG C5AR1 PIM3 TGM2 SLC12A8
2.9261e-05	25	469	3.0763	Mononuclear cell differentiation	ST3GAL1 PRDM1 BCL3 JMJD6 IL4R LGALS1 MYH9 TGFB1 TCIRG1 ITGB6 TNFSF9 ANXA1 LRRC8A VAV1 DUSP10 ADAM8 HHEX SLAMF8 RUNX1 TGFBR2 IL7R CEBPB ZBTB7A MAFB NFAM1
3.16795e-05	21	348	3.48258	Regulation of small GTPase mediated signal transduction	ITGA3 TIMP2 CYTH4 DENND3 CYTH1 KCTD10 ARRB1 RHOF ARHGDIA VAV1 VAV2 SQSTM1 ABCA1 COL3A1 RHOG GRB2 F2R SPRY4 TGM2 ADGRG1 SIPA1
3.53039e-05	30	641	2.701	Chordate embryonic development	PRDM1 ATP11A CELSR1 PDGFB MYH9 STK3 TGFB1 COL1A1 TFEB MAN2A1 ECE1 LIF MGAT1 SKIL ADAM10 EPHA2 ADM MYO1E TGFBR2 SPINT1 TANC2 CHST11 KRT19 CEBPB FOSL1 GRB2 MAFF GJB3 PLXNB2 MAFG
3.73571e-05	30	643	2.6926	Negative regulation of immune system process	FGR FSTL3 IL4R GGT5 MYH9 RIN3 HCK TGFB1 DUSP3 CD68 RHBDF2 LDLR ANXA1 HAVCR2 GPR84 FCGR2A DUSP10 TNFRSF21 ADM SLAMF8 NBL1 RUNX1 PTGIR LAPTM5 CD300A COL3A1 IL7R CEBPB NPLOC4 MAFB
3.73571e-05	31	678	2.63872	Regulation of cell activation	FGR PRDM1 IL4R LGALS1 PDGFB TGFB1 DUSP3 SH2B3 TNFSF9 TICAM1 LDLR ANXA1 HAVCR2 VAV1 DUSP10 TNFRSF21 ADAM8 SLAMF8 RUNX1 ITGB2 LAPTM5 TGFBR2 CD300A IL7R PTAFR ITGAM CEBPB C1QTNF1 SPHK1 GRB2 NFAM1
3.89679e-05	14	164	4.92658	Positive regulation of angiogenesis	FLT1 ETS1 ITGAX ECM1 MTDH ADAM12 ADM RUNX1 ITGB2 ITGA5 TGFBR2 CCL11 SPHK1 C5AR1
3.89679e-05	14	164	4.92658	Positive regulation of vasculature development	FLT1 ETS1 ITGAX ECM1 MTDH ADAM12 ADM RUNX1 ITGB2 ITGA5 TGFBR2 CCL11 SPHK1 C5AR1
3.89801e-05	61	1866	1.8866	Response to other organism	FGR PRDM1 BCL3 RAB27A IL4R GGT5 CSF2RB HCK TGFB1 NFKB1 SPARC UPK1B ITGB6 NCF2 RAB14 TREM1 TICAM1 WDFY4 CD68 ANXA1 HAVCR2 TLR2 TRIM29 ITGAX VAV1 EPHA2 DUSP10 MTDH PTGES ADM ADAM8 SLA HK1 COLEC12 SLAMF8 PTGIR CXCL1 ABCA1 GJB2 DAPK3 IL7R MECP2 PTAFR ITGAM CCL11 CEBPB RAB43 FOSL1 BAIAP2 RPS6KA3 CYBC1 F2R NPLOC4 ACTG1 MAPK11 IL1RAP PSMD12 C5AR1 MYO1C TICAM2 CLEC5A
3.9402e-05	61	1867	1.88559	Response to external biotic stimulus	FGR PRDM1 BCL3 RAB27A IL4R GGT5 CSF2RB HCK TGFB1 NFKB1 SPARC UPK1B ITGB6 NCF2 RAB14 TREM1 TICAM1 WDFY4 CD68 ANXA1 HAVCR2 TLR2 TRIM29 ITGAX VAV1 EPHA2 DUSP10 MTDH PTGES ADM ADAM8 SLA HK1 COLEC12 SLAMF8 PTGIR CXCL1 ABCA1 GJB2 DAPK3 IL7R MECP2 PTAFR ITGAM CCL11 CEBPB RAB43 FOSL1 BAIAP2 RPS6KA3 CYBC1 F2R NPLOC4 ACTG1 MAPK11 IL1RAP PSMD12 C5AR1 MYO1C TICAM2 CLEC5A
4.03233e-05	9	62	8.37746	Endoderm formation	MMP2 FN1 COL5A1 ITGAV COL6A1 COL8A1 ITGB2 ITGA5 COL5A2
4.04481e-05	43	1129	2.19804	Immune system development	ST3GAL1 PRDM1 CNN2 BCL3 FSTL3 JMJD6 ATP6AP1 PICALM IL4R SNX10 LGALS1 MYH9 FLT1 STK3 TGFB1 TCIRG1 SH2B3 LOX ITGB6 TNFSF9 LIF ETS1 ANXA1 HAVCR2 LRRC8A TLR2 VAV1 EPHA2 DUSP10 ADAM8 HHEX KLF10 MYO1E SLAMF8 RUNX1 TGFBR2 IL7R CEBPB ZBTB7A ANXA2 PSMD12 MAFB NFAM1
4.04481e-05	16	215	4.2948	Regulation of Ras protein signal transduction	ITGA3 TIMP2 CYTH4 DENND3 CYTH1 KCTD10 ARRB1 ARHGDIA VAV1 SQSTM1 ABCA1 COL3A1 GRB2 F2R SPRY4 ADGRG1
4.04481e-05	40	1013	2.27883	Positive regulation of transport	FGR NEDD4 RAB27A ATP6AP1 CACNG4 IL4R SLC9A1 PDGFB GNAI2 SPP1 ACSL3 EDEM1 ANXA1 LRRC8A TLR2 ARRB1 SH3GL1 MSN PTGES ADAM8 ACSL1 LDLRAP1 ITGB2 AP2M1 ABCA1 RAB31 PTAFR ITGAM P2RY6 CEBPB C2CD2L GRK2 PLK3 C1QTNF1 SFN F2R ANXA2 BCAP31 TRPV2 MYO1C
4.04481e-05	28	579	2.79088	Regulation of vesicle-mediated transport	FGR CNN2 RAB27A ATP6AP1 PICALM IL4R PACSIN2 RIN3 HCK TGFB1 GNAI2 ACSL3 ANXA1 TLR2 ARRB1 ITGAV SH3GL1 MSN LDLRAP1 ITGB2 AP2M1 CD300A RAB31 PTAFR ITGAM SPHK1 ANXA2 TGM2
4.07296e-05	10	80	7.21392	Immune response-regulating cell surface receptor signaling pathway involved in phagocytosis	FGR HCK ARPC1B VAV1 FCGR2A VAV2 BAIAP2 GRB2 ACTG1 MYO1C
4.07296e-05	10	80	7.21392	Fc-gamma receptor signaling pathway involved in phagocytosis	FGR HCK ARPC1B VAV1 FCGR2A VAV2 BAIAP2 GRB2 ACTG1 MYO1C
4.67271e-05	48	1336	2.07346	Positive regulation of gene expression	FGR ITGA3 PRDM1 CNN2 BCL3 RAB27A IL4R PDGFB MYH9 TGFB1 NFKB1 VDR FN1 PAEP TICAM1 LIF LDLR POSTN ETS1 ANXA1 ADAM19 HAVCR2 TLR2 LUM ITGAX MSN ADAM8 HK1 RUNX1 LMNA LAPTM5 MELTF IL7R PTAFR AGPAT2 CEBPB C1QTNF1 SPHK1 F2R ACTG1 MAPK11 IL1RAP PLXNB2 MAFG C5AR1 MYO1C NFAM1 TICAM2
5.06558e-05	10	82	7.03797	Fc-gamma receptor signaling pathway	FGR HCK ARPC1B VAV1 FCGR2A VAV2 BAIAP2 GRB2 ACTG1 MYO1C
5.07173e-05	27	553	2.81774	Small GTPase mediated signal transduction	ITGA3 TIMP2 CELSR1 CYTH4 DENND3 CYTH1 KCTD10 RAB35 ARRB1 RHOF ARHGDIA VAV1 RALB MRAS VAV2 SQSTM1 COL1A2 ABCA1 COL3A1 RHOG GRB2 F2R MAPK11 SPRY4 TGM2 ADGRG1 SIPA1
5.08727e-05	52	1505	1.99401	Cellular response to endogenous stimulus	ITGA3 GNA15 NEDD4 FSTL3 ATP6AP1 SREBF1 MMP2 SLC9A1 TGFB1 PPP1R9B COL1A1 DUSP3 NFKB1 TCIRG1 RAB35 LOX GNAI2 ITGB6 RAB14 PMEPA1 POSTN ANXA1 SKIL IQGAP1 COL6A1 ATP6V1B2 UGCG ACSL1 KLF10 ATP6V1C1 NBL1 RUNX1 TGFBR2 COL1A2 GJB2 SPINT1 RAB31 COL3A1 PTAFR ZEB2 CHST11 P2RY6 CEBPB BAIAP2 GRB2 ZBTB7A COL4A1 SPRY4 MYO5A MYO1C TGM2 COL5A2
5.37395e-05	28	589	2.7435	Regulation of cellular protein localization	ITGA3 SREBF1 PICALM TGFB1 PPP1R9B ACSL3 LIF EDEM1 TMBIM1 TRIM29 ADAM10 IQGAP1 CLTC EPHA2 RALB MSN ZDHHC5 LDLRAP1 ITGB2 LMNA SQSTM1 AP2M1 ITGAM PLK3 SFN RHOG BCAP31 MYO1C
5.4496e-05	40	1028	2.24558	Positive regulation of intracellular signal transduction	FGR TIMP2 NEDD4 ATP6AP1 SLC9A1 LGALS1 PDGFB FLT1 STK3 GNAI2 FN1 NEK6 TICAM1 LIF HAVCR2 SKIL TLR2 ARRB1 IQGAP1 VAV1 ECM1 SLC20A1 MTDH NACC2 ADAM8 LAPTM5 COL3A1 ADRA1B P2RY6 CCL11 C1QTNF1 SPHK1 RHOG GRB2 F2R BCAP31 C5AR1 TGM2 ADGRG1 TICAM2
5.46982e-05	10	83	6.95318	Embryonic placenta development	PRDM1 PDGFB STK3 TFEB LIF ADM SPINT1 KRT19 CEBPB GRB2
5.46982e-05	56	1678	1.92601	Protein phosphorylation	FGR ST3GAL1 PLAUR MVP GPRC5A STK10 STK17B PDGFB HCK FLT1 STK3 TGFB1 PPP1R9B DUSP3 MMD CORO1C SH2B3 LOX FN1 NEK6 PMEPA1 LIF TLR2 ARRB1 ADAM10 IQGAP1 EPHA2 MAP3K6 DUSP10 RALB ADAM8 ACSL1 HHEX SLA ITGB2 SQSTM1 ITGA5 RPS6KA4 TGFBR2 DAPK3 CD300A CCL11 CEBPB GRK2 PLK3 SFN SPHK1 RPS6KA3 ANXA2 EFNA5 MAPK11 SPRY4 PLXNB2 C5AR1 PIM3 PECAM1
5.46982e-05	17	248	3.95602	Cell-matrix adhesion	ITGA3 SLC9A1 DUSP3 CORO1C ITGB6 FN1 PLAU POSTN ITGA11 ITGAV IQGAP1 FERMT3 ITGB2 DAPK3 COL3A1 ACTG1 EFNA5
5.67333e-05	30	661	2.61928	Embryo development ending in birth or egg hatching	PRDM1 ATP11A CELSR1 PDGFB MYH9 STK3 TGFB1 COL1A1 TFEB MAN2A1 ECE1 LIF MGAT1 SKIL ADAM10 EPHA2 ADM MYO1E TGFBR2 SPINT1 TANC2 CHST11 KRT19 CEBPB FOSL1 GRB2 MAFF GJB3 PLXNB2 MAFG
6.19002e-05	24	461	3.0045	Regulation of nervous system development	PLXND1 TYMP TGFB1 MAN2A1 FN1 SPP1 LIF LDLR BHLHE40 SKIL TLR2 ITGAX ARHGDIA DUSP10 TNFRSF21 SPINT1 CCL11 BAIAP2 THBS2 TRPV2 IL1RAP PLXNB2 TGM2 TWF2
6.28487e-05	27	561	2.77755	Response to extracellular stimulus	SREBF1 TGFB1 PPP1R9B COL1A1 TCIRG1 VDR TFEB SPARC ARSB GNAI2 SPP1 ACSL3 CD68 LDLR POSTN RALB ATP6V1B2 ADM ACSL1 KLF10 ATP6V1C1 TGFBR2 ABCA1 CEBPB FOSL1 UPP1 SIPA1
6.38641e-05	59	1816	1.87498	Positive regulation of molecular function	FGR PLXND1 PLAUR GPRC5A TIMP2 TBC1D22A GNA15 PICALM CACNG4 SLC9A1 PDGFB RIN3 FLT1 STK3 TGFB1 MMD NFKB1 CORO1C VDR GNAI2 FN1 CTSD TICAM1 TLR2 ARRB1 IQGAP1 ARHGDIA VAV1 EPHA2 RALB MTDH ADAM8 ACSL1 FZD1 ITGB2 VAV2 RPS6KA4 LAPTM5 TGFBR2 CD300A PTAFR ITGAM P2RY6 CCL11 RIN1 FOSL1 SPHK1 RHOG ZBTB7A F2R ANXA2 EFNA5 BCAP31 IL1RAP C5AR1 TGM2 SIPA1 NFAM1 ARFGAP3
6.43189e-05	21	368	3.29331	Cellular response to external stimulus	CNN2 SREBF1 SLC9A1 TGFB1 PPP1R9B COL1A1 NFKB1 TCIRG1 VDR TFEB CD68 POSTN ARHGDIA RALB ATP6V1B2 KLF10 ATP6V1C1 CEBPB FOSL1 UPP1 SIPA1
6.76689e-05	14	174	4.64345	Biomineral tissue development	FGR SNX10 TGFB1 COL1A1 TCIRG1 LOX ITGB6 SPP1 ECM1 SLC20A1 KLF10 SGMS2 COL1A2 CEBPB
7.06164e-05	32	741	2.49226	Response to bacterium	FGR BCL3 GGT5 CSF2RB HCK NFKB1 SPARC UPK1B RAB14 TICAM1 CD68 HAVCR2 TLR2 EPHA2 DUSP10 MTDH PTGES ADM COLEC12 SLAMF8 PTGIR CXCL1 ABCA1 GJB2 IL7R PTAFR CEBPB BAIAP2 RPS6KA3 F2R C5AR1 TICAM2
7.18902e-05	10	86	6.71063	Fc receptor mediated stimulatory signaling pathway	FGR HCK ARPC1B VAV1 FCGR2A VAV2 BAIAP2 GRB2 ACTG1 MYO1C
7.49948e-05	51	1488	1.97801	Regulation of immune response	FGR IL4R GGT5 MYH9 HCK TGFB1 COL1A1 DUSP3 NFKB1 TREM1 TICAM1 SIGLEC9 RHBDF2 ARPC1B ANXA1 HAVCR2 TLR2 SPPL2A GPR84 VAV1 FCGR2A ECM1 DUSP10 TNFRSF21 ADM ADAM8 ZDHHC5 COLEC12 SLAMF8 RUNX1 PTGIR ITGB2 VAV2 LAPTM5 COL1A2 CD300C CD300A COL3A1 IL7R PTAFR ITGAM BAIAP2 RPS6KA3 GRB2 NPLOC4 ACTG1 PSMD12 C5AR1 MYO1C NFAM1 TICAM2
7.56499e-05	14	176	4.59068	Biomineralization	FGR SNX10 TGFB1 COL1A1 TCIRG1 LOX ITGB6 SPP1 ECM1 SLC20A1 KLF10 SGMS2 COL1A2 CEBPB
8.27204e-05	22	406	3.12722	Lymphocyte differentiation	ST3GAL1 PRDM1 BCL3 JMJD6 IL4R LGALS1 TGFB1 TCIRG1 TNFSF9 ANXA1 LRRC8A VAV1 DUSP10 ADAM8 HHEX SLAMF8 RUNX1 TGFBR2 IL7R ZBTB7A MAFB NFAM1
8.92316e-05	39	1014	2.21967	Membrane organization	ATP11A PICALM SLC9A1 SUN2 PACSIN2 MYH9 CTSZ NDRG1 CCDC47 SYNGR2 CORO1C NEK6 A4GALT LDLR COL5A1 ANXA1 ARRB1 CLTC UGCG LDLRAP1 ITGB2 LMNA AP2M1 LAPTM5 ABCA1 CD300A RAB31 IL7R ITGAM C2CD2L RAB1B SFN BAIAP2 SPHK1 RHOG GRB2 ANXA2 ACTG1 ARFGAP3
9.08604e-05	27	574	2.71465	T cell activation	PRDM1 BCL3 RAB27A JMJD6 IL4R LGALS1 MYH9 TGFB1 DUSP3 TCIRG1 TNFSF9 WDFY4 ANXA1 HAVCR2 VAV1 DUSP10 TNFRSF21 MSN ADAM8 RUNX1 LAPTM5 TGFBR2 CD300A IL7R CEBPB GRB2 MAFB
9.52308e-05	10	89	6.48443	Endoderm development	MMP2 TGFB1 FN1 COL5A1 ITGAV COL6A1 COL8A1 ITGB2 ITGA5 COL5A2
0.0001124	27	581	2.68194	Negative regulation of response to external stimulus	FGR PLAUR FAP GGT5 PDGFB MYH9 RIN3 HCK DUSP3 NFKB1 SH2B3 SPP1 PLAU TNFAIP6 RHBDF2 LDLR HAVCR2 GPR84 FCGR2A DUSP10 ADM SLAMF8 NBL1 PTGIR C1QTNF1 NPLOC4 ANXA2
0.000126449	11	113	5.61792	Collagen metabolic process	FAP MMP2 TGFB1 COL1A1 CTSD COL5A1 ADAMTS14 RUNX1 COL1A2 KLK6 F2R
0.000138854	60	1910	1.81292	Regulation of transport	FGR CNN2 NEDD4 RAB27A ATP6AP1 SREBF1 PICALM CACNG4 IL4R SLC9A1 PACSIN2 PDGFB RIN3 HCK TGFB1 NFKB1 TCIRG1 GNAI2 SPP1 ACSL3 LIF RHBDF2 EDEM1 UBQLN1 ANXA1 LRRC8A SLC31A2 TLR2 ARRB1 ITGAV SH3GL1 MSN PTGES ADAM8 ACSL1 LDLRAP1 ITGB2 AP2M1 ABCA1 CD300A RAB31 PTAFR ITGAM P2RY6 CEBPB C2CD2L GRK2 PLK3 C1QTNF1 SFN SPHK1 F2R ANXA2 ACTG1 EFNA5 BCAP31 TRPV2 MYO1C PIM3 TGM2
0.000148384	11	115	5.52022	Regulation of phagocytosis	FGR CNN2 RAB27A HCK TGFB1 TLR2 ITGAV CD300A RAB31 SPHK1 TGM2
0.000148588	9	74	7.01895	Cell adhesion mediated by integrin	ITGB6 PLAU LIF ITGA11 ITGAV EPHA2 FERMT3 ITGB2 ITGA5
0.000157944	5	16	18.0348	Negative regulation of cell morphogenesis involved in differentiation	CORO1C POSTN MELTF EFNA5 SPRY4
0.000157944	13	163	4.60275	Glycosaminoglycan metabolic process	ST3GAL1 IDS VCAN SLC9A1 PDGFB NFKB1 ARSB CEMIP2 LUM CLTC CSGALNACT2 CHST11 B3GNT3
0.000157944	5	16	18.0348	Negative regulation of substrate adhesion-dependent cell spreading	CORO1C POSTN MELTF EFNA5 SPRY4
0.000159141	28	629	2.56903	Regulation of leukocyte activation	FGR PRDM1 IL4R LGALS1 TGFB1 DUSP3 TNFSF9 TICAM1 LDLR ANXA1 HAVCR2 VAV1 DUSP10 TNFRSF21 ADAM8 SLAMF8 RUNX1 ITGB2 LAPTM5 TGFBR2 CD300A IL7R PTAFR ITGAM CEBPB SPHK1 GRB2 NFAM1
0.000159141	39	1042	2.16002	Positive regulation of cell population proliferation	LAMC2 MMP2 PDGFB CTSZ HCK FLT1 TGFB1 TCIRG1 GNAI2 FN1 TNFSF9 TICAM1 LIF IL13RA1 ETS1 ANXA1 HAVCR2 ARRB1 ADAM10 ITGAV ITGAX ECM1 OSMR ADM LDLRAP1 TGFBR2 IL7R MECP2 PTAFR P2RY6 CCL11 FOSL1 SPHK1 RHOG F2R ANXA2 C5AR1 TGM2 ADGRG1
0.000162441	10	95	6.07488	Vascular endothelial growth factor receptor signaling pathway	NEDD4 FLT1 NCF2 ITGAV VAV1 HHEX VAV2 ITGA5 BAIAP2 MAPK11
0.000180294	12	141	4.91161	Positive regulation of protein localization to membrane	ITGA3 TGFB1 PPP1R9B ACSL3 EPHA2 ZDHHC5 ITGB2 SQSTM1 ITGAM SFN RHOG MYO1C
0.000184529	16	246	3.75359	Myeloid leukocyte differentiation	FSTL3 ATP6AP1 SNX10 MYH9 TGFB1 TCIRG1 ITGB6 LIF TLR2 EPHA2 KLF10 RUNX1 TGFBR2 CEBPB ANXA2 MAFB
0.00018584	32	781	2.36462	Cation homeostasis	GNA15 ATP6AP1 PICALM SNX10 SLC9A1 TGFB1 CCDC47 TCIRG1 VDR GNAI2 CCRL2 ATP13A3 SLC31A2 ITGAV ATP6V1B2 ADM ATP6V1C1 SLAMF8 PTGIR MELTF TMC8 ADRA1B P2RY6 CCL11 C1QTNF1 F2R BCAP31 TRPV2 MAFG C5AR1 TGM2 SLC12A8
0.000203503	36	937	2.2173	Cytokine production	FGR BCL3 IL4R TGFB1 NFKB1 ITGB6 FN1 PAEP TICAM1 POSTN ANXA1 HAVCR2 TLR2 ARRB1 ITGAV LUM EPHA2 TNFRSF21 ADAM8 HK1 RUNX1 RPS6KA4 LAPTM5 PTAFR AGPAT2 CEBPB SPHK1 F2R NPLOC4 TSKU MAPK11 IL1RAP C5AR1 ADGRG1 NFAM1 TICAM2
0.000215964	25	535	2.69679	Regulation of anatomical structure size	PICALM CAPZB RIN3 HCK FN1 ECE1 SPP1 ARPC1B LRRC8A VAV1 MSN ADM VAV2 AP2M1 IL7R PTAFR ADRA1B CCL11 BAIAP2 GRB2 F2R TRPV2 MYO1C SLC12A8 TWF2
0.000216187	37	979	2.18113	Cellular homeostasis	GNA15 ATP6AP1 SLC9A1 LGALS1 TGFB1 CCDC47 TCIRG1 VDR LOX NCF2 CCRL2 ATP13A3 LRRC8A SLC31A2 ITGAV ATP6V1B2 ADM ALDOA ATP6V1C1 HK1 SLAMF8 PTGIR HK3 ADRA1B P2RY6 CCL11 C2CD2L C1QTNF1 F2R EFNA5 BCAP31 TRPV2 MAFG C5AR1 PIM3 TGM2 SLC12A8
0.000223195	61	1989	1.76993	Establishment of protein localization	COPZ2 MVP TBC1D22A CTSA NEDD4 RAB27A ATP6AP1 SREBF1 CACNG4 AP4E1 SNX10 KDELR3 TOM1 MYH9 TGFB1 SNX8 CCDC47 COL1A1 TCIRG1 CORO1C RAB35 MAN1A1 CTSD RAB14 ACSL3 CD68 RHBDF2 EDEM1 ANXA1 LRRC8A TLR2 ARRB1 CLTC ATP6V1B2 ADAM8 ATP6V1C1 HK1 ITGB2 ZDHHC12 LMNA AP2M1 LAPTM5 ABCA1 RAB31 ITGAM C2CD2L RAB43 PLK3 RAB1B SFN F2R NPLOC4 PTTG1IP EFNA5 BCAP31 ARRDC1 MYO5A MYO1C PIM3 ARFGAP3 TICAM2
0.000237999	9	79	6.57472	Cellular response to acid chemical	MMP2 COL1A1 COL6A1 COL1A2 CEBPB BAIAP2 COL4A1 COL5A2 SIPA1
0.000245108	32	793	2.32883	Inorganic ion homeostasis	GNA15 ATP6AP1 PICALM SNX10 SLC9A1 TGFB1 CCDC47 TCIRG1 VDR GNAI2 CCRL2 ATP13A3 SLC31A2 ITGAV ATP6V1B2 ADM ATP6V1C1 SLAMF8 PTGIR MELTF TMC8 ADRA1B P2RY6 CCL11 C1QTNF1 F2R BCAP31 TRPV2 MAFG C5AR1 TGM2 SLC12A8
0.000268276	21	408	2.97044	Regulation of leukocyte cell-cell adhesion	IL4R LGALS1 TGFB1 DUSP3 TNFSF9 ETS1 ANXA1 HAVCR2 VAV1 DUSP10 TNFRSF21 ADAM8 RUNX1 ITGB2 LAPTM5 TGFBR2 CD300A IL7R PTAFR CEBPB GRB2
0.000295684	15	228	3.7968	Osteoblast differentiation	VCAN ATP6AP1 CCDC47 COL1A1 TCIRG1 LOX SPP1 ITGA11 CLTC COL6A1 EPHA2 FZD1 CEBPB MAPK11 CLEC5A
0.000295684	15	228	3.7968	Multi-multicellular organism process	ITGA3 PRDM1 MMP2 TGFB1 VDR SPP1 LIF ETS1 HAVCR2 ADM TGFBR2 GJB2 PTAFR FOSL1 MAFF
0.000298279	11	125	5.0786	Macrophage activation	JMJD6 IL4R CD93 TICAM1 LDLR HAVCR2 TLR2 ITGB2 ITGAM SPHK1 C5AR1
0.000309893	13	175	4.28713	Tissue remodeling	ATP6AP1 SNX10 MMP2 TCIRG1 VDR SPP1 LIF TMBIM1 EPHA2 ADAM8 RUNX1 F2R TGM2
0.000333929	58	1885	1.77574	Cell-cell signaling	ITGA3 GNA15 SREBF1 CELSR1 CACNG4 PACSIN2 PDGFB STK3 PPP1R9B COL1A1 NFKB1 TCIRG1 GNAI2 SPP1 BICC1 TNFAIP6 TNFSF9 LIF CD68 ANXA1 LRRC8A TLR2 ADAM10 CLTC SH3GL1 PTGES ADM HHEX KLF10 PCDH1 FZD1 RUNX1 PTGIR ITGB2 ZDHHC12 SQSTM1 AP2M1 ABCA1 GJB2 DAPK3 MECP2 ZEB2 ITGAM ADRA1B C2CD2L GRK2 C1QTNF1 BAIAP2 RPS6KA3 F2R TSKU EFNA5 GJB3 IL1RAP PSMD12 PIM3 ADGRG1 NPTXR
0.000333929	31	769	2.32647	Negative regulation of cell population proliferation	TIMP2 FAP FLT1 STK3 NDRG1 TGFB1 SH2B3 VDR SPARC LIF ETS1 HAVCR2 TLR2 DUSP10 TNFRSF21 PTGES NACC2 ADM KLF10 PTGIR LMNA TGFBR2 CXCL1 SPINT1 CD300A CEBPB FOSL1 SFN F2R MAPK11 ADGRG1
0.000334221	10	104	5.54917	Cell-substrate junction assembly	LAMC2 SLC9A1 DUSP3 CORO1C FN1 IQGAP1 DAPK3 PLEC ACTG1 EFNA5
0.000334221	42	1203	2.01486	Neuron development	PLXND1 ITGA3 PRDM1 LAMC2 NEDD4 PICALM FRYL LGALS1 CTSZ PPP1R9B RAB35 ARSB FN1 SPP1 LIF POSTN SKIL ADAM10 IQGAP1 ARHGDIA EPHA2 TNFRSF21 UGCG ADM FZD1 NBL1 RUNX1 PDLIM5 KLK6 MECP2 TANC2 RAPH1 FBXO45 BAIAP2 RHOG GRB2 TSKU EFNA5 TRPV2 PLXNB2 ITSN2 TWF2
0.000334221	36	962	2.15968	Negative regulation of developmental process	FSTL3 IL4R PDGFB PGK1 STK3 TGFB1 CORO1C SPARC SPP1 PAEP LDLR COL5A1 POSTN LOXL2 ANXA1 SKIL TLR2 ITGAV ARHGDIA EPHA2 ECM1 DUSP10 HHEX RUNX1 TGFBR2 MELTF ABCA1 MECP2 CCL11 TSKU EFNA5 MAPK11 THBS2 SPRY4 MAFB COL5A2
0.000336968	18	320	3.24627	Regulation of leukocyte differentiation	PRDM1 FSTL3 ATP6AP1 IL4R TGFB1 TNFSF9 LIF ANXA1 DUSP10 ADAM8 KLF10 SLAMF8 RUNX1 TGFBR2 IL7R CEBPB MAFB NFAM1
0.000338293	13	177	4.23869	Aminoglycan metabolic process	ST3GAL1 IDS VCAN SLC9A1 PDGFB NFKB1 ARSB CEMIP2 LUM CLTC CSGALNACT2 CHST11 B3GNT3
0.000349823	31	772	2.31743	Cellular response to nitrogen compound	GNA15 ATP6AP1 SREBF1 MMP2 SLC9A1 TGFB1 PPP1R9B COL1A1 NFKB1 TCIRG1 GNAI2 COL6A1 RALB ATP6V1B2 KLF10 ATP6V1C1 COLEC12 COL1A2 GJB2 RAB31 PTAFR P2RY6 CEBPB GRK2 BAIAP2 GRB2 COL4A1 MYO5A MYO1C TGM2 COL5A2
0.000355031	38	1045	2.0986	Neuron projection development	PLXND1 ITGA3 LAMC2 NEDD4 PICALM FRYL LGALS1 CTSZ PPP1R9B RAB35 ARSB FN1 SPP1 POSTN SKIL ADAM10 IQGAP1 ARHGDIA EPHA2 TNFRSF21 ADM FZD1 NBL1 PDLIM5 KLK6 MECP2 TANC2 RAPH1 FBXO45 BAIAP2 RHOG GRB2 TSKU EFNA5 TRPV2 PLXNB2 ITSN2 TWF2
0.000356853	22	451	2.81519	Synapse organization	PLXND1 ITGA3 NEDD4 NDRG1 SPARC TLR2 ADAM10 FZD1 ZDHHC12 PDLIM5 MECP2 ITGAM TANC2 FBXO45 BAIAP2 F2R ACTG1 THBS2 COL4A1 IL1RAP PLXNB2 C5AR1
0.000359938	29	699	2.39432	Chemotaxis	PLXND1 PLAUR TYMP LAMC2 PDGFB RIN3 FLT1 DUSP3 LOX CCRL2 PLAU ANXA1 ADAM10 ITGAV VAV1 EPHA2 ADAM8 SLAMF8 NBL1 ITGB2 CXCL1 PTAFR CCL11 FOSL1 RHOG GRB2 EFNA5 PLXNB2 C5AR1
0.000369814	21	419	2.89246	Response to oxygen levels	ATP6AP1 MMP2 SLC9A1 PGK1 NDRG1 TGFB1 COL1A1 PLAU POSTN LOXL2 ETS1 UBQLN1 TLR2 ADM ADAM8 LMNA TGFBR2 MECP2 PLK3 P4HB PSMD12
0.000377813	35	930	2.17193	Regulation of cytokine production	FGR BCL3 IL4R TGFB1 NFKB1 ITGB6 FN1 PAEP TICAM1 POSTN ANXA1 HAVCR2 TLR2 ARRB1 ITGAV LUM EPHA2 TNFRSF21 ADAM8 HK1 RUNX1 RPS6KA4 LAPTM5 PTAFR AGPAT2 CEBPB SPHK1 F2R NPLOC4 TSKU MAPK11 IL1RAP C5AR1 NFAM1 TICAM2
0.000384191	29	702	2.38409	Taxis	PLXND1 PLAUR TYMP LAMC2 PDGFB RIN3 FLT1 DUSP3 LOX CCRL2 PLAU ANXA1 ADAM10 ITGAV VAV1 EPHA2 ADAM8 SLAMF8 NBL1 ITGB2 CXCL1 PTAFR CCL11 FOSL1 RHOG GRB2 EFNA5 PLXNB2 C5AR1
0.000390342	14	207	3.90319	Morphogenesis of a branching structure	PLXND1 PRDM1 CELSR1 CTSZ TGFB1 VDR EPHA2 ADM TGFBR2 SPINT1 CCL11 GRB2 COL4A1 TGM2
0.000420188	19	358	3.0629	Positive regulation of cell-cell adhesion	PLAUR FSTL3 IL4R LGALS1 TGFB1 TNFSF9 ETS1 ANXA1 ADAM19 HAVCR2 VAV1 DUSP10 ADAM8 RUNX1 ITGB2 TGFBR2 IL7R PTAFR GRB2
0.000436905	25	562	2.56723	Response to peptide	ATP6AP1 SREBF1 MMP2 SLC9A1 TGFB1 PPP1R9B COL1A1 NFKB1 TCIRG1 SPARC GNAI2 ANXA1 TLR2 IQGAP1 ATP6V1B2 ADM HHEX KLF10 ATP6V1C1 GJB2 RAB31 BAIAP2 GRB2 MYO5A MYO1C
0.000465771	28	673	2.40107	Cellular response to lipid	NEDD4 SREBF1 HCK TGFB1 PPP1R9B COL1A1 NFKB1 VDR SPP1 PMEPA1 TICAM1 CD68 LDLR ANXA1 HAVCR2 TLR2 MSN MTDH RUNX1 CXCL1 ABCA1 GJB2 PTAFR CEBPB ZBTB7A GJB3 TICAM2 TWF2
0.000471707	3	4	43.2835	Positive regulation of neutrophil degranulation	ITGB2 PTAFR ITGAM
0.000471707	3	4	43.2835	Positive regulation of neutrophil activation	ITGB2 PTAFR ITGAM
0.000473273	24	530	2.61335	Response to nutrient levels	SREBF1 TGFB1 COL1A1 TCIRG1 VDR TFEB SPARC ARSB GNAI2 SPP1 ACSL3 CD68 LDLR POSTN RALB ATP6V1B2 ADM ACSL1 KLF10 ATP6V1C1 TGFBR2 ABCA1 CEBPB UPP1
0.000502332	10	110	5.24649	Cell-substrate junction organization	LAMC2 SLC9A1 DUSP3 CORO1C FN1 IQGAP1 DAPK3 PLEC ACTG1 EFNA5
0.000511621	11	134	4.7375	Formation of primary germ layer	ITGA3 MMP2 FN1 COL5A1 ITGAV COL6A1 EPHA2 COL8A1 ITGB2 ITGA5 COL5A2
0.000511621	23	498	2.66539	Regulation of inflammatory response	FGR GGT5 MYH9 HCK NFKB1 TNFAIP6 RHBDF2 LDLR ETS1 ANXA1 TLR2 GPR84 FCGR2A DUSP10 OSMR PTGES ADM ADAM8 SLAMF8 PTGIR CEBPB SPHK1 TGM2
0.000533189	26	606	2.47607	Morphogenesis of an epithelium	PLXND1 CELSR1 CTSZ STK3 TGFB1 VDR LIF COL5A1 MICAL2 ITGAX CLTC EPHA2 MSN ADM FZD1 AP2M1 ITGA5 TGFBR2 SPINT1 CCL11 GRB2 ACTG1 COL4A1 PLXNB2 PSMD12 TGM2
0.000584389	27	646	2.41209	Regulation of MAPK cascade	TIMP2 ATP6AP1 PDGFB FLT1 STK3 DUSP3 SH2B3 GNAI2 FN1 LIF HAVCR2 ARRB1 IQGAP1 EPHA2 DUSP10 ADAM8 LAPTM5 CD300A ADRA1B P2RY6 CCL11 C1QTNF1 SPHK1 GRB2 F2R SPRY4 C5AR1
0.000594106	4	11	20.986	Peptidyl-proline hydroxylation to 4-hydroxy-L-proline	P4HA2 P4HA1 P4HA3 P4HB
0.000594106	4	11	20.986	Regulation of neutrophil activation	ITGB2 CD300A PTAFR ITGAM
0.000596296	15	245	3.53335	Negative regulation of cell activation	FGR IL4R PDGFB TGFB1 DUSP3 SH2B3 LDLR ANXA1 HAVCR2 TNFRSF21 RUNX1 LAPTM5 CD300A CEBPB C1QTNF1
0.000621254	19	370	2.96356	Negative regulation of immune response	FGR IL4R GGT5 MYH9 HCK TGFB1 RHBDF2 ANXA1 HAVCR2 GPR84 FCGR2A DUSP10 ADM SLAMF8 PTGIR CD300A COL3A1 IL7R NPLOC4
0.000629248	32	839	2.20115	Ion homeostasis	GNA15 ATP6AP1 PICALM SNX10 SLC9A1 TGFB1 CCDC47 TCIRG1 VDR GNAI2 CCRL2 ATP13A3 SLC31A2 ITGAV ATP6V1B2 ADM ATP6V1C1 SLAMF8 PTGIR MELTF TMC8 ADRA1B P2RY6 CCL11 C1QTNF1 F2R BCAP31 TRPV2 MAFG C5AR1 TGM2 SLC12A8
0.000664425	22	473	2.68425	Response to peptide hormone	ATP6AP1 SREBF1 SLC9A1 TGFB1 COL1A1 NFKB1 TCIRG1 SPARC GNAI2 ANXA1 TLR2 IQGAP1 ATP6V1B2 ADM HHEX ATP6V1C1 GJB2 RAB31 BAIAP2 GRB2 MYO5A MYO1C
0.000664425	48	1500	1.84676	Organonitrogen compound catabolic process	IDS TYMP TIMP2 VCAN CTSA NEDD4 FAP SLC9A1 GGT5 CTSZ GDPD3 DENND3 CCDC47 TCIRG1 KCTD10 MAN1A1 ARSB ECE1 CTSD RAD23B WWP1 SAT1 LDLR EDEM1 UBQLN1 CEMIP2 ARRB1 LUM CLTC MSN ADAM8 USP12 FBXW5 SQSTM1 AP2M1 LAPTM5 SPSB1 PLK3 FBXO45 SPHK1 NPLOC4 ANXA2 PTTG1IP UPP1 BCAP31 ARRDC1 PSMD12 NAGA
0.000669813	8	71	6.50269	Regulation of blood coagulation	PLAUR FAP PDGFB SH2B3 PLAU C1QTNF1 F2R ANXA2
0.000669813	20	406	2.84293	Regulation of cellular component size	PICALM CAPZB RIN3 HCK FN1 SPP1 ARPC1B LRRC8A VAV1 MSN VAV2 AP2M1 IL7R CCL11 BAIAP2 GRB2 TRPV2 MYO1C SLC12A8 TWF2
0.000669813	28	690	2.34191	Metal ion homeostasis	GNA15 ATP6AP1 PICALM SNX10 SLC9A1 TGFB1 CCDC47 TCIRG1 VDR GNAI2 CCRL2 ATP13A3 SLC31A2 ITGAV ADM PTGIR MELTF TMC8 ADRA1B P2RY6 CCL11 C1QTNF1 F2R BCAP31 TRPV2 C5AR1 TGM2 SLC12A8
0.000669813	33	882	2.15927	Cellular chemical homeostasis	GNA15 ATP6AP1 SLC9A1 LGALS1 TGFB1 CCDC47 TCIRG1 VDR CCRL2 ATP13A3 LRRC8A SLC31A2 ITGAV ATP6V1B2 ADM ATP6V1C1 HK1 SLAMF8 PTGIR HK3 ADRA1B P2RY6 CCL11 C2CD2L C1QTNF1 F2R EFNA5 BCAP31 TRPV2 MAFG C5AR1 PIM3 TGM2
0.000669813	8	71	6.50269	Cellular response to amino acid stimulus	MMP2 COL1A1 COL6A1 COL1A2 CEBPB BAIAP2 COL4A1 COL5A2
0.000670061	5	22	13.1162	Actin filament-based transport	SUN2 MYO1F MYO1E MYO5A MYO1C
0.000671759	21	440	2.75441	Reproductive system development	PRDM1 FSTL3 PDGFB STK3 PPP1R9B VDR TFEB SPP1 LIF ANXA1 ADAM19 ARRB1 ADM GJB2 SPINT1 KRT19 CEBPB FOSL1 GRB2 GJB3 ADGRG1
0.000673859	28	691	2.33852	Cellular response to organonitrogen compound	GNA15 ATP6AP1 SREBF1 MMP2 SLC9A1 TGFB1 PPP1R9B COL1A1 NFKB1 TCIRG1 GNAI2 COL6A1 ATP6V1B2 KLF10 ATP6V1C1 COL1A2 GJB2 RAB31 PTAFR P2RY6 CEBPB BAIAP2 GRB2 COL4A1 MYO5A MYO1C TGM2 COL5A2
0.000681811	13	192	3.90754	Lung development	ITGA3 FSTL3 JMJD6 SREBF1 CELSR1 CTSZ TGFB1 MAN2A1 LOX SPARC ITGB6 LIF TGFBR2
0.000681811	14	220	3.67254	Respiratory system development	ITGA3 FSTL3 JMJD6 SREBF1 CELSR1 CTSZ TGFB1 MAN2A1 LOX SPARC ITGB6 LIF TGFBR2 MSC
0.000704572	17	311	3.15464	Epithelial cell migration	PLXND1 ITGA3 FAP PDGFB MYH9 CORO1C SPARC ARSB LOXL2 ETS1 ANXA1 EPHA2 DUSP10 ITGB2 TGFBR2 MECP2 ZEB2
0.000704572	11	140	4.53447	Regulation of wound healing	TNFRSF12A PLAUR FAP PDGFB SH2B3 PLAU ANXA1 C1QTNF1 F2R ANXA2 ACTG1
0.000706259	14	221	3.65593	Regulation of cell junction assembly	SLC9A1 DUSP3 CORO1C TLR2 IQGAP1 EPHA2 RUNX1 PDLIM5 DAPK3 ACTG1 EFNA5 THBS2 IL1RAP MYO1C
0.000708178	13	193	3.8873	Morphogenesis of a branching epithelium	PLXND1 CELSR1 CTSZ TGFB1 VDR EPHA2 ADM TGFBR2 SPINT1 CCL11 GRB2 COL4A1 TGM2
0.000711618	19	376	2.91627	Response to hypoxia	MMP2 SLC9A1 PGK1 NDRG1 TGFB1 PLAU POSTN LOXL2 ETS1 UBQLN1 TLR2 ADM ADAM8 LMNA TGFBR2 MECP2 PLK3 P4HB PSMD12
0.000711618	50	1595	1.80913	Regulation of phosphate metabolic process	FGR PLAUR MVP GPRC5A PDGFB FLT1 STK3 TGFB1 PPP1R9B DUSP3 MMD CORO1C SH2B3 LOX GNAI2 FN1 FKBP15 ACSL3 PMEPA1 LIF LDLR SPOCD1 ARRB1 IQGAP1 EPHA2 DUSP10 RALB ADAM8 ACSL1 HHEX SLAMF8 ITGB2 VAV2 SQSTM1 ITGA5 RPS6KA4 TGFBR2 CD300A PTAFR P2RY6 CEBPB SFN SPHK1 ZBTB7A ANXA2 EFNA5 SPRY4 PLXNB2 C5AR1 PECAM1
0.000711618	50	1595	1.80913	Regulation of phosphorus metabolic process	FGR PLAUR MVP GPRC5A PDGFB FLT1 STK3 TGFB1 PPP1R9B DUSP3 MMD CORO1C SH2B3 LOX GNAI2 FN1 FKBP15 ACSL3 PMEPA1 LIF LDLR SPOCD1 ARRB1 IQGAP1 EPHA2 DUSP10 RALB ADAM8 ACSL1 HHEX SLAMF8 ITGB2 VAV2 SQSTM1 ITGA5 RPS6KA4 TGFBR2 CD300A PTAFR P2RY6 CEBPB SFN SPHK1 ZBTB7A ANXA2 EFNA5 SPRY4 PLXNB2 C5AR1 PECAM1
0.000723371	49	1553	1.8209	Cytoskeleton organization	CNN2 CELSR1 CAPZB SLC9A1 SUN2 PACSIN2 MYH9 HCK TGFB1 PPP1R9B CORO1C NEK6 TUBA4A ARPC1B MICAL2 ANXA1 ARRB1 RHOF IQGAP1 CLTC ARHGDIA MYO1F MSN ALDOA MYO1E MRAS FBXW5 LMNA PDLIM5 CXCL1 DAPK3 EVPL MECP2 KRT19 CCL11 EHBP1L1 PLK3 BAIAP2 RHOG GRB2 PLEC ACTG1 EFNA5 FMNL1 AFAP1 MYO5A MYO1C SIPA1 TWF2
0.000758556	19	378	2.90084	Regulation of neurogenesis	PLXND1 TGFB1 MAN2A1 FN1 SPP1 LIF LDLR BHLHE40 SKIL TLR2 ARHGDIA DUSP10 SPINT1 CCL11 BAIAP2 TRPV2 PLXNB2 TGM2 TWF2
0.000766723	17	314	3.1245	Epithelium migration	PLXND1 ITGA3 FAP PDGFB MYH9 CORO1C SPARC ARSB LOXL2 ETS1 ANXA1 EPHA2 DUSP10 ITGB2 TGFBR2 MECP2 ZEB2
0.000766723	8	73	6.32454	Regulation of hemostasis	PLAUR FAP PDGFB SH2B3 PLAU C1QTNF1 F2R ANXA2
0.000770917	30	775	2.23399	Cell morphogenesis involved in differentiation	PLXND1 LAMC2 NEDD4 PICALM MYH9 CORO1C FN1 SPP1 POSTN SKIL ADAM10 ITGAV ARHGDIA EPHA2 FERMT3 PDLIM5 MELTF TANC2 RAPH1 FBXO45 BAIAP2 RHOG GRB2 TSKU EFNA5 P4HB SPRY4 TRPV2 PLXNB2 TWF2
0.000770917	56	1867	1.73103	Protein transport	COPZ2 MVP TBC1D22A CTSA NEDD4 RAB27A ATP6AP1 SREBF1 CACNG4 AP4E1 SNX10 KDELR3 TOM1 MYH9 TGFB1 SNX8 COL1A1 TCIRG1 RAB35 MAN1A1 RAB14 ACSL3 RHBDF2 EDEM1 ANXA1 LRRC8A TLR2 ARRB1 CLTC ATP6V1B2 ADAM8 ATP6V1C1 ITGB2 ZDHHC12 LMNA AP2M1 LAPTM5 ABCA1 RAB31 ITGAM C2CD2L RAB43 PLK3 RAB1B SFN F2R NPLOC4 PTTG1IP EFNA5 BCAP31 ARRDC1 MYO5A MYO1C PIM3 ARFGAP3 TICAM2
0.000770917	15	253	3.42162	Myeloid leukocyte migration	PDGFB RIN3 FLT1 ANXA1 VAV1 ADAM8 SLAMF8 NBL1 ITGB2 CXCL1 CD300A CCL11 RHOG C5AR1 PECAM1
0.000771038	7	54	7.48111	Phagosome maturation	TCIRG1 RAB14 ATP6V1B2 ATP6V1C1 SLAMF8 RAB31 RAB43
0.000780222	47	1473	1.84144	Neuron differentiation	PLXND1 ITGA3 TIMP2 PRDM1 LAMC2 NEDD4 PICALM FRYL LGALS1 CTSZ PPP1R9B MMD RAB35 ARSB FN1 SPP1 ACSL3 LIF POSTN SKIL ADAM10 IQGAP1 ARHGDIA EPHA2 TNFRSF21 UGCG ADM FZD1 NBL1 RUNX1 PDLIM5 DAPK3 KLK6 MECP2 TANC2 CEBPB RAPH1 FBXO45 BAIAP2 RHOG GRB2 TSKU EFNA5 TRPV2 PLXNB2 ITSN2 TWF2
0.000786367	31	815	2.19516	Cellular component morphogenesis	PLXND1 LAMC2 NEDD4 PICALM PACSIN2 CORO1C FN1 SPP1 POSTN SKIL TLR2 ADAM10 IQGAP1 ARHGDIA EPHA2 NBL1 PDLIM5 TANC2 KRT19 RAPH1 FBXO45 BAIAP2 RHOG GRB2 TSKU ACTG1 EFNA5 TRPV2 PLXNB2 ITSN2 TWF2
0.000786962	13	196	3.8278	Respiratory tube development	ITGA3 FSTL3 JMJD6 SREBF1 CELSR1 CTSZ TGFB1 MAN2A1 LOX SPARC ITGB6 LIF TGFBR2
0.000833583	26	628	2.38933	Positive regulation of cytokine production	FGR BCL3 IL4R TGFB1 NFKB1 PAEP TICAM1 POSTN ANXA1 HAVCR2 TLR2 LUM ADAM8 HK1 RUNX1 LAPTM5 PTAFR AGPAT2 CEBPB SPHK1 F2R MAPK11 IL1RAP C5AR1 NFAM1 TICAM2
0.000850235	11	144	4.40851	Rho protein signal transduction	ITGA3 CELSR1 KCTD10 ARRB1 ARHGDIA COL1A2 ABCA1 COL3A1 RHOG F2R ADGRG1
0.000852979	28	704	2.29534	Cell projection morphogenesis	PLXND1 LAMC2 NEDD4 PICALM PACSIN2 CORO1C FN1 SPP1 POSTN SKIL ADAM10 IQGAP1 ARHGDIA EPHA2 NBL1 PDLIM5 TANC2 RAPH1 FBXO45 BAIAP2 RHOG GRB2 TSKU EFNA5 TRPV2 PLXNB2 ITSN2 TWF2
0.000874874	20	417	2.76793	Regulation of actin filament-based process	CNN2 CELSR1 CAPZB SLC9A1 MYH9 HCK TGFB1 ARPC1B RHOF IQGAP1 ARHGDIA DAPK3 CCL11 BAIAP2 RHOG GRB2 ACTG1 EFNA5 MYO1C TWF2
0.000891005	10	120	4.80928	Osteoclast differentiation	FSTL3 ATP6AP1 SNX10 TGFB1 TCIRG1 EPHA2 KLF10 CEBPB ANXA2 MAFB
0.000900278	13	199	3.77009	Female pregnancy	ITGA3 PRDM1 MMP2 TGFB1 VDR SPP1 LIF ETS1 HAVCR2 ADM TGFBR2 GJB2 FOSL1
0.000916513	21	453	2.67536	Regulation of neuron projection development	PLXND1 ITGA3 NEDD4 LGALS1 CTSZ ARSB FN1 SPP1 SKIL ADAM10 IQGAP1 ARHGDIA FZD1 PDLIM5 KLK6 TANC2 BAIAP2 TSKU TRPV2 PLXNB2 TWF2
0.000916942	17	320	3.06592	Tissue migration	PLXND1 ITGA3 FAP PDGFB MYH9 CORO1C SPARC ARSB LOXL2 ETS1 ANXA1 EPHA2 DUSP10 ITGB2 TGFBR2 MECP2 ZEB2
0.000918362	12	172	4.02638	Regulation of response to wounding	TNFRSF12A PLAUR FAP PDGFB SH2B3 SPP1 PLAU ANXA1 C1QTNF1 F2R ANXA2 ACTG1
0.000928029	16	289	3.19509	Positive regulation of nervous system development	PLXND1 TGFB1 MAN2A1 FN1 LIF SKIL TLR2 ARHGDIA SPINT1 BAIAP2 THBS2 TRPV2 IL1RAP PLXNB2 TGM2 TWF2
0.000929875	7	56	7.21392	Negative regulation of blood coagulation	PLAUR FAP PDGFB SH2B3 PLAU C1QTNF1 ANXA2
0.000942971	34	944	2.07859	MAPK cascade	TIMP2 ATP6AP1 PDGFB CSF2RB FLT1 STK3 DUSP3 NFKB1 SH2B3 GNAI2 FN1 LIF HAVCR2 ARRB1 ITGAV IQGAP1 EPHA2 MAP3K6 DUSP10 ADAM8 MRAS LAPTM5 CD300A ADRA1B P2RY6 CCL11 C1QTNF1 SPHK1 GRB2 F2R MAPK11 SPRY4 PSMD12 C5AR1
0.000948981	28	710	2.27594	Positive regulation of cell death	TNFRSF12A PICALM FAP STK17B SLC9A1 CTSZ STK3 TGFB1 VDR CTSD ANXA1 SKIL ARRB1 ADAM10 OSGIN1 VAV1 NACC2 ADM ADAM8 ITGB2 VAV2 SQSTM1 LAPTM5 DAPK3 ITGAM FOSL1 BCAP31 TGM2
0.000948981	8	76	6.07488	Regulation of coagulation	PLAUR FAP PDGFB SH2B3 PLAU C1QTNF1 F2R ANXA2
0.000965588	17	322	3.04687	Positive regulation of secretion	FGR RAB27A ATP6AP1 IL4R GNAI2 SPP1 ACSL3 LRRC8A TLR2 PTGES ADAM8 ITGB2 PTAFR ITGAM C2CD2L GRK2 C1QTNF1
0.000968889	40	1192	1.93662	Positive regulation of cellular component organization	PLXND1 ITGA3 PLAUR IL4R PDGFB HCK DUSP3 CORO1C ARSB FN1 ARPC1B ANXA1 SKIL ARRB1 IQGAP1 ARHGDIA SH3GL1 EPHA2 RALB MSN FZD1 LDLRAP1 RUNX1 AP2M1 MELTF ABCA1 RAB31 MECP2 CCL11 SFN BAIAP2 SPHK1 GRB2 ANXA2 THBS2 TRPV2 IL1RAP PLXNB2 MYO1C TWF2
0.00100879	13	202	3.7141	Regeneration	TGFB1 SPP1 NINJ1 POSTN ANXA1 DUSP10 ADM RUNX1 TGFBR2 NNMT KLK6 CEBPB C5AR1
0.00101832	7	57	7.08736	Negative regulation of hemostasis	PLAUR FAP PDGFB SH2B3 PLAU C1QTNF1 ANXA2
0.00102054	4	13	17.7574	Respiratory burst involved in defense response	HCK DUSP10 SLAMF8 CYBC1
0.00105864	42	1282	1.8907	Regulation of response to external stimulus	FGR PLAUR FAP GGT5 PDGFB MYH9 RIN3 HCK DUSP3 NFKB1 SH2B3 SPP1 PLAU TNFAIP6 RHBDF2 LDLR ETS1 ANXA1 HAVCR2 TLR2 ADAM10 GPR84 VAV1 FCGR2A DUSP10 OSMR PTGES ADM ADAM8 SLAMF8 NBL1 PTGIR TGFBR2 CEBPB C1QTNF1 SPHK1 F2R NPLOC4 ANXA2 PSMD12 C5AR1 TGM2
0.00105864	26	640	2.34453	Positive regulation of programmed cell death	TNFRSF12A FAP STK17B SLC9A1 CTSZ STK3 TGFB1 VDR CTSD ANXA1 SKIL ARRB1 ADAM10 OSGIN1 VAV1 NACC2 ADM ADAM8 VAV2 SQSTM1 LAPTM5 DAPK3 ITGAM FOSL1 BCAP31 TGM2
0.00106337	45	1411	1.84055	Negative regulation of signal transduction	ITGA3 PLAUR MVP GPRC5A TIMP2 RRM2B BCL3 NEDD4 FSTL3 STK3 DUSP3 KCTD10 SH2B3 GNAI2 BICC1 PMEPA1 TICAM1 LIF TMBIM1 SKIL ARRB1 ITGAV EPHA2 ECM1 DUSP10 ADM HHEX NBL1 PTGIR LMNA LAPTM5 TGFBR2 CARD19 CD300A CHST11 GRK2 GRB2 ZBTB7A NPLOC4 TSKU PTTG1IP SPRY4 ARRDC1 PSMD12 TICAM2
0.00106337	19	391	2.80439	Response to decreased oxygen levels	MMP2 SLC9A1 PGK1 NDRG1 TGFB1 PLAU POSTN LOXL2 ETS1 UBQLN1 TLR2 ADM ADAM8 LMNA TGFBR2 MECP2 PLK3 P4HB PSMD12
0.00108181	16	294	3.14076	Cellular response to extracellular stimulus	SREBF1 PPP1R9B COL1A1 TCIRG1 VDR TFEB CD68 POSTN RALB ATP6V1B2 KLF10 ATP6V1C1 CEBPB FOSL1 UPP1 SIPA1
0.00108314	5	25	11.5423	Plasminogen activation	CTSZ PGK1 PLAU RUNX1 MELTF
0.0010918	29	756	2.2138	Immune response-regulating signaling pathway	FGR HCK DUSP3 NFKB1 TICAM1 ARPC1B HAVCR2 TLR2 VAV1 FCGR2A TNFRSF21 ZDHHC5 COLEC12 RUNX1 ITGB2 VAV2 LAPTM5 CD300A ITGAM BAIAP2 RPS6KA3 GRB2 NPLOC4 ACTG1 PSMD12 C5AR1 MYO1C NFAM1 TICAM2
0.00118097	28	721	2.24122	Cell part morphogenesis	PLXND1 LAMC2 NEDD4 PICALM PACSIN2 CORO1C FN1 SPP1 POSTN SKIL ADAM10 IQGAP1 ARHGDIA EPHA2 NBL1 PDLIM5 TANC2 RAPH1 FBXO45 BAIAP2 RHOG GRB2 TSKU EFNA5 TRPV2 PLXNB2 ITSN2 TWF2
0.00123231	45	1421	1.8276	Epithelium development	PLXND1 PRDM1 CELSR1 PDGFB CTSZ PGK1 STK3 TGFB1 VDR UPK1B LIF COL5A1 MICAL2 ANXA1 SKIL IQGAP1 ITGAX CLTC EPHA2 DUSP10 MSN UGCG ADM FZD1 MYO1E RUNX1 AP2M1 ITGA5 TGFBR2 SPINT1 KRT80 EVPL KRT19 CCL11 CEBPB SFN GRB2 ACTG1 MAFF COL4A1 PLXNB2 MAFG PSMD12 TGM2 PECAM1
0.00123585	40	1208	1.91097	Carbohydrate derivative metabolic process	ST3GAL1 IDS TYMP VCAN RRM2B CTSA SLC9A1 SCD PDGFB PGK1 NFKB1 MAN1A1 MAN2A1 ARSB ALG2 ACSL3 A4GALT MGAT1 GFPT2 EDEM1 CEMIP2 LUM CLTC EPHA2 UGCG ALDOA ACSL1 HK1 HK3 GALNT10 CSGALNACT2 CHST11 RAB1B ZBTB7A B3GNT3 ALG12 UPP1 FUT11 PAPSS2 NAGA
0.00124981	39	1167	1.92866	Regulation of protein phosphorylation	FGR PLAUR MVP GPRC5A PDGFB FLT1 STK3 TGFB1 PPP1R9B DUSP3 MMD CORO1C SH2B3 LOX FN1 PMEPA1 LIF ARRB1 IQGAP1 DUSP10 RALB ADAM8 ACSL1 HHEX ITGB2 SQSTM1 ITGA5 RPS6KA4 TGFBR2 CD300A CEBPB SFN SPHK1 ANXA2 EFNA5 SPRY4 PLXNB2 C5AR1 PECAM1
0.00124981	12	179	3.86892	Response to nutrient	TGFB1 COL1A1 VDR SPARC ARSB GNAI2 SPP1 ACSL3 POSTN ACSL1 TGFBR2 ABCA1
0.00126115	25	611	2.36135	Regulation of secretion by cell	FGR RAB27A ATP6AP1 SREBF1 IL4R TCIRG1 GNAI2 SPP1 LIF RHBDF2 ANXA1 LRRC8A TLR2 PTGES ADAM8 ITGB2 CD300A PTAFR ITGAM C2CD2L GRK2 C1QTNF1 F2R EFNA5 PIM3
0.00131167	14	238	3.39479	Regulation of leukocyte migration	STK10 RIN3 TGFB1 ANXA1 ADAM10 ECM1 MSN ADAM8 SLAMF8 NBL1 CD300A PTAFR RHOG C5AR1
0.00131167	14	238	3.39479	Positive regulation of neurogenesis	PLXND1 TGFB1 MAN2A1 FN1 LIF SKIL TLR2 ARHGDIA SPINT1 BAIAP2 TRPV2 PLXNB2 TGM2 TWF2
0.00131167	14	238	3.39479	Mononuclear cell migration	STK10 PDGFB FLT1 TGFB1 ANXA1 ADAM10 ECM1 MSN ADAM8 SLAMF8 NBL1 CCL11 C5AR1 PECAM1
0.00131879	9	103	5.04274	Regulation of systemic arterial blood pressure	PDGFB CTSZ ECE1 POSTN SLC2A5 ADM MECP2 ADRA1B F2R
0.00133235	7	60	6.733	Negative regulation of coagulation	PLAUR FAP PDGFB SH2B3 PLAU C1QTNF1 ANXA2
0.00135931	23	541	2.45353	Regulation of lymphocyte activation	FGR PRDM1 IL4R LGALS1 TGFB1 DUSP3 TNFSF9 TICAM1 ANXA1 HAVCR2 VAV1 DUSP10 TNFRSF21 ADAM8 SLAMF8 RUNX1 LAPTM5 TGFBR2 CD300A IL7R CEBPB GRB2 NFAM1
0.00137019	6	42	8.24448	Amyloid-beta clearance	PICALM LDLR CLTC ITGB2 ITGAM C5AR1
0.00146332	7	61	6.62262	Regulation of myeloid leukocyte mediated immunity	FGR IL4R TICAM1 ITGB2 CD300A PTAFR ITGAM
0.00146332	20	437	2.64125	Reproductive structure development	PRDM1 FSTL3 PDGFB STK3 VDR TFEB SPP1 LIF ANXA1 ADAM19 ARRB1 ADM GJB2 SPINT1 KRT19 CEBPB FOSL1 GRB2 GJB3 ADGRG1
0.0015468	24	583	2.37577	Heart development	PLXND1 ITGA3 PRDM1 JMJD6 SLC9A1 PDGFB STK3 TGFB1 LOX SPARC FN1 ECE1 BICC1 COL5A1 MICAL2 ADM RUNX1 LMNA PDLIM5 TGFBR2 COL3A1 GRK2 MSC MAPK11
0.00158159	21	475	2.55145	Myeloid cell differentiation	FSTL3 JMJD6 ATP6AP1 SNX10 MYH9 TGFB1 TCIRG1 SH2B3 LOX ITGB6 LIF ETS1 TLR2 EPHA2 KLF10 RUNX1 TGFBR2 CEBPB ZBTB7A ANXA2 MAFB
0.0015989	7	62	6.5158	Phagocytosis, engulfment	MYH9 ITGB2 ABCA1 CD300A RAB31 ITGAM RHOG
0.0015989	7	62	6.5158	Maternal process involved in female pregnancy	ITGA3 PRDM1 VDR SPP1 LIF HAVCR2 GJB2
0.0015989	9	106	4.90002	Positive regulation of lipid localization	PLIN3 NFKB1 SPP1 PTGES ACSL1 LDLRAP1 ABCA1 C1QTNF1 ANXA2
0.00161452	43	1355	1.83143	Regulation of phosphorylation	FGR PLAUR MVP GPRC5A PDGFB FLT1 STK3 TGFB1 PPP1R9B DUSP3 MMD CORO1C SH2B3 LOX FN1 PMEPA1 LIF ARRB1 IQGAP1 EPHA2 DUSP10 RALB ADAM8 ACSL1 HHEX SLAMF8 ITGB2 VAV2 SQSTM1 ITGA5 RPS6KA4 TGFBR2 CD300A CEBPB SFN SPHK1 ZBTB7A ANXA2 EFNA5 SPRY4 PLXNB2 C5AR1 PECAM1
0.0016557	27	700	2.22601	Plasma membrane bounded cell projection morphogenesis	PLXND1 LAMC2 NEDD4 PICALM CORO1C FN1 SPP1 POSTN SKIL ADAM10 IQGAP1 ARHGDIA EPHA2 NBL1 PDLIM5 TANC2 RAPH1 FBXO45 BAIAP2 RHOG GRB2 TSKU EFNA5 TRPV2 PLXNB2 ITSN2 TWF2
0.0016557	16	307	3.00776	Positive regulation of leukocyte cell-cell adhesion	IL4R LGALS1 TGFB1 TNFSF9 ETS1 ANXA1 HAVCR2 VAV1 DUSP10 ADAM8 RUNX1 ITGB2 TGFBR2 IL7R PTAFR GRB2
0.00169719	25	625	2.30846	Positive regulation of apoptotic process	TNFRSF12A FAP STK17B SLC9A1 CTSZ STK3 TGFB1 VDR CTSD ANXA1 SKIL ARRB1 ADAM10 OSGIN1 VAV1 NACC2 ADM ADAM8 VAV2 SQSTM1 DAPK3 ITGAM FOSL1 BCAP31 TGM2
0.00176031	5	28	10.3056	Protein hydroxylation	JMJD6 P4HA2 P4HA1 P4HA3 P4HB
0.00179077	47	1537	1.76476	Negative regulation of cell communication	ITGA3 PLAUR MVP GPRC5A TIMP2 RRM2B BCL3 NEDD4 FSTL3 SREBF1 STK3 DUSP3 KCTD10 SH2B3 GNAI2 BICC1 PMEPA1 TICAM1 LIF TMBIM1 SKIL ARRB1 ITGAV EPHA2 ECM1 DUSP10 ADM HHEX NBL1 PTGIR LMNA LAPTM5 TGFBR2 CARD19 CD300A CHST11 GRK2 GRB2 ZBTB7A NPLOC4 TSKU PTTG1IP SPRY4 ARRDC1 PSMD12 PIM3 TICAM2
0.00180248	9	108	4.80928	Positive regulation of T cell differentiation	IL4R TGFB1 TNFSF9 ANXA1 DUSP10 ADAM8 RUNX1 TGFBR2 IL7R
0.00183104	17	343	2.86033	Cell chemotaxis	PDGFB RIN3 FLT1 LOX CCRL2 ANXA1 ADAM10 VAV1 EPHA2 ADAM8 SLAMF8 NBL1 ITGB2 CXCL1 CCL11 RHOG C5AR1
0.00183352	47	1540	1.76132	Negative regulation of signaling	ITGA3 PLAUR MVP GPRC5A TIMP2 RRM2B BCL3 NEDD4 FSTL3 SREBF1 STK3 DUSP3 KCTD10 SH2B3 GNAI2 BICC1 PMEPA1 TICAM1 LIF TMBIM1 SKIL ARRB1 ITGAV EPHA2 ECM1 DUSP10 ADM HHEX NBL1 PTGIR LMNA LAPTM5 TGFBR2 CARD19 CD300A CHST11 GRK2 GRB2 ZBTB7A NPLOC4 TSKU PTTG1IP SPRY4 ARRDC1 PSMD12 PIM3 TICAM2
0.00183352	18	377	2.75545	Regulation of actin cytoskeleton organization	CELSR1 CAPZB SLC9A1 HCK TGFB1 ARPC1B RHOF IQGAP1 ARHGDIA DAPK3 CCL11 BAIAP2 RHOG GRB2 ACTG1 EFNA5 MYO1C TWF2
0.00183352	34	985	1.99207	Growth	SLC9A1 STK3 TGFB1 PPP1R9B FN1 SPP1 NINJ1 POSTN ANXA1 TMPRSS4 ADAM10 IQGAP1 OSGIN1 ECM1 DUSP10 ADM RUNX1 PDLIM5 TGFBR2 OSGIN2 KLK6 TMC8 CHST11 CCL11 RAPH1 SFN SPHK1 RPS6KA3 TSKU MAPK11 TRPV2 ITSN2 SIPA1 TWF2
0.00183352	12	188	3.68371	Positive regulation of leukocyte differentiation	ATP6AP1 IL4R TGFB1 TNFSF9 LIF ANXA1 DUSP10 ADAM8 KLF10 RUNX1 TGFBR2 IL7R
0.00183352	12	188	3.68371	Positive regulation of hemopoiesis	ATP6AP1 IL4R TGFB1 TNFSF9 LIF ANXA1 DUSP10 ADAM8 KLF10 RUNX1 TGFBR2 IL7R
0.00186411	19	412	2.66145	Regulation of T cell activation	PRDM1 IL4R LGALS1 TGFB1 DUSP3 TNFSF9 ANXA1 HAVCR2 VAV1 DUSP10 TNFRSF21 ADAM8 RUNX1 LAPTM5 TGFBR2 CD300A IL7R CEBPB GRB2
0.00191671	16	312	2.95956	Positive regulation of cell development	PLXND1 ATP6AP1 TGFB1 MAN2A1 FN1 LIF SKIL TLR2 ARHGDIA SPINT1 BAIAP2 P4HB TRPV2 PLXNB2 TGM2 TWF2
0.00193801	26	670	2.23955	Regulation of secretion	FGR RAB27A ATP6AP1 SREBF1 IL4R TCIRG1 GNAI2 SPP1 ACSL3 LIF RHBDF2 ANXA1 LRRC8A TLR2 PTGES ADAM8 ITGB2 CD300A PTAFR ITGAM C2CD2L GRK2 C1QTNF1 F2R EFNA5 PIM3
0.00197896	12	190	3.64493	Vacuole organization	TCIRG1 TFEB MAN2A1 ARSB RAB14 UBQLN1 RALB LAPTM5 ABCA1 RAB43 RAB1B ANXA2
0.00197896	15	281	3.08068	T cell differentiation	PRDM1 BCL3 JMJD6 IL4R TGFB1 TCIRG1 TNFSF9 ANXA1 VAV1 DUSP10 ADAM8 RUNX1 TGFBR2 IL7R MAFB
0.00197896	12	190	3.64493	Entry into host	LGALS1 ITGB6 WWP1 LDLR TMPRSS4 ITGAV EPHA2 ITGA5 GRK2 GRB2 P4HB CLEC5A
0.00203296	7	65	6.21507	Negative regulation of cell-substrate adhesion	LGALS1 COL1A1 CORO1C POSTN MELTF EFNA5 SPRY4
0.00206401	12	191	3.62585	Negative regulation of cell development	TGFB1 CORO1C SPP1 PAEP LDLR POSTN ARHGDIA DUSP10 MELTF CCL11 EFNA5 SPRY4
0.00207077	44	1418	1.79076	Regulation of hydrolase activity	PLXND1 PLAUR TIMP2 TBC1D22A GNA15 PICALM RIN3 FLT1 PPP1R9B CORO1C GNAI2 FN1 CTSD FKBP15 SPOCD1 ANXA1 ARRB1 IQGAP1 ARHGDIA VAV1 EPHA2 ECM1 VAV2 LAPTM5 COL6A3 SPINT1 SERPINB8 CD300A PTAFR P2RY6 CCL11 RIN1 SFN RHOG RPS6KA3 F2R ANXA2 EFNA5 BCAP31 PLXNB2 C5AR1 TGM2 SIPA1 ARFGAP3
0.0021011	27	713	2.18542	Carbohydrate derivative biosynthetic process	ST3GAL1 TYMP VCAN RRM2B SCD PDGFB NFKB1 MAN1A1 MAN2A1 ALG2 ACSL3 A4GALT MGAT1 GFPT2 LUM CLTC UGCG ALDOA ACSL1 GALNT10 CSGALNACT2 CHST11 B3GNT3 ALG12 UPP1 FUT11 PAPSS2
0.00210484	9	111	4.6793	Glycosaminoglycan biosynthetic process	ST3GAL1 VCAN PDGFB NFKB1 LUM CLTC CSGALNACT2 CHST11 B3GNT3
0.00210484	4	16	14.4278	Peptidyl-proline hydroxylation	P4HA2 P4HA1 P4HA3 P4HB
0.00216379	10	137	4.21251	Response to acid chemical	MMP2 PPP1R9B COL1A1 COL6A1 COL1A2 CEBPB BAIAP2 COL4A1 COL5A2 SIPA1
0.00216379	10	137	4.21251	Platelet degranulation	PDGFB SPARC FN1 TUBA4A ECM1 LHFPL2 FERMT3 ALDOA FAM3C PECAM1
0.00216599	27	715	2.17931	Tissue morphogenesis	PLXND1 ITGA3 CELSR1 CTSZ STK3 TGFB1 VDR LIF COL5A1 MICAL2 ITGAX CLTC EPHA2 MSN ADM FZD1 AP2M1 ITGA5 TGFBR2 SPINT1 CCL11 GRB2 ACTG1 COL4A1 PLXNB2 PSMD12 TGM2
0.00217442	7	66	6.12091	Regulation of focal adhesion assembly	SLC9A1 DUSP3 CORO1C IQGAP1 DAPK3 ACTG1 EFNA5
0.00217442	7	66	6.12091	Regulation of cell-substrate junction assembly	SLC9A1 DUSP3 CORO1C IQGAP1 DAPK3 ACTG1 EFNA5
0.00224302	50	1691	1.70643	Regulation of response to stress	FGR TNFRSF12A PLAUR FAP GGT5 PDGFB MYH9 HCK STK3 DUSP3 NFKB1 SH2B3 SPP1 NEK6 PLAU TNFAIP6 RHBDF2 LDLR ETS1 UBQLN1 ANXA1 HAVCR2 SKIL TLR2 GPR84 VAV1 FCGR2A DUSP10 OSMR PTGES NACC2 ADM ADAM8 SLAMF8 PTGIR LMNA IER5 NPAS2 CEBPB C1QTNF1 SPHK1 F2R NPLOC4 ANXA2 PTTG1IP ACTG1 P4HB BCAP31 PSMD12 TGM2
0.00224881	11	165	3.84743	Granulocyte migration	ANXA1 VAV1 ADAM8 SLAMF8 ITGB2 CXCL1 CD300A CCL11 RHOG C5AR1 PECAM1
0.00227047	5	30	9.61857	Positive regulation of leukocyte degranulation	FGR IL4R ITGB2 PTAFR ITGAM
0.00227047	5	30	9.61857	Response to lipoprotein particle	TICAM1 CD68 LDLR ITGB2 ABCA1
0.00234229	9	113	4.59648	Substrate adhesion-dependent cell spreading	CORO1C FN1 POSTN ITGAV FERMT3 MELTF EFNA5 P4HB SPRY4
0.00243852	14	256	3.15609	Cellular response to transforming growth factor beta stimulus	ITGA3 TGFB1 COL1A1 LOX ITGB6 PMEPA1 POSTN SKIL TGFBR2 COL1A2 COL3A1 ZEB2 CHST11 ZBTB7A
0.00243852	25	644	2.24035	Regulation of plasma membrane bounded cell projection organization	PLXND1 ITGA3 NEDD4 CAPZB LGALS1 CTSZ CORO1C ARSB FN1 SPP1 SKIL ADAM10 IQGAP1 ARHGDIA EPHA2 FZD1 PDLIM5 KLK6 TANC2 BAIAP2 RHOG TSKU TRPV2 PLXNB2 TWF2
0.00250679	8	90	5.1299	Regulation of Rho protein signal transduction	ITGA3 KCTD10 ARRB1 ARHGDIA ABCA1 COL3A1 F2R ADGRG1
0.00250679	3	7	24.7335	Regulation of neutrophil degranulation	ITGB2 PTAFR ITGAM
0.00250679	3	7	24.7335	Tooth eruption	SNX10 COL1A1 TCIRG1
0.00250679	3	7	24.7335	Receptor-mediated endocytosis involved in cholesterol transport	LDLR LDLRAP1 ANXA2
0.00250679	3	7	24.7335	Regulation of hyaluronan biosynthetic process	PDGFB NFKB1 CLTC
0.00253041	7	68	5.94088	Membrane protein proteolysis	TIMP2 MYH9 NFKB1 ADAM19 ADAM10 SPPL2A ADAM8
0.00256249	12	197	3.51541	Gastrulation	ITGA3 MMP2 FN1 COL5A1 ITGAV COL6A1 EPHA2 COL8A1 ITGB2 ITGA5 TGFBR2 COL5A2
0.00256249	12	197	3.51541	Regulation of lymphocyte differentiation	PRDM1 IL4R TGFB1 TNFSF9 ANXA1 DUSP10 ADAM8 SLAMF8 RUNX1 TGFBR2 IL7R NFAM1
0.00256249	20	461	2.50375	Regulation of hemopoiesis	PRDM1 FSTL3 ATP6AP1 IL4R TGFB1 LOX TNFSF9 LIF ETS1 ANXA1 DUSP10 ADAM8 KLF10 SLAMF8 RUNX1 TGFBR2 IL7R CEBPB MAFB NFAM1
0.00256646	26	686	2.18731	Neuron projection morphogenesis	PLXND1 LAMC2 NEDD4 PICALM FN1 SPP1 POSTN SKIL ADAM10 IQGAP1 ARHGDIA EPHA2 NBL1 PDLIM5 TANC2 RAPH1 FBXO45 BAIAP2 RHOG GRB2 TSKU EFNA5 TRPV2 PLXNB2 ITSN2 TWF2
0.00286813	15	293	2.95451	Positive regulation of secretion by cell	FGR RAB27A ATP6AP1 IL4R SPP1 LRRC8A TLR2 PTGES ADAM8 ITGB2 PTAFR ITGAM C2CD2L GRK2 C1QTNF1
0.00291114	25	653	2.20947	Cellular response to organic cyclic compound	GNA15 NEDD4 SLC9A1 LGALS1 PDGFB TGFB1 PPP1R9B COL1A1 NFKB1 VDR SPP1 PMEPA1 ANXA1 ARHGDIA RALB MSN COLEC12 RUNX1 ABCA1 GJB2 PTAFR P2RY6 CEBPB ZBTB7A TGM2
0.00292215	9	117	4.43934	Response to amino acid	MMP2 PPP1R9B COL1A1 COL6A1 COL1A2 CEBPB BAIAP2 COL4A1 COL5A2
0.00295758	5	32	9.01741	Cellular response to lipoprotein particle stimulus	TICAM1 CD68 LDLR ITGB2 ABCA1
0.00295758	14	262	3.08381	Response to transforming growth factor beta	ITGA3 TGFB1 COL1A1 LOX ITGB6 PMEPA1 POSTN SKIL TGFBR2 COL1A2 COL3A1 ZEB2 CHST11 ZBTB7A
0.00295758	7	70	5.77114	Positive regulation of protein localization to plasma membrane	ITGA3 PPP1R9B ACSL3 EPHA2 ZDHHC5 SQSTM1 RHOG
0.00296328	20	467	2.47158	Actin filament organization	CAPZB SLC9A1 HCK PPP1R9B CORO1C ARPC1B MICAL2 ARRB1 RHOF MYO1F ALDOA MYO1E CCL11 BAIAP2 RHOG GRB2 ACTG1 MYO5A MYO1C TWF2
0.00306305	6	50	6.92537	Membrane protein ectodomain proteolysis	TIMP2 MYH9 ADAM19 ADAM10 SPPL2A ADAM8
0.00306456	9	118	4.40172	Aminoglycan biosynthetic process	ST3GAL1 VCAN PDGFB NFKB1 LUM CLTC CSGALNACT2 CHST11 B3GNT3
0.00312133	38	1190	1.84288	Positive regulation of immune system process	FGR ATP6AP1 IL4R LGALS1 HCK TGFB1 DUSP3 NFKB1 TNFSF9 TICAM1 LIF ARPC1B ANXA1 HAVCR2 ADAM10 VAV1 FCGR2A DUSP10 TNFRSF21 ADAM8 KLF10 HK1 RUNX1 ITGB2 VAV2 LAPTM5 TGFBR2 CD300A IL7R PTAFR ITGAM BAIAP2 GRB2 ACTG1 PSMD12 C5AR1 MYO1C NFAM1
0.00312704	53	1857	1.64712	Intracellular transport	COPZ2 TBC1D22A CTSA NEDD4 RAB27A SREBF1 PICALM CAPZB AP4E1 SNX10 KDELR3 SUN2 TOM1 CTSZ TGFB1 DENND3 SNX8 CORO1C RAB35 MAN1A1 RAB14 LDLR EDEM1 CLTC MYO1F TINAGL1 MSN HHEX MYO1E LDLRAP1 ITGB2 ZDHHC12 LMNA SQSTM1 AP2M1 LAPTM5 ABCA1 RAB31 ITGAM TANC2 RAB43 PLK3 RAB1B SFN NPLOC4 ANXA2 PTTG1IP BCAP31 MYO5A MYO1C ITSN2 ARFGAP3 TICAM2
0.00316109	19	434	2.52654	Ameboidal-type cell migration	PLXND1 ITGA3 FAP PDGFB MYH9 TGFB1 CORO1C SPARC ARSB FN1 LOXL2 ETS1 ANXA1 EPHA2 DUSP10 ITGB2 TGFBR2 MECP2 ZEB2
0.00316109	43	1409	1.76124	Positive regulation of catalytic activity	FGR GPRC5A TIMP2 TBC1D22A GNA15 PICALM PDGFB RIN3 FLT1 STK3 TGFB1 MMD CORO1C VDR GNAI2 FN1 CTSD ARRB1 IQGAP1 ARHGDIA VAV1 EPHA2 RALB ADAM8 ACSL1 ITGB2 VAV2 LAPTM5 TGFBR2 CD300A PTAFR ITGAM P2RY6 CCL11 RIN1 RHOG F2R EFNA5 BCAP31 C5AR1 TGM2 SIPA1 ARFGAP3
0.00316109	7	71	5.68986	Plasma membrane invagination	MYH9 ITGB2 ABCA1 CD300A RAB31 ITGAM RHOG
0.00316109	7	71	5.68986	Regulation of cell-substrate junction organization	SLC9A1 DUSP3 CORO1C IQGAP1 DAPK3 ACTG1 EFNA5
0.00317154	8	94	4.91161	Homotypic cell-cell adhesion	PLAUR LGALS1 MYH9 SH2B3 FN1 FERMT3 C1QTNF1 ACTG1
0.00332959	6	51	6.78958	Regulation of leukocyte degranulation	FGR IL4R ITGB2 CD300A PTAFR ITGAM
0.00332959	24	622	2.22681	Embryonic morphogenesis	ITGA3 CELSR1 MMP2 FLT1 STK3 TGFB1 FN1 ECE1 COL5A1 MICAL2 ITGAV COL6A1 EPHA2 COL8A1 ADM ITGB2 ITGA5 TGFBR2 SPINT1 CHST11 GRB2 PLXNB2 MAFB COL5A2
0.0033393	25	661	2.18273	Regulation of cell projection organization	PLXND1 ITGA3 NEDD4 CAPZB LGALS1 CTSZ CORO1C ARSB FN1 SPP1 SKIL ADAM10 IQGAP1 ARHGDIA EPHA2 FZD1 PDLIM5 KLK6 TANC2 BAIAP2 RHOG TSKU TRPV2 PLXNB2 TWF2
0.00340332	21	510	2.37635	Regulation of DNA-binding transcription factor activity	HCK STK3 TGFB1 NFKB1 TICAM1 BHLHE40 HAVCR2 TLR2 ARRB1 NFKBIE MTDH ADAM8 FZD1 ITGB2 RPS6KA4 FOSL1 SPHK1 ZBTB7A MAPK11 IL1RAP NFAM1
0.00342749	10	147	3.92595	Negative regulation of T cell activation	IL4R TGFB1 DUSP3 ANXA1 HAVCR2 TNFRSF21 RUNX1 LAPTM5 CD300A CEBPB
0.00357107	14	268	3.01477	Negative regulation of inflammatory response	FGR GGT5 MYH9 HCK NFKB1 TNFAIP6 RHBDF2 LDLR GPR84 FCGR2A DUSP10 ADM SLAMF8 PTGIR
0.00360047	26	704	2.13139	Cellular cation homeostasis	GNA15 ATP6AP1 SLC9A1 TGFB1 CCDC47 TCIRG1 VDR CCRL2 ATP13A3 SLC31A2 ITGAV ATP6V1B2 ADM ATP6V1C1 SLAMF8 PTGIR ADRA1B P2RY6 CCL11 C1QTNF1 F2R BCAP31 TRPV2 MAFG C5AR1 TGM2
0.00361574	12	206	3.36183	Transforming growth factor beta receptor signaling pathway	ITGA3 TGFB1 LOX ITGB6 PMEPA1 SKIL TGFBR2 COL1A2 COL3A1 ZEB2 CHST11 ZBTB7A
0.00363249	21	513	2.36245	Cell growth	SLC9A1 TGFB1 PPP1R9B FN1 SPP1 POSTN ADAM10 IQGAP1 OSGIN1 PDLIM5 TGFBR2 OSGIN2 TMC8 RAPH1 SFN SPHK1 RPS6KA3 TRPV2 ITSN2 SIPA1 TWF2
0.00363859	7	73	5.53397	Positive regulation of reactive oxygen species metabolic process	RAB27A PDGFB GNAI2 ITGB2 TGFBR2 ITGAM GRB2
0.00364484	24	627	2.20905	Muscle structure development	ATP11A IL4R SLC9A1 LGALS1 PDGFB MYH9 TGFB1 LOX LIF SKIL LRRC8A ITGA11 ADAM12 ADM MRAS LMNA PDLIM5 COL6A3 MECP2 KRT19 MSC ACTG1 MAFF MAPK11
0.00367265	11	177	3.58658	Viral entry into host cell	LGALS1 ITGB6 WWP1 LDLR TMPRSS4 ITGAV EPHA2 ITGA5 GRK2 P4HB CLEC5A
0.00367265	18	405	2.56495	Response to steroid hormone	NEDD4 SREBF1 TGFB1 PPP1R9B COL1A1 LOX SPARC SPP1 PMEPA1 ANXA1 TLR2 ADM RUNX1 TGFBR2 GJB2 PTAFR FOSL1 ZBTB7A
0.00367265	15	302	2.86646	Protein localization to plasma membrane	ITGA3 PICALM PPP1R9B ACSL3 TMBIM1 CLTC EPHA2 ZDHHC5 LDLRAP1 SQSTM1 AP2M1 RAB31 RHOG ANXA2 MYO5A
0.00370128	9	122	4.2574	Positive regulation of lymphocyte differentiation	IL4R TGFB1 TNFSF9 ANXA1 DUSP10 ADAM8 RUNX1 TGFBR2 IL7R
0.00370128	5	34	8.48697	Respiratory burst	HCK NCF2 DUSP10 SLAMF8 CYBC1
0.00370384	10	149	3.87325	Regulation of nervous system process	TYMP CACNG4 SLC9A1 ITGAX SH3GL1 TNFRSF21 PTAFR BAIAP2 F2R NPTXR
0.00386838	14	271	2.9814	B cell activation	ST3GAL1 BCL3 LGALS1 TCIRG1 TICAM1 LRRC8A TNFRSF21 HHEX SLAMF8 LAPTM5 CD300A IL7R ZBTB7A NFAM1
0.00386838	7	74	5.45919	Regulation of glial cell differentiation	TGFB1 LIF LDLR TLR2 DUSP10 TNFRSF21 SPINT1
0.0038933	9	123	4.22278	Gland morphogenesis	PLXND1 TGFB1 VDR EPHA2 MSN TGFBR2 CCL11 CEBPB TGM2
0.0039967	8	98	4.71113	Regulation of plasma lipoprotein particle levels	ACSL3 LDLR CLTC LDLRAP1 AP2M1 ABCA1 ANXA2 P4HB
0.00401527	46	1563	1.69848	Positive regulation of protein metabolic process	PLAUR GPRC5A BCL3 NEDD4 SREBF1 PICALM PDGFB MYH9 FLT1 STK3 TGFB1 MMD FN1 CTSD PAEP WWP1 TICAM1 LIF LDLR UBQLN1 ARRB1 IQGAP1 RALB MSN ADAM8 ACSL1 LMNA SQSTM1 ITGA5 RPS6KA4 LAPTM5 TGFBR2 MELTF CD300A MECP2 PTAFR PLK3 RAB1B SPHK1 F2R ANXA2 PTTG1IP EFNA5 BCAP31 PLXNB2 PECAM1
0.00403829	18	409	2.53987	Positive regulation of leukocyte activation	FGR IL4R LGALS1 TGFB1 TNFSF9 TICAM1 ANXA1 HAVCR2 VAV1 DUSP10 ADAM8 RUNX1 ITGB2 TGFBR2 IL7R PTAFR ITGAM GRB2
0.00408988	20	482	2.39466	Calcium ion homeostasis	GNA15 SNX10 TGFB1 CCDC47 TCIRG1 VDR CCRL2 ATP13A3 ITGAV ADM PTGIR ADRA1B P2RY6 CCL11 C1QTNF1 F2R BCAP31 TRPV2 C5AR1 TGM2
0.00413963	5	35	8.24448	Maternal placenta development	PRDM1 VDR SPP1 LIF GJB2
0.00413963	7	75	5.3864	Tissue regeneration	NINJ1 POSTN ANXA1 DUSP10 RUNX1 TGFBR2 KLK6
0.00413963	5	35	8.24448	Positive regulation of vascular associated smooth muscle cell proliferation	MMP2 PDGFB GNAI2 LDLRAP1 P2RY6
0.0042609	33	1001	1.90257	Negative regulation of programmed cell death	ST3GAL1 PLAUR RRM2B BCL3 SLC9A1 HCK NFKB1 GNAI2 ANXA1 TMBIM1 ARRB1 ADAM10 ITGAV ARHGDIA MTDH ADAM8 LMNA SQSTM1 ITGA5 LAPTM5 IL7R MECP2 CHST11 CEBPB PLK3 SFN SPHK1 RPS6KA3 F2R PTTG1IP C5AR1 PIM3 CLEC5A
0.0042632	12	211	3.28216	Carbohydrate derivative catabolic process	IDS TYMP VCAN SLC9A1 MAN1A1 ARSB MGAT1 EDEM1 CEMIP2 LUM UPP1 NAGA
0.00440202	4	20	11.5423	Vesicle transport along actin filament	MYO1F MYO1E MYO5A MYO1C
0.00448025	15	309	2.80152	Regulation of cellular response to growth factor stimulus	ITGA3 NEDD4 FSTL3 LOX PMEPA1 SKIL HHEX NBL1 ITGA5 TGFBR2 ZEB2 CHST11 ZBTB7A SPRY4 MYO1C
0.00451712	9	126	4.12224	Regulation of cell-matrix adhesion	SLC9A1 DUSP3 CORO1C PLAU POSTN IQGAP1 DAPK3 ACTG1 EFNA5
0.0045402	36	1133	1.83372	Animal organ morphogenesis	FGR PLXND1 PRDM1 LAMC2 CELSR1 SNX10 MMP2 CTSZ TGFB1 COL1A1 TCIRG1 VDR MAN2A1 ITGB6 LIF COL5A1 MICAL2 ITGAX CLTC EPHA2 COL8A1 MSN ADM FZD1 NBL1 AP2M1 TGFBR2 COL1A2 CHST11 CCL11 CEBPB TSKU PSMD12 TGM2 MAFB COL5A2
0.00460509	23	601	2.20859	Endomembrane system organization	RAB27A SNX10 SUN2 PACSIN2 MYH9 NDRG1 CCDC47 SYNGR2 CORO1C NEK6 A4GALT COL5A1 KIFC3 UGCG LMNA SQSTM1 ABCA1 RAB43 PLK3 BAIAP2 F2R NPLOC4 TICAM2
0.00462085	26	719	2.08692	Cellular ion homeostasis	GNA15 ATP6AP1 SLC9A1 TGFB1 CCDC47 TCIRG1 VDR CCRL2 ATP13A3 SLC31A2 ITGAV ATP6V1B2 ADM ATP6V1C1 SLAMF8 PTGIR ADRA1B P2RY6 CCL11 C1QTNF1 F2R BCAP31 TRPV2 MAFG C5AR1 TGM2
0.0046234	5	36	8.01547	Receptor catabolic process	NEDD4 CLTC AP2M1 LAPTM5 ANXA2
0.0046234	5	36	8.01547	Low-density lipoprotein particle clearance	LDLR CLTC LDLRAP1 AP2M1 ANXA2
0.00466107	13	245	3.06224	Protein phosphopantetheinylation	JMJD6 GGT5 LOX DOHH MGAT1 LOXL2 ZDHHC5 ZDHHC12 GALNT10 CERCAM B3GNT3 P4HB TGM2
0.00466107	38	1222	1.79463	Regulation of organelle organization	PLAUR SREBF1 CELSR1 CAPZB SLC9A1 PDGFB HCK TGFB1 NEK6 LIF ARPC1B ANXA1 RHOF IQGAP1 CLTC ARHGDIA RALB MSN FBXW5 LMNA SQSTM1 DAPK3 MECP2 ZEB2 CCL11 RAB1B SFN BAIAP2 SPHK1 RHOG GRB2 ANXA2 ACTG1 EFNA5 IL1RAP AFAP1 MYO1C TWF2
0.00469253	7	77	5.24649	Positive regulation of protein localization to cell periphery	ITGA3 PPP1R9B ACSL3 EPHA2 ZDHHC5 SQSTM1 RHOG
0.00496837	3	9	19.2371	Response to gravity	SPARC PTAFR FOSL1
0.00496837	3	9	19.2371	Leukemia inhibitory factor signaling pathway	LIF IL13RA1 OSMR
0.0050896	12	216	3.20619	Fc receptor signaling pathway	FGR HCK NFKB1 ARPC1B VAV1 FCGR2A VAV2 BAIAP2 GRB2 ACTG1 PSMD12 MYO1C
0.00524355	21	531	2.28237	Divalent inorganic cation homeostasis	GNA15 SNX10 TGFB1 CCDC47 TCIRG1 VDR CCRL2 ATP13A3 ITGAV ADM PTGIR TMC8 ADRA1B P2RY6 CCL11 C1QTNF1 F2R BCAP31 TRPV2 C5AR1 TGM2
0.00528005	8	103	4.48244	Negative regulation of response to wounding	PLAUR FAP PDGFB SH2B3 SPP1 PLAU C1QTNF1 ANXA2
0.00538585	16	350	2.63824	ERK1 and ERK2 cascade	ATP6AP1 PDGFB DUSP3 GNAI2 FN1 LIF HAVCR2 ARRB1 ITGAV EPHA2 DUSP10 P2RY6 CCL11 F2R SPRY4 C5AR1
0.00548665	10	158	3.65262	Negative regulation of leukocyte cell-cell adhesion	IL4R TGFB1 DUSP3 ANXA1 HAVCR2 TNFRSF21 RUNX1 LAPTM5 CD300A CEBPB
0.00559482	8	104	4.43934	Positive regulation of smooth muscle cell proliferation	MMP2 PDGFB GNAI2 LDLRAP1 TGFBR2 PTAFR P2RY6 TGM2
0.00566198	32	978	1.88831	Negative regulation of apoptotic process	ST3GAL1 PLAUR RRM2B BCL3 SLC9A1 HCK NFKB1 GNAI2 ANXA1 TMBIM1 ARRB1 ADAM10 ITGAV ARHGDIA MTDH ADAM8 LMNA SQSTM1 ITGA5 IL7R MECP2 CHST11 CEBPB PLK3 SFN SPHK1 RPS6KA3 F2R PTTG1IP C5AR1 PIM3 CLEC5A
0.00566398	12	219	3.16227	Bone development	ATP6AP1 SNX10 TGFB1 COL1A1 SH2B3 LOX ITGB6 TGFBR2 TSKU ANXA2 MAPK11 TGM2
0.00568041	19	460	2.38373	Embryonic organ development	PRDM1 CELSR1 PDGFB STK3 TGFB1 SH2B3 TFEB RAD23B LIF MICAL2 EPHA2 ADM TGFBR2 SPINT1 CHST11 KRT19 CEBPB GRB2 MAFB
0.00577144	5	38	7.5936	Hyaluronan metabolic process	SLC9A1 PDGFB NFKB1 CEMIP2 CLTC
0.00594639	6	58	5.97014	Positive regulation of regulated secretory pathway	FGR RAB27A IL4R ITGB2 PTAFR ITGAM
0.00595829	10	160	3.60696	Positive regulation of lipid metabolic process	FGR SREBF1 PDGFB FLT1 ACSL3 LDLR ANXA1 ADM LDLRAP1 VAV2
0.00599264	40	1329	1.73699	Response to abiotic stimulus	CNN2 BCL3 NEDD4 ATP6AP1 MMP2 SLC9A1 PGK1 NDRG1 TGFB1 COL1A1 NFKB1 SPARC ARSB ITGB6 PLAU POSTN LOXL2 BHLHE40 ETS1 UBQLN1 ANXA1 LRRC8A TLR2 ARHGDIA ADM ADAM8 LMNA IER5 TGFBR2 COL3A1 MECP2 PTAFR CCL11 PLK3 FOSL1 GRB2 P4HB TRPV2 PSMD12 SIPA1
0.00599264	47	1644	1.6499	Regulation of protein modification process	FGR PLAUR MVP GPRC5A SREBF1 PDGFB FLT1 STK3 TGFB1 PPP1R9B DUSP3 MMD CORO1C SH2B3 LOX GNAI2 FN1 PMEPA1 TICAM1 LIF UBQLN1 ARRB1 IQGAP1 DUSP10 RALB ADAM8 ACSL1 HHEX ITGB2 LMNA SQSTM1 ITGA5 RPS6KA4 LAPTM5 TGFBR2 CD300A MECP2 CEBPB SFN SPHK1 ANXA2 PTTG1IP EFNA5 SPRY4 PLXNB2 C5AR1 PECAM1
0.00599264	38	1241	1.76715	Negative regulation of molecular function	PLAUR MVP GPRC5A TIMP2 NEDD4 PICALM PDGFB CTSZ PPP1R9B DUSP3 NFKB1 CORO1C SH2B3 GNAI2 FKBP15 BHLHE40 SPOCD1 UBQLN1 ANXA1 HAVCR2 TMBIM1 ARRB1 ITGAV IQGAP1 ECM1 DUSP10 RALB NFKBIE HHEX COL6A3 SPINT1 SERPINB8 CD300A TMC8 SFN RPS6KA3 ANXA2 SPRY4
0.00610653	16	355	2.60108	Protein localization to cell periphery	ITGA3 PICALM PPP1R9B ACSL3 TMBIM1 ADAM10 CLTC EPHA2 ZDHHC5 LDLRAP1 SQSTM1 AP2M1 RAB31 RHOG ANXA2 MYO5A
0.0061134	7	81	4.9874	Membrane invagination	MYH9 ITGB2 ABCA1 CD300A RAB31 ITGAM RHOG
0.00614448	18	427	2.4328	Positive regulation of cell activation	FGR IL4R LGALS1 TGFB1 TNFSF9 TICAM1 ANXA1 HAVCR2 VAV1 DUSP10 ADAM8 RUNX1 ITGB2 TGFBR2 IL7R PTAFR ITGAM GRB2
0.00620312	12	222	3.11953	Negative regulation of cell-cell adhesion	IL4R TGFB1 DUSP3 SH2B3 ANXA1 HAVCR2 TNFRSF21 RUNX1 LAPTM5 CD300A CEBPB C1QTNF1
0.00620312	12	222	3.11953	Regulation of endocytosis	PICALM PACSIN2 RIN3 ARRB1 ITGAV SH3GL1 LDLRAP1 AP2M1 CD300A RAB31 SPHK1 ANXA2
0.00620312	12	222	3.11953	Movement in host environment	LGALS1 ITGB6 WWP1 LDLR TMPRSS4 ITGAV EPHA2 ITGA5 GRK2 GRB2 P4HB CLEC5A
0.00622214	9	133	3.90528	Regulation of lipid transport	NFKB1 SPP1 ITGAV PTGES ACSL1 LDLRAP1 ABCA1 C1QTNF1 ANXA2
0.00626809	19	465	2.3581	Positive regulation of MAPK cascade	TIMP2 ATP6AP1 PDGFB FLT1 STK3 GNAI2 LIF HAVCR2 ARRB1 IQGAP1 ADAM8 LAPTM5 ADRA1B P2RY6 CCL11 C1QTNF1 SPHK1 F2R C5AR1
0.00638437	30	903	1.91732	Cellular protein catabolic process	NEDD4 FAP CTSZ DENND3 CCDC47 TCIRG1 KCTD10 MAN1A1 RAD23B WWP1 LDLR EDEM1 UBQLN1 ARRB1 CLTC MSN USP12 FBXW5 SQSTM1 AP2M1 LAPTM5 SPSB1 PLK3 FBXO45 NPLOC4 ANXA2 PTTG1IP BCAP31 ARRDC1 PSMD12
0.00646579	7	82	4.92658	Positive regulation of lipid transport	SPP1 PTGES ACSL1 LDLRAP1 ABCA1 C1QTNF1 ANXA2
0.00664067	12	224	3.09168	Negative regulation of leukocyte activation	FGR IL4R TGFB1 DUSP3 LDLR ANXA1 HAVCR2 TNFRSF21 RUNX1 LAPTM5 CD300A CEBPB
0.0066727	11	193	3.28925	Regulation of blood pressure	PDGFB CTSZ ECE1 POSTN SLC2A5 ADM COL1A2 MECP2 PTAFR ADRA1B F2R
0.00686931	6	60	5.77114	Regulation of substrate adhesion-dependent cell spreading	CORO1C POSTN MELTF EFNA5 P4HB SPRY4
0.00687706	15	325	2.6636	Positive regulation of DNA-binding transcription factor activity	STK3 TGFB1 NFKB1 TICAM1 TLR2 MTDH ADAM8 FZD1 ITGB2 RPS6KA4 FOSL1 SPHK1 ZBTB7A IL1RAP NFAM1
0.00687706	15	325	2.6636	Positive regulation of cellular protein localization	ITGA3 TGFB1 PPP1R9B ACSL3 LIF IQGAP1 EPHA2 MSN ZDHHC5 ITGB2 SQSTM1 ITGAM SFN RHOG MYO1C
0.00695438	19	470	2.33301	Cellular calcium ion homeostasis	GNA15 TGFB1 CCDC47 TCIRG1 VDR CCRL2 ATP13A3 ITGAV ADM PTGIR ADRA1B P2RY6 CCL11 C1QTNF1 F2R BCAP31 TRPV2 C5AR1 TGM2
0.00695438	34	1079	1.81852	Protein catabolic process	TIMP2 CTSA NEDD4 FAP CTSZ DENND3 CCDC47 TCIRG1 KCTD10 MAN1A1 CTSD RAD23B WWP1 LDLR EDEM1 UBQLN1 ARRB1 CLTC MSN ADAM8 USP12 FBXW5 SQSTM1 AP2M1 LAPTM5 SPSB1 PLK3 FBXO45 NPLOC4 ANXA2 PTTG1IP BCAP31 ARRDC1 PSMD12
0.00695438	13	258	2.90794	Leukocyte chemotaxis	PDGFB RIN3 FLT1 ANXA1 ADAM10 VAV1 ADAM8 SLAMF8 NBL1 ITGB2 CXCL1 CCL11 C5AR1
0.00695438	4	23	10.0368	Renal filtration	ITGA3 PDGFB MYO1E F2R
0.00714099	11	195	3.25551	Negative regulation of lymphocyte activation	FGR IL4R TGFB1 DUSP3 ANXA1 HAVCR2 TNFRSF21 RUNX1 LAPTM5 CD300A CEBPB
0.00714632	8	109	4.2357	Actin cytoskeleton reorganization	MYH9 HCK TGFB1 ANXA1 ARHGDIA DAPK3 BAIAP2 GRB2
0.00735882	6	61	5.67653	Glycosaminoglycan catabolic process	IDS VCAN SLC9A1 ARSB CEMIP2 LUM
0.00743862	19	473	2.31822	Lipid localization	ATP11A SREBF1 PLIN3 NFKB1 SPP1 ACSL3 LDLR ANXA1 ITGAV PCTP UGCG PTGES ACSL1 LDLRAP1 ABCA1 C2CD2L C1QTNF1 TSKU ANXA2
0.00764033	15	329	2.63122	Regulation of ERK1 and ERK2 cascade	ATP6AP1 PDGFB DUSP3 GNAI2 FN1 LIF HAVCR2 ARRB1 EPHA2 DUSP10 P2RY6 CCL11 F2R SPRY4 C5AR1
0.00769431	5	41	7.03797	Peptide cross-linking	FN1 ANXA1 EVPL COL3A1 TGM2
0.00769431	5	41	7.03797	Chondroitin sulfate metabolic process	IDS VCAN ARSB CSGALNACT2 CHST11
0.00776892	9	138	3.76379	Neutrophil migration	VAV1 ADAM8 SLAMF8 ITGB2 CXCL1 CCL11 RHOG C5AR1 PECAM1
0.00783574	24	670	2.06727	Carbohydrate metabolic process	CYB5R3 PDGFB PGK1 NFKB1 INPP4B MAN1A1 MAN2A1 IPPK EDEM1 CLTC SLC2A5 ALDOA HK1 HK3 MECP2 PTAFR CSGALNACT2 CHST11 P2RY6 C1QTNF1 ZBTB7A B3GNT3 FAM3C NAGA
0.0079293	14	296	2.72959	Biological process involved in interaction with host	LGALS1 PGK1 ITGB6 WWP1 LDLR TLR2 TMPRSS4 ITGAV EPHA2 ITGA5 GRK2 GRB2 P4HB CLEC5A
0.00798527	4	24	9.61857	Negative regulation of phagocytosis	CNN2 TGFB1 TLR2 CD300A
0.00798527	4	24	9.61857	Branching involved in mammary gland duct morphogenesis	TGFB1 VDR EPHA2 CCL11
0.00801747	19	477	2.29878	Immune response-activating cell surface receptor signaling pathway	FGR HCK DUSP3 NFKB1 ARPC1B VAV1 FCGR2A TNFRSF21 RUNX1 VAV2 LAPTM5 CD300A BAIAP2 GRB2 ACTG1 PSMD12 C5AR1 MYO1C NFAM1
0.00801747	19	477	2.29878	Immune response-activating signal transduction	FGR HCK DUSP3 NFKB1 ARPC1B VAV1 FCGR2A TNFRSF21 RUNX1 VAV2 LAPTM5 CD300A BAIAP2 GRB2 ACTG1 PSMD12 C5AR1 MYO1C NFAM1
0.00801747	10	168	3.4352	Regulation of T cell differentiation	PRDM1 IL4R TGFB1 TNFSF9 ANXA1 DUSP10 ADAM8 RUNX1 TGFBR2 IL7R
0.00801747	13	263	2.85265	Connective tissue development	PDGFB TGFB1 COL1A1 LOX TGFBI COL5A1 LOXL2 LUM ECM1 RUNX1 TGFBR2 CHST11 TSKU
0.00802377	9	139	3.73671	Myelination	TYMP NDRG1 TGFB1 TLR2 ITGAX MALL TNFRSF21 MAL2 KLK6
0.00826786	13	264	2.84185	Cellular response to nutrient levels	SREBF1 COL1A1 TCIRG1 VDR TFEB CD68 POSTN RALB ATP6V1B2 KLF10 ATP6V1C1 CEBPB UPP1
0.00838957	5	42	6.8704	Regulation of actin cytoskeleton reorganization	HCK TGFB1 ARHGDIA DAPK3 BAIAP2
0.0084108	3	11	15.7395	Fructose 6-phosphate metabolic process	GFPT2 HK1 HK3
0.00862155	7	87	4.64345	Positive regulation of axonogenesis	PLXND1 FN1 SKIL ARHGDIA TRPV2 PLXNB2 TWF2
0.00862155	7	87	4.64345	Negative regulation of wound healing	PLAUR FAP PDGFB SH2B3 PLAU C1QTNF1 ANXA2
0.00863323	10	170	3.39479	Regulation of lipid localization	PLIN3 NFKB1 SPP1 ITGAV PTGES ACSL1 LDLRAP1 ABCA1 C1QTNF1 ANXA2
0.00865776	16	370	2.49563	Vesicle organization	RAB27A PICALM SNX10 CTSZ CORO1C RAB14 ANXA1 SQSTM1 AP2M1 ABCA1 ZEB2 RAB1B SPHK1 F2R ANXA2 ARFGAP3
0.00871862	9	141	3.68371	Ensheathment of neurons	TYMP NDRG1 TGFB1 TLR2 ITGAX MALL TNFRSF21 MAL2 KLK6
0.00871862	9	141	3.68371	Axon ensheathment	TYMP NDRG1 TGFB1 TLR2 ITGAX MALL TNFRSF21 MAL2 KLK6
0.00879029	25	718	2.00945	Negative regulation of cell differentiation	FSTL3 IL4R PDGFB TGFB1 CORO1C SPP1 PAEP LDLR COL5A1 POSTN ANXA1 SKIL ITGAV ARHGDIA DUSP10 RUNX1 MELTF ABCA1 MECP2 CCL11 TSKU EFNA5 SPRY4 MAFB COL5A2
0.00892981	4	25	9.23382	Positive regulation of myeloid leukocyte mediated immunity	TICAM1 ITGB2 PTAFR ITGAM
0.00892981	4	25	9.23382	NADH regeneration	PGK1 ALDOA HK1 HK3
0.00892981	14	301	2.68425	Response to insulin	ATP6AP1 SREBF1 SLC9A1 TCIRG1 GNAI2 TLR2 ATP6V1B2 ADM ATP6V1C1 RAB31 BAIAP2 GRB2 MYO5A MYO1C
0.00892981	6	64	5.41044	Apoptotic cell clearance	JMJD6 RAB14 ANXA1 ITGAV RHOG TGM2
0.00892981	11	202	3.1427	Positive regulation of NF-kappaB transcription factor activity	TGFB1 NFKB1 TICAM1 TLR2 MTDH ADAM8 ITGB2 RPS6KA4 SPHK1 ZBTB7A IL1RAP
0.00892981	4	25	9.23382	Canonical glycolysis	PGK1 ALDOA HK1 HK3
0.00892981	4	25	9.23382	Glucose catabolic process to pyruvate	PGK1 ALDOA HK1 HK3
0.00892981	4	25	9.23382	Negative regulation of protein localization to plasma membrane	PICALM TMBIM1 CLTC AP2M1
0.00897957	9	142	3.65776	Regulation of mononuclear cell migration	STK10 TGFB1 ADAM10 ECM1 MSN ADAM8 SLAMF8 NBL1 C5AR1
0.0089934	5	43	6.71063	Transferrin transport	ATP6AP1 TCIRG1 CLTC ATP6V1B2 ATP6V1C1
0.0089934	5	43	6.71063	Regulation of transforming growth factor beta production	ITGB6 FN1 ITGAV LUM TSKU
0.00904829	23	640	2.074	Developmental growth	STK3 TGFB1 FN1 SPP1 NINJ1 POSTN ANXA1 IQGAP1 ECM1 DUSP10 ADM RUNX1 PDLIM5 TGFBR2 KLK6 CHST11 CCL11 RAPH1 TSKU MAPK11 TRPV2 ITSN2 TWF2
0.00921137	2	3	38.4743	Respiratory burst after phagocytosis	HCK CYBC1
0.00921137	2	3	38.4743	DTMP catabolic process	TYMP UPP1
0.00921137	2	3	38.4743	Negative regulation of endodermal cell differentiation	COL5A1 COL5A2
0.00921137	2	3	38.4743	Positive regulation of retrograde protein transport, ER to cytosol	EDEM1 BCAP31
0.00921137	2	3	38.4743	Positive regulation of low-density lipoprotein particle clearance	LDLRAP1 ANXA2
0.00921137	2	3	38.4743	Regulation of prostaglandin-E synthase activity	ITGB2 ITGAM
0.00921137	2	3	38.4743	Positive regulation of prostaglandin-E synthase activity	ITGB2 ITGAM
0.00922923	9	143	3.63219	Response to estradiol	GGT5 TGFB1 PPP1R9B COL1A1 ARPC1B POSTN ETS1 ANXA1 GJB2
0.00931497	47	1690	1.60499	Cell projection organization	PLXND1 ITGA3 LAMC2 NEDD4 PICALM FRYL CAPZB SNX10 LGALS1 PACSIN2 MYH9 CTSZ PPP1R9B TCIRG1 CORO1C RAB35 ARSB FN1 SPP1 TUBA4A POSTN EMP1 SKIL ADAM10 IQGAP1 ARHGDIA EPHA2 TNFRSF21 ADM FZD1 NBL1 VAV2 PDLIM5 KLK6 MECP2 TANC2 RAPH1 FBXO45 BAIAP2 RHOG GRB2 TSKU EFNA5 TRPV2 PLXNB2 ITSN2 TWF2
0.00931497	7	89	4.5391	Focal adhesion assembly	SLC9A1 DUSP3 CORO1C IQGAP1 DAPK3 ACTG1 EFNA5
0.00931497	7	89	4.5391	Positive regulation of small GTPase mediated signal transduction	ARRB1 VAV1 COL3A1 GRB2 F2R TGM2 ADGRG1
0.00933479	6	65	5.32721	Response to fatty acid	SREBF1 SCD LDLR TLR2 ACSL1 PTAFR
0.00934152	34	1105	1.77574	Central nervous system development	TIMP2 VCAN CELSR1 SUN2 STK3 TGFB1 PPP1R9B ARSB WWP1 ACSL3 LIF LDLR ETS1 TLR2 SH3GL1 DUSP10 TNFRSF21 FZD1 TGFBR2 KLK6 COL3A1 MECP2 ITGAM NPAS2 FBXO45 BAIAP2 SPHK1 RPS6KA3 TSKU COL4A1 PLXNB2 C5AR1 MAFB ADGRG1
0.00982226	21	566	2.14124	Regulation of cytoskeleton organization	CELSR1 CAPZB SLC9A1 HCK TGFB1 ARPC1B RHOF IQGAP1 CLTC ARHGDIA DAPK3 MECP2 CCL11 BAIAP2 RHOG GRB2 ACTG1 EFNA5 AFAP1 MYO1C TWF2
0.00982226	46	1649	1.6099	Plasma membrane bounded cell projection organization	PLXND1 ITGA3 LAMC2 NEDD4 PICALM FRYL CAPZB SNX10 LGALS1 MYH9 CTSZ PPP1R9B TCIRG1 CORO1C RAB35 ARSB FN1 SPP1 TUBA4A POSTN EMP1 SKIL ADAM10 IQGAP1 ARHGDIA EPHA2 TNFRSF21 ADM FZD1 NBL1 VAV2 PDLIM5 KLK6 MECP2 TANC2 RAPH1 FBXO45 BAIAP2 RHOG GRB2 TSKU EFNA5 TRPV2 PLXNB2 ITSN2 TWF2
0.00990501	22	606	2.09513	Regulation of system process	TYMP SREBF1 CACNG4 SLC9A1 PDGFB GNAI2 ECE1 ITGAX SH3GL1 TNFRSF21 ADM LMNA DAPK3 MECP2 PTAFR ADRA1B GRK2 C1QTNF1 BAIAP2 SPHK1 F2R NPTXR
0.00997566	4	26	8.87868	Decidualization	VDR SPP1 LIF GJB2
0.0099804	9	145	3.58209	Alcohol biosynthetic process	SREBF1 SPTLC1 CYB5R3 NFKB1 IPPK IPMK PTAFR P2RY6 SPHK1
0.0099804	6	66	5.24649	Polyol biosynthetic process	SPTLC1 IPPK IPMK PTAFR P2RY6 SPHK1
0.0101373	42	1469	1.65002	Positive regulation of cellular protein metabolic process	PLAUR GPRC5A BCL3 SREBF1 PICALM PDGFB MYH9 FLT1 STK3 TGFB1 MMD FN1 CTSD TICAM1 LIF LDLR UBQLN1 ARRB1 IQGAP1 RALB MSN ADAM8 ACSL1 LMNA SQSTM1 ITGA5 RPS6KA4 LAPTM5 TGFBR2 MELTF CD300A MECP2 PTAFR PLK3 SPHK1 F2R ANXA2 PTTG1IP EFNA5 BCAP31 PLXNB2 PECAM1
0.0101373	3	12	14.4278	Positive regulation of viral entry into host cell	LGALS1 TMPRSS4 P4HB
0.0101373	3	12	14.4278	Branching involved in labyrinthine layer morphogenesis	ADM SPINT1 GRB2
0.0101373	3	12	14.4278	Positive regulation by symbiont of entry into host	LGALS1 TMPRSS4 P4HB
0.0101373	3	12	14.4278	Regulation of vesicle size	PICALM RIN3 AP2M1
0.0103337	7	91	4.43934	Ephrin receptor signaling pathway	MMP2 ARPC1B EPHA2 VAV2 AP2M1 ACTG1 EFNA5
0.0105113	5	45	6.41238	Transforming growth factor beta production	ITGB6 FN1 ITGAV LUM TSKU
0.0105571	17	417	2.35274	Lipid transport	ATP11A NFKB1 SPP1 ACSL3 LDLR ANXA1 ITGAV PCTP UGCG PTGES ACSL1 LDLRAP1 ABCA1 C2CD2L C1QTNF1 TSKU ANXA2
0.0105635	34	1115	1.75981	Negative regulation of cell death	ST3GAL1 PLAUR RRM2B BCL3 SLC9A1 HCK NFKB1 GNAI2 ANXA1 TMBIM1 ARRB1 ADAM10 ITGAV ARHGDIA MTDH ADAM8 LMNA SQSTM1 ITGA5 LAPTM5 IL7R MECP2 NPAS2 CHST11 CEBPB PLK3 SFN SPHK1 RPS6KA3 F2R PTTG1IP C5AR1 PIM3 CLEC5A
0.0105948	6	67	5.16818	Aminoglycan catabolic process	IDS VCAN SLC9A1 ARSB CEMIP2 LUM
0.0106947	12	241	2.8736	Cellular response to insulin stimulus	ATP6AP1 SREBF1 SLC9A1 TCIRG1 GNAI2 ATP6V1B2 ATP6V1C1 RAB31 BAIAP2 GRB2 MYO5A MYO1C
0.0107227	16	381	2.42358	Regulation of apoptotic signaling pathway	TNFRSF12A PLAUR RRM2B STK3 GNAI2 UBQLN1 TMBIM1 SKIL ITGAV NACC2 LMNA DAPK3 TMC8 PTTG1IP P4HB BCAP31
0.0107242	28	858	1.88336	Negative regulation of catalytic activity	PLAUR MVP GPRC5A TIMP2 PICALM PPP1R9B DUSP3 NFKB1 CORO1C SH2B3 GNAI2 FKBP15 SPOCD1 ANXA1 TMBIM1 ARRB1 IQGAP1 ECM1 DUSP10 HHEX COL6A3 SPINT1 SERPINB8 CD300A SFN RPS6KA3 ANXA2 SPRY4
0.0111314	4	27	8.54984	Fibrinolysis	PLAUR FAP PLAU ANXA2
0.0111314	4	27	8.54984	Cell differentiation involved in embryonic placenta development	PRDM1 STK3 LIF KRT19
0.0111314	4	27	8.54984	Glycolytic process through glucose-6-phosphate	PGK1 ALDOA HK1 HK3
0.0111314	4	27	8.54984	Negative regulation of protein localization to cell periphery	PICALM TMBIM1 CLTC AP2M1
0.0112228	11	210	3.02298	Response to ketone	SREBF1 TGFB1 PPP1R9B SPP1 POSTN TLR2 MSN GJB2 PTAFR P2RY6 FOSL1
0.0112565	6	68	5.09218	Microglial cell activation	LDLR TLR2 ITGB2 ITGAM SPHK1 C5AR1
0.0112967	5	46	6.27298	Chondroitin sulfate proteoglycan metabolic process	IDS VCAN ARSB CSGALNACT2 CHST11
0.0112967	5	46	6.27298	Mammary gland morphogenesis	TGFB1 VDR EPHA2 TGFBR2 CCL11
0.0112967	5	46	6.27298	Cellular response to epidermal growth factor stimulus	PPP1R9B COL1A1 DUSP3 IQGAP1 BAIAP2
0.0113088	23	655	2.02651	Apoptotic signaling pathway	TNFRSF12A PLAUR RRM2B BCL3 STK3 GNAI2 TICAM1 UBQLN1 TMBIM1 SKIL ITGAV EPHA2 NACC2 LMNA DAPK3 TMC8 ITGAM CEBPB SFN PTTG1IP P4HB BCAP31 TICAM2
0.0113142	7	93	4.34387	Positive regulation of exocytosis	FGR RAB27A ATP6AP1 IL4R ITGB2 PTAFR ITGAM
0.0113142	14	312	2.58961	Renal system development	PLXND1 ITGA3 RRM2B PRDM1 FSTL3 JMJD6 PDGFB TGFB1 BICC1 LIF IQGAP1 MYO1E COL4A1 PECAM1
0.0113142	17	421	2.33039	Cellular response to peptide	ATP6AP1 SREBF1 SLC9A1 TGFB1 PPP1R9B NFKB1 TCIRG1 GNAI2 ATP6V1B2 KLF10 ATP6V1C1 GJB2 RAB31 BAIAP2 GRB2 MYO5A MYO1C
0.0113289	20	536	2.15341	Regulation of GTPase activity	PLXND1 TBC1D22A PICALM RIN3 CORO1C ARRB1 IQGAP1 ARHGDIA VAV1 EPHA2 VAV2 CCL11 RIN1 RHOG F2R EFNA5 PLXNB2 TGM2 SIPA1 ARFGAP3
0.0113991	15	348	2.48756	Urogenital system development	PLXND1 ITGA3 RRM2B PRDM1 FSTL3 JMJD6 PDGFB TGFB1 BICC1 LIF ANXA1 IQGAP1 MYO1E COL4A1 PECAM1
0.0113991	9	149	3.48592	B cell differentiation	ST3GAL1 BCL3 LGALS1 TCIRG1 LRRC8A HHEX SLAMF8 ZBTB7A NFAM1
0.0113991	11	211	3.00865	Sulfur compound biosynthetic process	ST3GAL1 VCAN SCD GGT5 ACSL3 LUM ACSL1 CSGALNACT2 CHST11 B3GNT3 PAPSS2
0.0114344	22	616	2.06112	Cellular metal ion homeostasis	GNA15 ATP6AP1 SLC9A1 TGFB1 CCDC47 TCIRG1 VDR CCRL2 ATP13A3 SLC31A2 ITGAV ADM PTGIR ADRA1B P2RY6 CCL11 C1QTNF1 F2R BCAP31 TRPV2 C5AR1 TGM2
0.0116415	15	349	2.48043	Maintenance of location	BCL3 SREBF1 KDELR3 SUN2 TGFB1 PLIN3 NFKB1 ITGAV NFKBIE HK1 NBL1 ABCA1 P2RY6 F2R TWF2
0.0117643	44	1577	1.61021	Reproductive process	ITGA3 PRDM1 FSTL3 IL4R MMP2 GGT5 SUN2 PDGFB MYH9 STK3 TGFB1 PPP1R9B VDR TFEB SPP1 RAD23B PAEP TNFAIP6 LIF SPOCD1 ETS1 ANXA1 ADAM19 HAVCR2 SKIL LRRC8A ARRB1 ADAM10 LHFPL2 ADM ALDOA TGFBR2 OSGIN2 GJB2 SPINT1 PTAFR KRT19 CEBPB FOSL1 GRB2 MAFF BCAP31 GJB3 ADGRG1
0.0117643	18	461	2.25337	Negative regulation of transport	CNN2 NEDD4 SREBF1 PICALM PACSIN2 RIN3 TGFB1 NFKB1 GNAI2 LIF RHBDF2 UBQLN1 ANXA1 TLR2 ITGAV CD300A F2R PIM3
0.0117643	12	245	2.82668	Cellular response to lipopolysaccharide	HCK NFKB1 TICAM1 CD68 HAVCR2 TLR2 MTDH CXCL1 ABCA1 PTAFR CEBPB TICAM2
0.0118106	7	94	4.29766	Extracellular matrix disassembly	TIMP2 FAP MMP2 ETS1 ADAM10 ADAM8 MELTF
0.011865	15	350	2.47335	Epithelial tube morphogenesis	PLXND1 CELSR1 CTSZ STK3 TGFB1 VDR MICAL2 ITGAX EPHA2 ADM TGFBR2 SPINT1 CCL11 COL4A1 PLXNB2
0.0120458	44	1580	1.60715	Reproduction	ITGA3 PRDM1 FSTL3 IL4R MMP2 GGT5 SUN2 PDGFB MYH9 STK3 TGFB1 PPP1R9B VDR TFEB SPP1 RAD23B PAEP TNFAIP6 LIF SPOCD1 ETS1 ANXA1 ADAM19 HAVCR2 SKIL LRRC8A ARRB1 ADAM10 LHFPL2 ADM ALDOA TGFBR2 OSGIN2 GJB2 SPINT1 PTAFR KRT19 CEBPB FOSL1 GRB2 MAFF BCAP31 GJB3 ADGRG1
0.0120458	5	47	6.13951	Positive regulation of phospholipase C activity	GNA15 FLT1 PTAFR P2RY6 C5AR1
0.0120458	13	280	2.67946	Positive regulation of T cell activation	IL4R LGALS1 TGFB1 TNFSF9 ANXA1 HAVCR2 VAV1 DUSP10 ADAM8 RUNX1 TGFBR2 IL7R GRB2
0.0120458	13	280	2.67946	Cellular response to biotic stimulus	HCK CCDC47 NFKB1 TICAM1 CD68 HAVCR2 TLR2 MTDH CXCL1 ABCA1 PTAFR CEBPB TICAM2
0.012075	9	151	3.43975	Negative regulation of inflammatory response to antigenic stimulus	FGR GGT5 MYH9 HCK RHBDF2 GPR84 FCGR2A ADM PTGIR
0.012075	3	13	13.318	Hyaluronan biosynthetic process	PDGFB NFKB1 CLTC
0.012075	4	28	8.24448	Intracellular sterol transport	LDLR LDLRAP1 ABCA1 ANXA2
0.012075	4	28	8.24448	Intracellular cholesterol transport	LDLR LDLRAP1 ABCA1 ANXA2
0.012075	3	13	13.318	Inositol trisphosphate metabolic process	IPMK PTAFR P2RY6
0.012075	4	28	8.24448	Transcytosis	PICALM CLTC MAL2 PTAFR
0.012075	22	620	2.04782	Cell morphogenesis involved in neuron differentiation	PLXND1 LAMC2 NEDD4 PICALM FN1 SPP1 SKIL ADAM10 ARHGDIA EPHA2 PDLIM5 TANC2 RAPH1 FBXO45 BAIAP2 RHOG GRB2 TSKU EFNA5 TRPV2 PLXNB2 TWF2
0.012075	4	28	8.24448	Glycolytic process through fructose-6-phosphate	PGK1 ALDOA HK1 HK3
0.0122569	15	352	2.45929	Cellular response to peptide hormone stimulus	ATP6AP1 SREBF1 SLC9A1 TGFB1 NFKB1 TCIRG1 GNAI2 ATP6V1B2 ATP6V1C1 GJB2 RAB31 BAIAP2 GRB2 MYO5A MYO1C
0.012346	6	70	4.94669	Platelet aggregation	MYH9 SH2B3 FN1 FERMT3 C1QTNF1 ACTG1
0.012728	11	215	2.95268	Muscle cell proliferation	MMP2 PDGFB GNAI2 LDLRAP1 RUNX1 PTGIR TGFBR2 PTAFR P2RY6 MAPK11 TGM2
0.0129332	5	48	6.0116	Collagen biosynthetic process	TGFB1 COL1A1 COL5A1 RUNX1 F2R
0.0129332	5	48	6.0116	Negative regulation of endocytosis	PICALM PACSIN2 RIN3 ITGAV CD300A
0.0136645	4	29	7.96019	Inositol phosphate biosynthetic process	IPPK IPMK PTAFR P2RY6
0.0136775	7	97	4.16474	Positive regulation of histone modification	SREBF1 TGFB1 LIF ARRB1 LMNA RPS6KA4 MECP2
0.0140752	11	218	2.91204	Response to mechanical stimulus	CNN2 SLC9A1 TGFB1 COL1A1 NFKB1 POSTN ETS1 ARHGDIA TGFBR2 COL3A1 FOSL1
0.0140752	5	49	5.88892	Regulation of phospholipase C activity	GNA15 FLT1 PTAFR P2RY6 C5AR1
0.0140752	5	49	5.88892	Regulation of extracellular matrix organization	FAP AEBP1 ETS1 RUNX1 MELTF
0.0141818	10	186	3.10276	Synapse assembly	PLXND1 TLR2 FZD1 ZDHHC12 PDLIM5 MECP2 FBXO45 THBS2 IL1RAP PLXNB2
0.0142461	12	252	2.74816	Protein processing	MYH9 CTSZ PGK1 ECE1 PLAU ADAM19 TMPRSS4 ADAM10 ADAM8 RUNX1 MELTF KLK6
0.0145285	18	472	2.20086	Skin development	ITGA3 CELSR1 COL1A1 VDR ITGB6 COL5A1 ANXA1 EPHA2 UGCG RUNX1 COL1A2 KRT80 EVPL COL3A1 KRT19 SFN GJB3 COL5A2
0.0145744	3	14	12.3667	Regulation of plasminogen activation	CTSZ RUNX1 MELTF
0.0145744	3	14	12.3667	Chondroitin sulfate catabolic process	IDS VCAN ARSB
0.0145744	3	14	12.3667	Low-density lipoprotein receptor particle metabolic process	CLTC AP2M1 ANXA2
0.0145744	3	14	12.3667	Low-density lipoprotein particle receptor catabolic process	CLTC AP2M1 ANXA2
0.0145744	14	323	2.50142	Protein maturation	LMF2 MYH9 CTSZ PGK1 ECE1 PLAU DOHH ADAM19 TMPRSS4 ADAM10 ADAM8 RUNX1 MELTF KLK6
0.0147315	19	512	2.14163	Cellular divalent inorganic cation homeostasis	GNA15 TGFB1 CCDC47 TCIRG1 VDR CCRL2 ATP13A3 ITGAV ADM PTGIR ADRA1B P2RY6 CCL11 C1QTNF1 F2R BCAP31 TRPV2 C5AR1 TGM2
0.0147332	16	397	2.3259	Negative regulation of defense response	FGR GGT5 MYH9 HCK NFKB1 TNFAIP6 RHBDF2 LDLR HAVCR2 GPR84 FCGR2A DUSP10 ADM SLAMF8 PTGIR NPLOC4
0.0148005	11	220	2.88557	Establishment of vesicle localization	RAB27A PICALM CTSZ TCIRG1 MYO1F MYO1E TANC2 RAB1B MYO5A MYO1C ARFGAP3
0.015043	15	361	2.39798	Aging	TIMP2 SREBF1 PICALM TGFB1 PPP1R9B NEK6 CD68 LOXL2 ADM ITGB2 LMNA TGFBR2 GJB2 CCL11 GRB2
0.015043	4	30	7.69485	Regulation of homotypic cell-cell adhesion	PLAUR LGALS1 SH2B3 C1QTNF1
0.015043	5	50	5.77114	Positive regulation of fibroblast proliferation	PDGFB TGFB1 FN1 SPHK1 ANXA2
0.015043	5	50	5.77114	Response to epidermal growth factor	PPP1R9B COL1A1 DUSP3 IQGAP1 BAIAP2
0.0151083	9	157	3.3083	Regulation of smooth muscle cell proliferation	MMP2 PDGFB GNAI2 LDLRAP1 PTGIR TGFBR2 PTAFR P2RY6 TGM2
0.0151593	14	325	2.48603	Positive regulation of cytosolic calcium ion concentration	GNA15 TGFB1 CCRL2 ITGAV ADM PTGIR ADRA1B P2RY6 C1QTNF1 F2R BCAP31 TRPV2 C5AR1 TGM2
0.0152431	2	4	28.8557	Positive regulation of intracellular sterol transport	LDLRAP1 ANXA2
0.0152431	2	4	28.8557	Positive regulation of intracellular cholesterol transport	LDLRAP1 ANXA2
0.0152431	2	4	28.8557	Negative regulation of catecholamine metabolic process	ITGB2 ITGAM
0.0152431	2	4	28.8557	Negative regulation of dopamine metabolic process	ITGB2 ITGAM
0.0152431	12	255	2.71583	Cellular response to molecule of bacterial origin	HCK NFKB1 TICAM1 CD68 HAVCR2 TLR2 MTDH CXCL1 ABCA1 PTAFR CEBPB TICAM2
0.0152431	2	4	28.8557	Positive regulation of histone H3-K9 trimethylation	LMNA MECP2
0.0152431	2	4	28.8557	Positive regulation of hyaluronan biosynthetic process	PDGFB NFKB1
0.0152431	2	4	28.8557	Regulation of receptor-mediated endocytosis involved in cholesterol transport	LDLRAP1 ANXA2
0.0154809	7	100	4.0398	Regulation of cell morphogenesis involved in differentiation	CORO1C POSTN MELTF BAIAP2 EFNA5 P4HB SPRY4
0.0154809	7	100	4.0398	Maintenance of protein location	BCL3 KDELR3 SUN2 NFKBIE HK1 NBL1 TWF2
0.0158434	10	190	3.03744	Regulation of cell size	FN1 SPP1 LRRC8A VAV1 MSN VAV2 IL7R TRPV2 SLC12A8 TWF2
0.0163703	32	1066	1.73242	Intracellular protein transport	COPZ2 TBC1D22A CTSA NEDD4 RAB27A SREBF1 AP4E1 SNX10 TOM1 TGFB1 SNX8 MAN1A1 RAB14 EDEM1 CLTC ITGB2 ZDHHC12 LMNA AP2M1 LAPTM5 RAB31 ITGAM RAB43 PLK3 RAB1B SFN NPLOC4 PTTG1IP BCAP31 MYO1C ARFGAP3 TICAM2
0.0165109	6	75	4.61691	Regulation of phospholipase activity	GNA15 FLT1 ANXA1 PTAFR P2RY6 C5AR1
0.0165243	4	31	7.44663	Chondrocyte development	ECM1 TGFBR2 CHST11 TSKU
0.0165243	16	403	2.29127	Alcohol metabolic process	SREBF1 SPTLC1 CYB5R3 GDPD3 NFKB1 INPP4B IPPK LDLR IPMK LDLRAP1 ABCA1 MECP2 PTAFR P2RY6 SPHK1 TSKU
0.0165243	4	31	7.44663	Positive regulation of histone acetylation	TGFB1 LIF ARRB1 RPS6KA4
0.0166838	9	160	3.24627	Smooth muscle cell proliferation	MMP2 PDGFB GNAI2 LDLRAP1 PTGIR TGFBR2 PTAFR P2RY6 TGM2
0.0166926	21	600	2.0199	Autophagy	CTSA NEDD4 SREBF1 SPTLC1 TCIRG1 TFEB ARSB TICAM1 WDFY4 UBQLN1 DRAM1 CLTC RALB ATP6V1B2 MTDH ATP6V1C1 SQSTM1 DAPK3 RAB43 PLK3 RAB1B
0.0166926	8	130	3.55147	Regulation of transforming growth factor beta receptor signaling pathway	ITGA3 LOX PMEPA1 SKIL TGFBR2 ZEB2 CHST11 ZBTB7A
0.0166926	21	600	2.0199	Process utilizing autophagic mechanism	CTSA NEDD4 SREBF1 SPTLC1 TCIRG1 TFEB ARSB TICAM1 WDFY4 UBQLN1 DRAM1 CLTC RALB ATP6V1B2 MTDH ATP6V1C1 SQSTM1 DAPK3 RAB43 PLK3 RAB1B
0.0167062	17	442	2.21967	Golgi vesicle transport	COPZ2 CAPZB AP4E1 KDELR3 CTSZ SNX8 RAB14 ACSL3 ARRB1 CLTC LAPTM5 RAB31 RAB1B BCAP31 MYO5A ARFGAP3 TICAM2
0.0170196	17	443	2.21466	Glycoprotein metabolic process	ST3GAL1 IDS VCAN MAN1A1 MAN2A1 ARSB ALG2 MGAT1 GFPT2 EDEM1 GALNT10 CSGALNACT2 CHST11 RAB1B B3GNT3 ALG12 FUT11
0.0170196	3	15	11.5423	Response to laminar fluid shear stress	TGFB1 ETS1 ABCA1
0.0170196	3	15	11.5423	T-helper 2 cell differentiation	BCL3 IL4R ANXA1
0.0171146	5	52	5.54917	Clathrin-dependent endocytosis	PICALM CLTC GPR107 AP2M1 ITSN2
0.0178349	16	407	2.26875	Peptidyl-tyrosine phosphorylation	FGR MVP GPRC5A PDGFB HCK FLT1 SH2B3 LIF IQGAP1 EPHA2 SLA ITGB2 ITGA5 CD300A EFNA5 PECAM1
0.0178349	7	103	3.92213	Regulation of cellular pH	ATP6AP1 SLC9A1 TCIRG1 ATP6V1B2 ATP6V1C1 SLAMF8 MAFG
0.0178349	9	162	3.20619	Branching morphogenesis of an epithelial tube	PLXND1 CELSR1 CTSZ TGFB1 VDR EPHA2 TGFBR2 CCL11 COL4A1
0.0183281	20	565	2.04288	Multicellular organismal homeostasis	ATP6AP1 IL4R SNX10 SCD TGFB1 TCIRG1 ITGB6 SPP1 PCTP UGCG PTGES ADAM8 ACSL1 CEBPB SFN F2R TSKU ACTG1 TRPV2 PECAM1
0.0183626	6	77	4.49699	Myeloid cell development	JMJD6 ATP6AP1 SH2B3 TLR2 ZBTB7A ANXA2
0.0183902	5	53	5.44447	Regulation of systemic arterial blood pressure mediated by a chemical signal	CTSZ ECE1 SLC2A5 ADRA1B F2R
0.0183902	5	53	5.44447	Collagen catabolic process	FAP MMP2 CTSD ADAMTS14 KLK6
0.0183902	31	1032	1.73358	Regulation of cellular component biogenesis	CAPZB SLC9A1 HCK DUSP3 CORO1C PMEPA1 TICAM1 ARPC1B TLR2 IQGAP1 EPHA2 RALB MSN RUNX1 PDLIM5 ABCA1 DAPK3 TMC8 MECP2 CCL11 RAB1B BAIAP2 SPHK1 RHOG GRB2 ACTG1 EFNA5 THBS2 IL1RAP MYO1C TWF2
0.0187179	21	607	1.99661	Organic hydroxy compound metabolic process	SREBF1 SPTLC1 CYB5R3 GDPD3 NFKB1 INPP4B VDR IPPK LDLR IPMK LDLRAP1 PDXK ITGB2 ABCA1 MECP2 PTAFR ZEB2 ITGAM P2RY6 SPHK1 TSKU
0.0187897	8	133	3.47136	Regulation of cellular response to transforming growth factor beta stimulus	ITGA3 LOX PMEPA1 SKIL TGFBR2 ZEB2 CHST11 ZBTB7A
0.018939	16	410	2.25215	Peptidyl-tyrosine modification	FGR MVP GPRC5A PDGFB HCK FLT1 SH2B3 LIF IQGAP1 EPHA2 SLA ITGB2 ITGA5 CD300A EFNA5 PECAM1
0.0193653	21	609	1.99005	Regulation of establishment of protein localization	SREBF1 TGFB1 TCIRG1 CTSD ACSL3 RHBDF2 EDEM1 ANXA1 LRRC8A TLR2 ADAM8 ITGB2 ITGAM C2CD2L PLK3 SFN F2R EFNA5 BCAP31 MYO1C PIM3
0.0195927	8	134	3.44546	Regulation of myeloid leukocyte differentiation	FSTL3 ATP6AP1 TGFB1 LIF KLF10 RUNX1 CEBPB MAFB
0.01979	5	54	5.34365	Sulfur compound catabolic process	IDS VCAN GGT5 ARSB LUM
0.0198048	31	1038	1.72356	Developmental process involved in reproduction	PRDM1 FSTL3 GGT5 PDGFB STK3 TGFB1 PPP1R9B VDR TFEB SPP1 RAD23B PAEP LIF SPOCD1 ANXA1 ADAM19 SKIL LRRC8A ARRB1 ADAM10 LHFPL2 ADM GJB2 SPINT1 KRT19 CEBPB FOSL1 GRB2 BCAP31 GJB3 ADGRG1
0.0198491	4	33	6.99532	Myeloid dendritic cell activation	TGFB1 ITGB6 HAVCR2 TGFBR2
0.0198491	4	33	6.99532	Glucose catabolic process	PGK1 ALDOA HK1 HK3
0.0198491	18	490	2.12001	Axonogenesis	PLXND1 LAMC2 PICALM FN1 SPP1 SKIL ARHGDIA EPHA2 RAPH1 FBXO45 BAIAP2 RHOG GRB2 TSKU EFNA5 TRPV2 PLXNB2 TWF2
0.0198491	11	231	2.74816	Carbohydrate biosynthetic process	PDGFB PGK1 NFKB1 CLTC ALDOA PTAFR CSGALNACT2 CHST11 P2RY6 B3GNT3 FAM3C
0.0198491	4	33	6.99532	Positive regulation of Rho protein signal transduction	ARRB1 COL3A1 F2R ADGRG1
0.0198491	4	33	6.99532	Positive regulation of phosphatidylinositol 3-kinase activity	FGR PDGFB FLT1 VAV2
0.0198491	4	33	6.99532	Mammary gland duct morphogenesis	TGFB1 VDR EPHA2 CCL11
0.0198491	4	33	6.99532	Negative regulation of protein localization to membrane	PICALM TMBIM1 CLTC AP2M1
0.0200357	28	908	1.77965	Regulation of defense response	FGR GGT5 MYH9 HCK NFKB1 TNFAIP6 RHBDF2 LDLR ETS1 ANXA1 HAVCR2 TLR2 GPR84 VAV1 FCGR2A DUSP10 OSMR PTGES ADM ADAM8 SLAMF8 PTGIR NPAS2 CEBPB SPHK1 NPLOC4 PSMD12 TGM2
0.0200628	31	1040	1.72024	Protein localization to organelle	IFFO1 BCL3 NEDD4 SREBF1 CACNG4 SNX10 KDELR3 SUN2 PACSIN2 TGFB1 CCDC47 PPP1R9B COL1A1 TCIRG1 RAB35 MAN1A1 LIF CD68 EDEM1 TRIM29 ADAM10 MSN HHEX HK1 ZDHHC5 LMNA LAPTM5 SFN ZBTB7A PTTG1IP BCAP31
0.020221	6	79	4.38314	Animal organ regeneration	TGFB1 ADM TGFBR2 NNMT CEBPB C5AR1
0.0203558	11	232	2.73632	Endothelial cell migration	PLXND1 FAP PDGFB MYH9 SPARC LOXL2 ETS1 ANXA1 EPHA2 ITGB2 MECP2
0.0207026	26	824	1.82099	Regulation of kinase activity	FGR MVP GPRC5A PDGFB FLT1 STK3 TGFB1 DUSP3 MMD CORO1C SH2B3 IQGAP1 EPHA2 DUSP10 RALB ADAM8 ACSL1 HHEX SLAMF8 VAV2 TGFBR2 CD300A SFN EFNA5 SPRY4 C5AR1
0.0207053	13	303	2.47607	Kidney development	PLXND1 ITGA3 RRM2B PRDM1 FSTL3 JMJD6 PDGFB TGFB1 BICC1 LIF IQGAP1 MYO1E PECAM1
0.0207053	23	697	1.90439	Regulation of protein kinase activity	FGR MVP GPRC5A PDGFB FLT1 STK3 TGFB1 DUSP3 MMD CORO1C SH2B3 IQGAP1 DUSP10 RALB ADAM8 ACSL1 HHEX TGFBR2 CD300A SFN EFNA5 SPRY4 C5AR1
0.0207053	15	377	2.29621	Regulation of binding	PLXND1 PLAUR BCL3 PDGFB CTSZ STK3 TGFB1 LOX TICAM1 LIF RALB LDLRAP1 TMC8 ZBTB7A ANXA2
0.0207246	19	533	2.05725	Axon development	PLXND1 LAMC2 PICALM FN1 SPP1 SKIL ARHGDIA EPHA2 TNFRSF21 RAPH1 FBXO45 BAIAP2 RHOG GRB2 TSKU EFNA5 TRPV2 PLXNB2 TWF2
0.0208223	41	1499	1.5785	Defense response to other organism	FGR PRDM1 BCL3 RAB27A IL4R HCK TGFB1 NFKB1 NCF2 RAB14 TREM1 TICAM1 ANXA1 HAVCR2 TLR2 TRIM29 ITGAX VAV1 EPHA2 DUSP10 ADAM8 SLA HK1 COLEC12 SLAMF8 DAPK3 IL7R PTAFR ITGAM CCL11 CEBPB RAB43 CYBC1 NPLOC4 ACTG1 IL1RAP PSMD12 C5AR1 MYO1C TICAM2 CLEC5A
0.0212786	6	80	4.32835	Cellular response to mechanical stimulus	CNN2 SLC9A1 TGFB1 COL1A1 NFKB1 ARHGDIA
0.0224123	2	5	23.0846	Growth plate cartilage chondrocyte development	TGFBR2 TSKU
0.0224123	2	5	23.0846	Peptidyl-lysine oxidation	LOX LOXL2
0.0224123	38	1368	1.60309	Peptidyl-amino acid modification	FGR MVP GPRC5A JMJD6 P4HA2 PDGFB HCK FLT1 TGFB1 SH2B3 LOX FKBP15 NEK6 P4HA1 LIF DOHH MGAT1 LOXL2 ARRB1 IQGAP1 EPHA2 P4HA3 SLA ITGB2 ZDHHC12 LMNA ITGA5 RPS6KA4 TGFBR2 CD300A MECP2 GRK2 SPHK1 RPS6KA3 EFNA5 P4HB TGM2 PECAM1
0.0224123	2	5	23.0846	Positive regulation of intracellular lipid transport	LDLRAP1 ANXA2
0.0224123	11	236	2.68994	Positive regulation of intracellular transport	NEDD4 EDEM1 MSN LDLRAP1 ITGB2 ITGAM PLK3 SFN ANXA2 BCAP31 MYO1C
0.0224123	2	5	23.0846	Protein deglycosylation involved in glycoprotein catabolic process	MAN1A1 EDEM1
0.0224123	2	5	23.0846	Apolipoprotein A-I-mediated signaling pathway	ITGAV ABCA1
0.0224123	10	202	2.857	Regulation of protein binding	PLXND1 PDGFB CTSZ STK3 LOX TICAM1 RALB LDLRAP1 TMC8 ANXA2
0.0224123	2	5	23.0846	DTMP metabolic process	TYMP UPP1
0.0224123	6	81	4.27492	Positive regulation of Ras protein signal transduction	ARRB1 VAV1 COL3A1 GRB2 F2R ADGRG1
0.0224123	26	830	1.80783	Positive regulation of immune response	FGR IL4R HCK DUSP3 NFKB1 ARPC1B ANXA1 HAVCR2 VAV1 FCGR2A TNFRSF21 ADAM8 RUNX1 ITGB2 VAV2 LAPTM5 CD300A PTAFR ITGAM BAIAP2 GRB2 ACTG1 PSMD12 C5AR1 MYO1C NFAM1
0.0224123	10	202	2.857	Cartilage development	TGFB1 COL1A1 TGFBI LOXL2 LUM ECM1 RUNX1 TGFBR2 CHST11 TSKU
0.0224123	11	236	2.68994	Vesicle localization	RAB27A PICALM CTSZ TCIRG1 MYO1F MYO1E TANC2 RAB1B MYO5A MYO1C ARFGAP3
0.0224123	2	5	23.0846	Negative regulation of respiratory burst involved in inflammatory response	DUSP10 SLAMF8
0.0224123	2	5	23.0846	Negative regulation of respiratory burst	DUSP10 SLAMF8
0.0224123	2	5	23.0846	Lymphocyte aggregation	STK10 MSN
0.0224123	14	344	2.34872	Regulation of protein serine/threonine kinase activity	PDGFB FLT1 STK3 TGFB1 SH2B3 IQGAP1 DUSP10 RALB ADAM8 ACSL1 HHEX CD300A SFN SPRY4
0.0224123	2	5	23.0846	Ubiquitin-dependent glycoprotein ERAD pathway	MAN1A1 EDEM1
0.0224123	2	5	23.0846	Regulation of endodermal cell differentiation	COL5A1 COL5A2
0.0224123	2	5	23.0846	Mannose trimming involved in glycoprotein ERAD pathway	MAN1A1 EDEM1
0.0224409	17	459	2.13746	Establishment of organelle localization	FGR RAB27A ATP6AP1 PICALM IL4R SUN2 MYH9 CTSZ TCIRG1 MYO1F MYO1E CD300A TANC2 RAB1B MYO5A MYO1C ARFGAP3
0.0226358	3	17	10.1844	Phospholipid homeostasis	TGFB1 ITGB6 ABCA1
0.0231634	20	581	1.98662	Regulation of protein transport	SREBF1 TGFB1 TCIRG1 ACSL3 RHBDF2 EDEM1 ANXA1 LRRC8A TLR2 ADAM8 ITGB2 ITGAM C2CD2L PLK3 SFN F2R EFNA5 BCAP31 MYO1C PIM3
0.0231856	6	82	4.22278	Vasculogenesis	TGFB1 ITGAV EPHA2 ADM MYO1E TGFBR2
0.0231856	6	82	4.22278	Regulation of fibroblast proliferation	PDGFB TGFB1 FN1 CD300A SPHK1 ANXA2
0.0233093	4	35	6.59559	Mature B cell differentiation	ST3GAL1 BCL3 LGALS1 SLAMF8
0.0233093	4	35	6.59559	Phagosome acidification	TCIRG1 ATP6V1B2 ATP6V1C1 SLAMF8
0.0233519	9	171	3.03744	Regulation of inflammatory response to antigenic stimulus	FGR GGT5 MYH9 HCK RHBDF2 GPR84 FCGR2A ADM PTGIR
0.0233519	21	623	1.94533	Small molecule biosynthetic process	TYMP SREBF1 SPTLC1 SCD GGT5 CYB5R3 PGK1 NFKB1 ACSL3 IPPK ANXA1 PTGES ADM ALDOA IPMK PDXK PTAFR P2RY6 SPHK1 UPP1 FAM3C
0.0237489	26	836	1.79485	Localization within membrane	ITGA3 PICALM CACNG4 TGFB1 CCDC47 PPP1R9B RAB35 RAB14 ACSL3 TMBIM1 ADAM10 CLTC EPHA2 ZDHHC5 LDLRAP1 ITGB2 ZDHHC12 SQSTM1 AP2M1 RAB31 ITGAM SFN RHOG ANXA2 MYO5A MYO1C
0.0244148	6	83	4.17191	Fibroblast proliferation	PDGFB TGFB1 FN1 CD300A SPHK1 ANXA2
0.0245852	7	111	3.63946	Chondrocyte differentiation	TGFBI LOXL2 ECM1 RUNX1 TGFBR2 CHST11 TSKU
0.0249333	5	58	4.97512	Regulation of vascular associated smooth muscle cell proliferation	MMP2 PDGFB GNAI2 LDLRAP1 P2RY6
0.0249333	5	58	4.97512	Vascular associated smooth muscle cell proliferation	MMP2 PDGFB GNAI2 LDLRAP1 P2RY6
0.0254497	19	546	2.00827	Immune response-regulating cell surface receptor signaling pathway	FGR HCK DUSP3 NFKB1 ARPC1B VAV1 FCGR2A TNFRSF21 RUNX1 VAV2 LAPTM5 CD300A BAIAP2 GRB2 ACTG1 PSMD12 C5AR1 MYO1C NFAM1
0.0254497	4	36	6.41238	Type 2 immune response	BCL3 IL4R ANXA1 ECM1
0.0254497	26	841	1.78418	Positive regulation of hydrolase activity	TBC1D22A GNA15 PICALM RIN3 FLT1 CORO1C FN1 CTSD ARRB1 IQGAP1 ARHGDIA VAV1 EPHA2 LAPTM5 CD300A PTAFR P2RY6 CCL11 RIN1 RHOG F2R BCAP31 C5AR1 TGM2 SIPA1 ARFGAP3
0.0254497	4	36	6.41238	Positive regulation of peptidyl-lysine acetylation	TGFB1 LIF ARRB1 RPS6KA4
0.0255392	7	112	3.60696	Regulation of pH	ATP6AP1 SLC9A1 TCIRG1 ATP6V1B2 ATP6V1C1 SLAMF8 MAFG
0.0255392	13	313	2.39696	I-kappaB kinase/NF-kappaB signaling	BCL3 LGALS1 NEK6 TICAM1 TLR2 ECM1 SLC20A1 MTDH SQSTM1 CARD19 F2R TGM2 TICAM2
0.0257075	9	174	2.98507	Toll-like receptor signaling pathway	TICAM1 HAVCR2 TLR2 COLEC12 ITGB2 CD300A ITGAM RPS6KA3 TICAM2
0.0257075	9	174	2.98507	Monovalent inorganic cation homeostasis	ATP6AP1 SLC9A1 TCIRG1 GNAI2 ATP6V1B2 ATP6V1C1 SLAMF8 MAFG SLC12A8
0.026199	20	589	1.95964	Sensory organ development	PRDM1 JMJD6 CELSR1 FLT1 TGFB1 TCIRG1 MAN2A1 SPARC ECE1 COL5A1 SKIL ADAM10 EPHA2 COL8A1 TGFBR2 GJB2 TSKU COL4A1 MAFB COL5A2
0.0263466	23	715	1.85645	Cellular response to hormone stimulus	NEDD4 ATP6AP1 SREBF1 SLC9A1 TGFB1 NFKB1 TCIRG1 GNAI2 PMEPA1 ANXA1 ATP6V1B2 UGCG ACSL1 ATP6V1C1 RUNX1 GJB2 RAB31 P2RY6 BAIAP2 GRB2 ZBTB7A MYO5A MYO1C
0.0263466	12	278	2.49114	Protein kinase B signaling	PDGFB STK3 SH2B3 LOX VAV1 EPHA2 MTDH ADAM8 PLK3 C1QTNF1 RHOG GRB2
0.0263788	8	143	3.22861	Polyol metabolic process	SPTLC1 INPP4B IPPK IPMK MECP2 PTAFR P2RY6 SPHK1
0.026557	7	113	3.57504	Regulation of chemokine production	IL4R TICAM1 POSTN HAVCR2 TLR2 EPHA2 TICAM2
0.0266672	11	243	2.61245	Regulation of epithelial cell migration	ITGA3 PDGFB CORO1C SPARC ARSB ETS1 ANXA1 EPHA2 DUSP10 TGFBR2 MECP2
0.0269099	15	391	2.21399	Biological process involved in symbiotic interaction	LGALS1 PGK1 ITGB6 FN1 WWP1 LDLR TLR2 TMPRSS4 ITGAV EPHA2 ITGA5 GRK2 GRB2 P4HB CLEC5A
0.027052	10	209	2.76131	Inflammatory response to antigenic stimulus	FGR GGT5 MYH9 HCK CD68 RHBDF2 GPR84 FCGR2A ADM PTGIR
0.0273462	11	244	2.60174	Pattern recognition receptor signaling pathway	TICAM1 HAVCR2 TLR2 ZDHHC5 COLEC12 ITGB2 CD300A ITGAM RPS6KA3 NPLOC4 TICAM2
0.0273462	9	176	2.95115	Postsynapse organization	ITGA3 NDRG1 ADAM10 ZDHHC12 PDLIM5 TANC2 BAIAP2 ACTG1 IL1RAP
0.0275408	4	37	6.23907	Positive regulation of lipid kinase activity	FGR PDGFB FLT1 VAV2
0.0276023	7	114	3.54368	Chemokine production	IL4R TICAM1 POSTN HAVCR2 TLR2 EPHA2 TICAM2
0.0280222	5	60	4.80928	Plasma lipoprotein particle clearance	LDLR CLTC LDLRAP1 AP2M1 ANXA2
0.0280381	11	245	2.59112	Developmental growth involved in morphogenesis	TGFB1 FN1 SPP1 POSTN IQGAP1 TGFBR2 CCL11 RAPH1 TRPV2 ITSN2 TWF2
0.0280546	14	355	2.27594	Regulation of autophagy	CTSA NEDD4 SREBF1 SPTLC1 TFEB TICAM1 UBQLN1 DRAM1 RALB ATP6V1B2 MTDH ATP6V1C1 DAPK3 PLK3
0.0287988	7	115	3.51287	Regulation of receptor-mediated endocytosis	PICALM RIN3 ARRB1 ITGAV LDLRAP1 AP2M1 ANXA2
0.029561	6	87	3.9801	Positive regulation of chemokine production	IL4R TICAM1 POSTN HAVCR2 TLR2 TICAM2
0.029561	6	87	3.9801	Regulation of epidermal growth factor receptor signaling pathway	PLAUR MVP GPRC5A DUSP3 RHBDF2 GRB2
0.0295637	3	19	9.11233	G protein-coupled acetylcholine receptor signaling pathway	GNA15 GNAI2 GRK2
0.0295637	3	19	9.11233	Negative regulation of platelet activation	PDGFB SH2B3 C1QTNF1
0.0295637	3	19	9.11233	Regulation of extracellular matrix disassembly	FAP ETS1 MELTF
0.0295637	3	19	9.11233	Membrane protein intracellular domain proteolysis	NFKB1 ADAM10 SPPL2A
0.0296276	28	942	1.71541	Positive regulation of phosphorus metabolic process	FGR PLAUR GPRC5A PDGFB FLT1 STK3 TGFB1 MMD ACSL3 LIF ARRB1 IQGAP1 EPHA2 RALB ADAM8 ACSL1 VAV2 SQSTM1 ITGA5 RPS6KA4 TGFBR2 CD300A PTAFR P2RY6 SPHK1 ANXA2 EFNA5 PECAM1
0.0296276	5	61	4.73044	Regulation of lipid storage	SREBF1 PLIN3 NFKB1 ITGAV ABCA1
0.0296276	5	61	4.73044	Zymogen activation	CTSZ PGK1 PLAU RUNX1 MELTF
0.0296276	28	942	1.71541	Positive regulation of phosphate metabolic process	FGR PLAUR GPRC5A PDGFB FLT1 STK3 TGFB1 MMD ACSL3 LIF ARRB1 IQGAP1 EPHA2 RALB ADAM8 ACSL1 VAV2 SQSTM1 ITGA5 RPS6KA4 TGFBR2 CD300A PTAFR P2RY6 SPHK1 ANXA2 EFNA5 PECAM1
0.0297874	9	179	2.90169	Positive regulation of cell growth	SLC9A1 FN1 ADAM10 SFN SPHK1 RPS6KA3 TRPV2 ITSN2 TWF2
0.0301075	11	248	2.55978	Protein autophosphorylation	FGR MVP STK10 STK17B PDGFB HCK FLT1 NEK6 IQGAP1 DAPK3 PIM3
0.0304219	2	6	19.2371	Positive regulation of lipoprotein particle clearance	LDLRAP1 ANXA2
0.0304219	2	6	19.2371	Microglia differentiation	TGFB1 TLR2
0.0304219	2	6	19.2371	Anterior commissure morphogenesis	FBXO45 TSKU
0.0304219	2	6	19.2371	Response to interleukin-3	CSF2RB SH2B3
0.0304219	2	6	19.2371	Cellular response to interleukin-3	CSF2RB SH2B3
0.0304219	2	6	19.2371	Regulation of NK T cell differentiation	PRDM1 TGFBR2
0.0304219	2	6	19.2371	Regulation of respiratory burst involved in inflammatory response	DUSP10 SLAMF8
0.0304219	2	6	19.2371	Bronchiole development	TGFB1 ITGB6
0.0304219	15	398	2.17505	Visual system development	PRDM1 JMJD6 FLT1 TGFB1 TCIRG1 MAN2A1 COL5A1 SKIL EPHA2 COL8A1 TGFBR2 ITGAM TSKU COL4A1 COL5A2
0.0304219	2	6	19.2371	Positive regulation of intrinsic apoptotic signaling pathway in response to DNA damage	SKIL NACC2
0.0304219	2	6	19.2371	Regulation of eosinophil migration	ADAM8 CD300A
0.0313429	14	361	2.23811	Regulation of cytosolic calcium ion concentration	GNA15 TGFB1 CCRL2 ITGAV ADM PTGIR ADRA1B P2RY6 C1QTNF1 F2R BCAP31 TRPV2 C5AR1 TGM2
0.0313429	22	686	1.8508	Organelle localization	FGR IFFO1 RAB27A ATP6AP1 PICALM IL4R SUN2 MYH9 CTSZ TCIRG1 TFEB TUBA4A MYO1F RALB MYO1E LMNA CD300A TANC2 RAB1B MYO5A MYO1C ARFGAP3
0.0313456	11	250	2.5393	Organic hydroxy compound biosynthetic process	SREBF1 SPTLC1 CYB5R3 NFKB1 IPPK IPMK PDXK PTAFR ZEB2 P2RY6 SPHK1
0.0327653	14	363	2.22578	Positive regulation of lymphocyte activation	IL4R LGALS1 TGFB1 TNFSF9 TICAM1 ANXA1 HAVCR2 VAV1 DUSP10 ADAM8 RUNX1 TGFBR2 IL7R GRB2
0.0331013	5	63	4.58027	Regulation of vasoconstriction	ECE1 ADM PTAFR ADRA1B F2R
0.0331154	8	150	3.07794	Insulin receptor signaling pathway	ATP6AP1 SREBF1 TCIRG1 GNAI2 ATP6V1B2 ATP6V1C1 BAIAP2 GRB2
0.0331154	3	20	8.65671	Negative regulation of interleukin-8 production	BCL3 ANXA1 ARRB1
0.0331154	3	20	8.65671	Muscle cell cellular homeostasis	TGFB1 LOX ALDOA
0.0331154	3	20	8.65671	Cellular response to low-density lipoprotein particle stimulus	LDLR ITGB2 ABCA1
0.0332801	14	364	2.21967	Muscle cell differentiation	ATP11A IL4R SLC9A1 PDGFB MYH9 TGFB1 ADAM12 ADM LMNA PDLIM5 MECP2 KRT19 ACTG1 MAPK11
0.0333841	6	90	3.84743	Tight junction assembly	EPHA2 MTDH RUNX1 ACTG1 MYO1C PECAM1
0.0341833	22	692	1.83476	Regulation of growth	SLC9A1 STK3 TGFB1 PPP1R9B FN1 SPP1 TMPRSS4 ADAM10 OSGIN1 DUSP10 RUNX1 TGFBR2 OSGIN2 TMC8 SFN SPHK1 RPS6KA3 MAPK11 TRPV2 ITSN2 SIPA1 TWF2
0.034217	8	151	3.05756	Negative regulation of secretion by cell	SREBF1 GNAI2 LIF RHBDF2 ANXA1 CD300A F2R PIM3
0.0347259	11	254	2.49931	Response to carbohydrate	SREBF1 LGALS1 TGFB1 SPARC COL6A2 SLC2A5 COLEC12 TGFBR2 C2CD2L EFNA5 PIM3
0.0348782	5	64	4.5087	Positive regulation of phospholipase activity	GNA15 FLT1 PTAFR P2RY6 C5AR1
0.0348782	5	64	4.5087	Peptidyl-proline modification	P4HA2 FKBP15 P4HA1 P4HA3 P4HB
0.0350672	10	219	2.63522	Regulation of exocytosis	FGR RAB27A ATP6AP1 IL4R GNAI2 ANXA1 ITGB2 CD300A PTAFR ITGAM
0.0353421	9	185	2.80758	Cell recognition	VCAN JMJD6 PAEP HAVCR2 TNFRSF21 MSN ALDOA COLEC12 PECAM1
0.0353421	8	152	3.03744	Regulation of regulated secretory pathway	FGR RAB27A IL4R GNAI2 ITGB2 CD300A PTAFR ITGAM
0.0355365	16	446	2.07036	Regulation of cell growth	SLC9A1 TGFB1 PPP1R9B FN1 SPP1 ADAM10 OSGIN1 OSGIN2 TMC8 SFN SPHK1 RPS6KA3 TRPV2 ITSN2 SIPA1 TWF2
0.0357653	7	121	3.33868	Epidermal growth factor receptor signaling pathway	PLAUR MVP GPRC5A DUSP3 RHBDF2 IQGAP1 GRB2
0.0366026	6	92	3.76379	Iron ion transport	ATP6AP1 TCIRG1 CLTC ATP6V1B2 ATP6V1C1 MELTF
0.0369086	5	65	4.43934	Regulation of epidermal cell differentiation	VDR RUNX1 SFN MAFF MAFG
0.0370769	3	21	8.24448	Leukocyte migration involved in inflammatory response	ADAM8 SLAMF8 ITGB2
0.0370769	7	122	3.31131	Bone mineralization	FGR SNX10 LOX ECM1 KLF10 SGMS2 COL1A2
0.0370769	3	21	8.24448	Positive regulation of superoxide anion generation	GNAI2 ITGB2 ITGAM
0.0370769	4	41	5.63038	Superoxide anion generation	GNAI2 NCF2 ITGB2 ITGAM
0.0370769	4	41	5.63038	Intestinal absorption	VDR LDLR SLC2A5 UGCG
0.0370769	3	21	8.24448	Labyrinthine layer morphogenesis	ADM SPINT1 GRB2
0.0370769	4	41	5.63038	Regulation of neutrophil migration	ADAM8 SLAMF8 RHOG C5AR1
0.0371205	15	409	2.11655	Epithelial cell proliferation	FAP PDGFB FLT1 TGFB1 VDR SPARC LOXL2 EPHA2 ECM1 DUSP10 COL8A1 CCL11 CEBPB SFN C5AR1
0.0374847	8	154	2.99799	Post-Golgi vesicle-mediated transport	AP4E1 RAB14 ACSL3 ARRB1 CLTC LAPTM5 RAB31 MYO5A
0.0378394	15	410	2.11139	Sensory system development	PRDM1 JMJD6 FLT1 TGFB1 TCIRG1 MAN2A1 COL5A1 SKIL EPHA2 COL8A1 TGFBR2 ITGAM TSKU COL4A1 COL5A2
0.0378734	6	93	3.72332	Monocyte chemotaxis	PDGFB FLT1 ANXA1 SLAMF8 NBL1 CCL11
0.0378734	20	615	1.87679	Cellular component disassembly	TIMP2 SREBF1 CAPZB FAP MMP2 PPP1R9B DUSP3 NEK6 MICAL2 ETS1 UBQLN1 ADAM10 SH3GL1 ADAM8 FZD1 SQSTM1 MELTF ITGAM PLK3 TWF2
0.0378734	11	258	2.46056	Negative regulation of growth	STK3 TGFB1 PPP1R9B SPP1 TMPRSS4 OSGIN1 DUSP10 TGFBR2 OSGIN2 MAPK11 SIPA1
0.0386004	5	66	4.37208	Positive regulation of myeloid leukocyte differentiation	ATP6AP1 TGFB1 LIF KLF10 RUNX1
0.0386004	5	66	4.37208	PH reduction	ATP6AP1 TCIRG1 ATP6V1B2 ATP6V1C1 SLAMF8
0.0390694	2	7	16.489	Intramembranous ossification	MMP2 COL1A1
0.0390694	2	7	16.489	Tolerance induction to self antigen	TGFB1 TGFBR2
0.0390694	2	7	16.489	Respiratory burst involved in inflammatory response	DUSP10 SLAMF8
0.0390694	2	7	16.489	Negative regulation of T-helper 1 type immune response	IL4R HAVCR2
0.0390694	11	260	2.44164	Endosomal transport	PICALM TOM1 SNX8 CORO1C RAB35 RAB14 CLTC TINAGL1 SQSTM1 ABCA1 ITSN2
0.0390694	2	7	16.489	Negative regulation of cellular amine metabolic process	ITGB2 ITGAM
0.0390694	2	7	16.489	Negative regulation of MyD88-independent toll-like receptor signaling pathway	TICAM1 TICAM2
0.0390694	10	224	2.5764	Response to monosaccharide	SREBF1 LGALS1 TGFB1 SPARC COL6A2 SLC2A5 TGFBR2 C2CD2L EFNA5 PIM3
0.0390694	2	7	16.489	Direct ossification	MMP2 COL1A1
0.0390694	2	7	16.489	Oncostatin-M-mediated signaling pathway	IL13RA1 OSMR
0.0390694	4	42	5.49632	Positive regulation of glial cell differentiation	TGFB1 LIF TLR2 SPINT1
0.0390694	2	7	16.489	Lung lobe development	LIF TGFBR2
0.0390694	2	7	16.489	Lung lobe morphogenesis	LIF TGFBR2
0.0390694	2	7	16.489	Chromosome attachment to the nuclear envelope	IFFO1 LMNA
0.0390694	2	7	16.489	Amyloid-beta clearance by transcytosis	PICALM CLTC
0.0390694	6	94	3.68371	Regulation of ERBB signaling pathway	PLAUR MVP GPRC5A DUSP3 RHBDF2 GRB2
0.0390694	2	7	16.489	Response to glycoprotein	MAN1A1 EDEM1
0.0390694	2	7	16.489	Negative regulation of metallopeptidase activity	TIMP2 PICALM
0.0400261	13	336	2.23288	Gliogenesis	VCAN SUN2 NDRG1 TGFB1 LIF LDLR ANXA1 TLR2 DUSP10 TNFRSF21 SPINT1 C5AR1 ADGRG1
0.0400261	5	67	4.30682	Synaptic vesicle endocytosis	PICALM SH3GL1 AP2M1 ACTG1 ITSN2
0.0400261	5	67	4.30682	Presynaptic endocytosis	PICALM SH3GL1 AP2M1 ACTG1 ITSN2
0.0404986	3	22	7.86974	Negative regulation of leukocyte chemotaxis	RIN3 SLAMF8 NBL1
0.0404986	3	22	7.86974	Glomerular filtration	PDGFB MYO1E F2R
0.0404986	3	22	7.86974	Negative regulation of CD4-positive, alpha-beta T cell differentiation	IL4R ANXA1 RUNX1
0.0404986	3	22	7.86974	Positive regulation of bone resorption	ATP6AP1 SPP1 ADAM8
0.0404986	23	750	1.76982	Protein localization to membrane	ITGA3 PICALM TGFB1 CCDC47 PPP1R9B ACSL3 TMBIM1 ADAM10 CLTC EPHA2 ZDHHC5 LDLRAP1 ITGB2 ZDHHC12 SQSTM1 AP2M1 RAB31 ITGAM SFN RHOG ANXA2 MYO5A MYO1C
0.0404986	6	95	3.64493	Tight junction organization	EPHA2 MTDH RUNX1 ACTG1 MYO1C PECAM1
0.0405764	12	299	2.31618	Negative regulation of cell migration	CNN2 RIN3 DUSP3 CORO1C ARHGDIA DUSP10 SLAMF8 NBL1 CD300A COL3A1 MECP2 ADGRG1
0.040808	29	1018	1.64404	Positive regulation of protein modification process	PLAUR GPRC5A SREBF1 PDGFB FLT1 STK3 TGFB1 MMD TICAM1 LIF UBQLN1 ARRB1 IQGAP1 RALB ADAM8 ACSL1 LMNA SQSTM1 ITGA5 RPS6KA4 LAPTM5 TGFBR2 CD300A MECP2 SPHK1 ANXA2 PTTG1IP EFNA5 PECAM1
0.0411454	15	416	2.08094	Sulfur compound metabolic process	ST3GAL1 IDS VCAN SCD GGT5 ARSB ACSL3 MICAL2 SLC19A3 LUM ACSL1 CSGALNACT2 CHST11 B3GNT3 PAPSS2
0.0416221	4	43	5.3685	NADH metabolic process	PGK1 ALDOA HK1 HK3
0.0416874	7	126	3.20619	Response to retinoic acid	SREBF1 COL1A1 PTGES ABCA1 GJB2 GJB3 TWF2
0.0416874	16	457	2.02053	Positive regulation of GTPase activity	TBC1D22A PICALM RIN3 CORO1C ARRB1 IQGAP1 ARHGDIA VAV1 EPHA2 CCL11 RIN1 RHOG F2R TGM2 SIPA1 ARFGAP3
0.0417988	5	68	4.24348	Maintenance of protein location in cell	BCL3 KDELR3 SUN2 HK1 TWF2
0.0417988	9	192	2.70522	Alpha-beta T cell activation	PRDM1 BCL3 IL4R TCIRG1 WDFY4 ANXA1 RUNX1 TGFBR2 CD300A
0.0417988	5	68	4.24348	Negative regulation of protein secretion	SREBF1 RHBDF2 ANXA1 F2R PIM3
0.0419434	6	96	3.60696	Response to vitamin	TGFB1 COL1A1 VDR SPARC SPP1 POSTN
0.0423983	17	499	1.96612	Negative regulation of hydrolase activity	PLAUR TIMP2 PICALM PPP1R9B GNAI2 FKBP15 SPOCD1 ANXA1 ARRB1 IQGAP1 ECM1 COL6A3 SPINT1 SERPINB8 SFN RPS6KA3 ANXA2
0.0427494	31	1114	1.60597	Multi-organism reproductive process	ITGA3 PRDM1 FSTL3 IL4R MMP2 GGT5 MYH9 TGFB1 PPP1R9B VDR SPP1 RAD23B PAEP TNFAIP6 LIF SPOCD1 ETS1 HAVCR2 SKIL LRRC8A ADAM10 LHFPL2 ADM ALDOA TGFBR2 GJB2 PTAFR FOSL1 MAFF BCAP31 GJB3
0.0430135	7	127	3.18094	Renal system process	ITGA3 RRM2B PDGFB GNAI2 ADM MYO1E F2R
0.0430135	7	127	3.18094	Cellular monovalent inorganic cation homeostasis	ATP6AP1 SLC9A1 TCIRG1 ATP6V1B2 ATP6V1C1 SLAMF8 MAFG
0.0430309	12	302	2.29317	Homeostasis of number of cells	JMJD6 TGFB1 TCIRG1 SH2B3 ETS1 ANXA1 SKIL IL7R ZBTB7A F2R MAFB ADGRG1
0.0437881	10	229	2.52015	Cell-cell junction organization	ADAM10 KIFC3 EPHA2 MTDH RUNX1 GJB2 F2R ACTG1 MYO1C PECAM1
0.0439959	5	69	4.18198	Regulation of antigen receptor-mediated signaling pathway	DUSP3 RUNX1 LAPTM5 CD300A NFAM1
0.0442735	4	44	5.24649	Regulation of collagen metabolic process	FAP TGFB1 RUNX1 F2R
0.0442735	4	44	5.24649	Response to progesterone	SREBF1 TLR2 GJB2 FOSL1
0.0442735	4	44	5.24649	Maintenance of protein localization in organelle	BCL3 KDELR3 SUN2 HK1
0.0445677	13	342	2.19371	Negative regulation of cytokine production	BCL3 TGFB1 NFKB1 FN1 ANXA1 HAVCR2 ARRB1 EPHA2 TNFRSF21 RPS6KA4 LAPTM5 NPLOC4 TSKU
0.04465	10	230	2.50919	Negative regulation of protein kinase activity	MVP GPRC5A DUSP3 CORO1C SH2B3 DUSP10 HHEX CD300A SFN SPRY4
0.04465	3	23	7.52757	Embryonic hemopoiesis	STK3 SH2B3 TGFBR2
0.04465	3	23	7.52757	Positive regulation of alcohol biosynthetic process	SREBF1 PTAFR P2RY6
0.0451574	8	161	2.86765	Regulation of MAP kinase activity	PDGFB FLT1 SH2B3 IQGAP1 DUSP10 ADAM8 CD300A SPRY4
0.045193	14	382	2.11508	Transmembrane receptor protein serine/threonine kinase signaling pathway	ITGA3 FSTL3 TGFB1 LOX ITGB6 PMEPA1 SKIL NBL1 TGFBR2 COL1A2 COL3A1 ZEB2 CHST11 ZBTB7A
0.0452016	6	98	3.53335	Positive regulation of phosphatidylinositol 3-kinase signaling	FGR NEDD4 PDGFB FLT1 FN1 F2R
0.0452016	6	98	3.53335	Ubiquitin-dependent ERAD pathway	CCDC47 MAN1A1 EDEM1 UBQLN1 NPLOC4 BCAP31
0.0452016	6	98	3.53335	Regulation of carbohydrate biosynthetic process	PDGFB NFKB1 CLTC PTAFR P2RY6 FAM3C
0.0461861	11	268	2.36875	Regulation of I-kappaB kinase/NF-kappaB signaling	LGALS1 NEK6 TICAM1 ECM1 SLC20A1 MTDH SQSTM1 CARD19 F2R TGM2 TICAM2
0.0464072	16	464	1.99005	Regulation of immune effector process	FGR IL4R TICAM1 ANXA1 HAVCR2 VAV1 DUSP10 HK1 SLAMF8 ITGB2 LAPTM5 CD300A IL7R PTAFR ITGAM C5AR1
0.0464072	8	162	2.84995	Regulation of axonogenesis	PLXND1 FN1 SPP1 SKIL ARHGDIA TRPV2 PLXNB2 TWF2
0.0468085	10	232	2.48756	Developmental cell growth	FN1 SPP1 POSTN IQGAP1 PDLIM5 TGFBR2 RAPH1 TRPV2 ITSN2 TWF2
0.0469162	19	590	1.8585	Activation of immune response	FGR HCK DUSP3 NFKB1 ARPC1B VAV1 FCGR2A TNFRSF21 RUNX1 VAV2 LAPTM5 CD300A BAIAP2 GRB2 ACTG1 PSMD12 C5AR1 MYO1C NFAM1
0.0469162	6	99	3.49766	Muscle cell migration	PDGFB PLAU POSTN ANXA1 IQGAP1 P2RY6
0.0469162	6	99	3.49766	Bone remodeling	ATP6AP1 SNX10 TCIRG1 SPP1 EPHA2 ADAM8
0.0469162	4	45	5.1299	Lung alveolus development	TGFB1 MAN2A1 ITGB6 LIF
0.0469162	26	896	1.67466	Multicellular organismal reproductive process	ITGA3 PRDM1 FSTL3 IL4R GGT5 TGFB1 PPP1R9B VDR SPP1 RAD23B PAEP TNFAIP6 LIF SPOCD1 ETS1 ANXA1 HAVCR2 SKIL LRRC8A ARRB1 ADAM10 GJB2 PTAFR FOSL1 BCAP31 GJB3
0.0476925	2	8	14.4278	Chondrocyte development involved in endochondral bone morphogenesis	TGFBR2 TSKU
0.0476925	5	71	4.06418	Respiratory gaseous exchange by respiratory system	CSF2RB MAN2A1 MECP2 CHST11 MAFB
0.0476925	2	8	14.4278	Pyrimidine nucleoside monophosphate catabolic process	TYMP UPP1
0.0476925	2	8	14.4278	Pyrimidine deoxyribonucleoside monophosphate catabolic process	TYMP UPP1
0.0476925	2	8	14.4278	Regulation of intracellular sterol transport	LDLRAP1 ANXA2
0.0476925	2	8	14.4278	Regulation of intracellular cholesterol transport	LDLRAP1 ANXA2
0.0476925	2	8	14.4278	Autocrine signaling	CD68 FZD1
0.0476925	2	8	14.4278	Negative regulation of protein kinase activity by regulation of protein phosphorylation	CORO1C DUSP10
0.0476925	5	71	4.06418	Bone resorption	ATP6AP1 SNX10 TCIRG1 SPP1 ADAM8
0.0476925	2	8	14.4278	Negative regulation of monocyte chemotaxis	SLAMF8 NBL1
0.0476925	12	308	2.2485	Intrinsic apoptotic signaling pathway	PLAUR RRM2B BCL3 UBQLN1 SKIL EPHA2 NACC2 CEBPB SFN PTTG1IP P4HB BCAP31
0.0476925	2	8	14.4278	Regulation of transforming growth factor beta activation	ITGB6 ITGAV
0.0476925	2	8	14.4278	Positive regulation of ER-associated ubiquitin-dependent protein catabolic process	UBQLN1 BCAP31
0.0476925	2	8	14.4278	Regulation of chaperone-mediated autophagy	CTSA PLK3
0.0476925	2	8	14.4278	Peptidyl-tyrosine dephosphorylation involved in inactivation of protein kinase activity	DUSP3 DUSP10
0.0484344	3	24	7.21392	Toll-like receptor 3 signaling pathway	TICAM1 HAVCR2 COLEC12
0.0484344	3	24	7.21392	Myeloid dendritic cell differentiation	TGFB1 ITGB6 TGFBR2
0.0484344	3	24	7.21392	Glomerular epithelium development	IQGAP1 MYO1E PECAM1
0.0492649	40	1555	1.48454	Lipid metabolic process	FGR ST3GAL1 CTSA SREBF1 SPTLC1 CRAT SCD GGT5 CYB5R3 PDGFB FLT1 GDPD3 LACTB NFKB1 INPP4B VDR SPP1 RAB14 ALG2 ACSL3 A4GALT LDLR ANXA1 PCTP UGCG PTGES ADM IPMK ACSL1 LDLRAP1 VAV2 PCYT1A SGMS2 ABCA1 MECP2 AGPAT2 SPHK1 TSKU ALG12 NAGA
0.0494129	4	46	5.01838	Positive regulation of smooth muscle cell migration	PDGFB POSTN IQGAP1 P2RY6
0.0494129	4	46	5.01838	Positive regulation of protein acetylation	TGFB1 LIF ARRB1 RPS6KA4
0.049821	7	132	3.06045	Odontogenesis	SNX10 TGFB1 COL1A1 TCIRG1 ITGB6 ADM COL1A2
0.049821	5	72	4.00774	Regulation of epidermis development	VDR RUNX1 SFN MAFF MAFG
0.0501076	6	101	3.4284	Regulation of lipase activity	GNA15 FLT1 ANXA1 PTAFR P2RY6 C5AR1
0.0519566	9	201	2.58409	Notch signaling pathway	PLXND1 TGFB1 POSTN ARRB1 ADAM10 TGFBR2 KRT19 ZBTB7A ARRDC1
0.0519566	9	201	2.58409	Positive regulation of I-kappaB kinase/NF-kappaB signaling	LGALS1 NEK6 TICAM1 ECM1 SLC20A1 MTDH F2R TGM2 TICAM2
0.0524696	5	73	3.95284	Mammary gland epithelium development	TGFB1 VDR EPHA2 CCL11 CEBPB
0.0524791	25	862	1.67376	Positive regulation of phosphorylation	FGR PLAUR GPRC5A PDGFB FLT1 STK3 TGFB1 MMD LIF ARRB1 IQGAP1 EPHA2 RALB ADAM8 ACSL1 VAV2 SQSTM1 ITGA5 RPS6KA4 TGFBR2 CD300A SPHK1 ANXA2 EFNA5 PECAM1
0.0527248	4	47	4.91161	Negative regulation of epidermal growth factor receptor signaling pathway	MVP GPRC5A DUSP3 GRB2
0.0527248	4	47	4.91161	T-helper 1 type immune response	BCL3 IL4R ANXA1 HAVCR2
0.0532666	3	25	6.92537	Substrate-dependent cell migration	FN1 ITGA11 ADAM8
0.0532666	3	25	6.92537	Chondroitin sulfate biosynthetic process	VCAN CSGALNACT2 CHST11
0.0532666	3	25	6.92537	Regulation of vesicle fusion	ANXA1 SPHK1 ANXA2
0.0532666	3	25	6.92537	Tooth mineralization	COL1A1 TCIRG1 ITGB6
0.0532666	3	25	6.92537	Embryonic placenta morphogenesis	ADM SPINT1 GRB2
0.0541733	6	103	3.36183	Cellular response to ketone	TGFB1 SPP1 POSTN MSN GJB2 P2RY6
0.0542741	10	239	2.4147	Actin polymerization or depolymerization	CAPZB HCK PPP1R9B ARPC1B MICAL2 CCL11 BAIAP2 GRB2 MYO1C TWF2
0.0546573	5	74	3.89942	Regulation of smooth muscle cell migration	PDGFB PLAU POSTN IQGAP1 P2RY6
0.0546573	5	74	3.89942	Regulation of alpha-beta T cell differentiation	PRDM1 IL4R ANXA1 RUNX1 TGFBR2
0.0546573	5	74	3.89942	Regulation of protein processing	MYH9 CTSZ ADAM8 RUNX1 MELTF
0.054753	14	394	2.05066	Eye development	PRDM1 JMJD6 FLT1 TGFB1 TCIRG1 MAN2A1 COL5A1 SKIL EPHA2 COL8A1 TGFBR2 TSKU COL4A1 COL5A2
0.054753	14	394	2.05066	Regulation of lipid metabolic process	FGR SREBF1 SCD PDGFB FLT1 LACTB NFKB1 ACSL3 LDLR ANXA1 ADM LDLRAP1 VAV2 SPHK1
0.0555769	4	48	4.80928	Negative regulation of leukocyte migration	RIN3 SLAMF8 NBL1 CD300A
0.0555769	13	355	2.11337	Glycoprotein biosynthetic process	ST3GAL1 VCAN MAN1A1 MAN2A1 ALG2 MGAT1 GFPT2 GALNT10 CSGALNACT2 CHST11 B3GNT3 ALG12 FUT11
0.0555769	4	48	4.80928	Regulation of dendritic spine morphogenesis	ADAM10 PDLIM5 TANC2 BAIAP2
0.0555769	4	48	4.80928	Regulation of alcohol biosynthetic process	SREBF1 NFKB1 PTAFR P2RY6
0.0555769	12	316	2.19157	Negative regulation of cell motility	CNN2 RIN3 DUSP3 CORO1C ARHGDIA DUSP10 SLAMF8 NBL1 CD300A COL3A1 MECP2 ADGRG1
0.0555769	8	169	2.7319	Regulation of intrinsic apoptotic signaling pathway	PLAUR RRM2B UBQLN1 SKIL NACC2 PTTG1IP P4HB BCAP31
0.0562532	41	1620	1.4606	Macromolecule catabolic process	IDS DNASE1L1 TIMP2 VCAN CTSA NEDD4 FAP SLC9A1 CTSZ DENND3 CCDC47 TCIRG1 KCTD10 MAN1A1 ARSB CTSD RAD23B WWP1 LDLR EDEM1 UBQLN1 CEMIP2 ARRB1 LUM CLTC MSN ADAM8 USP12 FBXW5 SQSTM1 AP2M1 LAPTM5 SPSB1 PLK3 FBXO45 NPLOC4 ANXA2 PTTG1IP BCAP31 ARRDC1 PSMD12
0.0566183	2	9	12.8248	NK T cell differentiation	PRDM1 TGFBR2
0.0566183	3	26	6.65901	Endochondral bone growth	ECM1 TGFBR2 TSKU
0.0566183	2	9	12.8248	Growth plate cartilage chondrocyte differentiation	TGFBR2 TSKU
0.0566183	5	75	3.84743	Lysosome organization	TFEB ARSB RAB14 LAPTM5 ABCA1
0.0566183	9	205	2.53367	Cellular response to starvation	SREBF1 TCIRG1 TFEB RALB ATP6V1B2 KLF10 ATP6V1C1 CEBPB UPP1
0.0566183	2	9	12.8248	Regulation of isomerase activity	ITGB2 ITGAM
0.0566183	2	9	12.8248	Positive regulation of isomerase activity	ITGB2 ITGAM
0.0566183	3	26	6.65901	Positive regulation of protein processing	MYH9 ADAM8 MELTF
0.0566183	6	105	3.29779	Regulation of gliogenesis	TGFB1 LIF LDLR TLR2 DUSP10 SPINT1
0.0566183	5	75	3.84743	Lipopolysaccharide-mediated signaling pathway	HCK TICAM1 TLR2 MTDH PTAFR
0.0566183	2	9	12.8248	Regulation of intracellular lipid transport	LDLRAP1 ANXA2
0.0566183	3	26	6.65901	Endoplasmic reticulum calcium ion homeostasis	CCDC47 BCAP31 TGM2
0.0566183	2	9	12.8248	Negative regulation of endoplasmic reticulum calcium ion concentration	BCAP31 TGM2
0.0566183	8	170	2.71583	Interleukin-6 production	TICAM1 HAVCR2 TLR2 ARRB1 PTAFR CEBPB F2R IL1RAP
0.0566183	8	170	2.71583	Regulation of interleukin-6 production	TICAM1 HAVCR2 TLR2 ARRB1 PTAFR CEBPB F2R IL1RAP
0.0566183	3	26	6.65901	Regulation of superoxide anion generation	GNAI2 ITGB2 ITGAM
0.0566183	2	9	12.8248	Inositol trisphosphate biosynthetic process	PTAFR P2RY6
0.0566183	2	9	12.8248	Regulation of MyD88-independent toll-like receptor signaling pathway	TICAM1 TICAM2
0.0566183	2	9	12.8248	Interleukin-18-mediated signaling pathway	PDGFB TICAM2
0.0566183	3	26	6.65901	Protein localization to endosome	PACSIN2 RAB35 MSN
0.0566183	3	26	6.65901	Negative regulation of alpha-beta T cell differentiation	IL4R ANXA1 RUNX1
0.0566183	2	9	12.8248	Platelet dense granule organization	ABCA1 F2R
0.0566183	2	9	12.8248	Dichotomous subdivision of an epithelial terminal unit	PLXND1 CELSR1
0.0566183	5	75	3.84743	Negative regulation of ERK1 and ERK2 cascade	DUSP3 LIF ARRB1 DUSP10 SPRY4
0.0566183	2	9	12.8248	Cellular response to interleukin-18	PDGFB TICAM2
0.0566183	14	397	2.03516	Protein localization to extracellular region	SREBF1 TCIRG1 RHBDF2 ANXA1 LRRC8A TLR2 ADAM8 NBL1 ABCA1 C2CD2L F2R EFNA5 PIM3 ARFGAP3
0.0566183	5	75	3.84743	Lytic vacuole organization	TFEB ARSB RAB14 LAPTM5 ABCA1
0.0566183	2	9	12.8248	Positive regulation of synaptic vesicle endocytosis	SH3GL1 AP2M1
0.0566183	2	9	12.8248	Pericyte cell differentiation	PDGFB EPHA2
0.0568741	11	280	2.26723	Regulation of peptidyl-tyrosine phosphorylation	MVP GPRC5A PDGFB SH2B3 LIF IQGAP1 ITGB2 ITGA5 CD300A EFNA5 PECAM1
0.0573406	4	49	4.71113	NAD metabolic process	PGK1 ALDOA HK1 HK3
0.0573406	4	49	4.71113	Regulation of cell adhesion mediated by integrin	PLAU LIF EPHA2 FERMT3
0.0573406	4	49	4.71113	Interleukin-12-mediated signaling pathway	CNN2 MSN ANXA2 P4HB
0.0573406	4	49	4.71113	Epithelial cell differentiation involved in kidney development	PDGFB LIF IQGAP1 MYO1E
0.0573406	4	49	4.71113	Response to antibiotic	SLC9A1 ETS1 SKIL GJB2
0.0577536	5	76	3.7968	Inositol phosphate metabolic process	INPP4B IPPK IPMK PTAFR P2RY6
0.0577536	5	76	3.7968	Positive regulation of lipase activity	GNA15 FLT1 PTAFR P2RY6 C5AR1
0.0577536	5	76	3.7968	Regulation of protein maturation	MYH9 CTSZ ADAM8 RUNX1 MELTF
0.0577536	5	76	3.7968	Regulation of lymphocyte migration	STK10 ADAM10 ECM1 MSN ADAM8
0.0579582	9	207	2.50919	Regulation of response to cytokine stimulus	SH2B3 TLR2 SPPL2A ECM1 RUNX1 LAPTM5 AGPAT2 SPHK1 TICAM2
0.057986	26	920	1.63097	Multicellular organism reproduction	ITGA3 PRDM1 FSTL3 IL4R GGT5 TGFB1 PPP1R9B VDR SPP1 RAD23B PAEP TNFAIP6 LIF SPOCD1 ETS1 ANXA1 HAVCR2 SKIL LRRC8A ARRB1 ADAM10 GJB2 PTAFR FOSL1 BCAP31 GJB3
0.058011	6	106	3.26668	Neural tube formation	CELSR1 STK3 TGFB1 ADM SPINT1 PLXNB2
0.058011	6	106	3.26668	Cellular defense response	TCIRG1 NCF2 CD300C FOSL1 C5AR1 CLEC5A
0.058011	6	106	3.26668	Phospholipase C-activating G protein-coupled receptor signaling pathway	GNA15 ADRA1B P2RY6 F2R C5AR1 TGM2
0.058011	6	106	3.26668	Digestive system process	TYMP SNX10 VDR LDLR SLC2A5 UGCG
0.0580687	24	830	1.66876	Regulation of proteolysis	PLAUR TIMP2 PICALM MYH9 CTSZ FN1 CTSD RAD23B UBQLN1 ARRB1 ECM1 ADAM8 RUNX1 LAPTM5 COL6A3 MELTF SPINT1 SERPINB8 PLK3 SFN RPS6KA3 F2R ANXA2 BCAP31
0.0581021	8	172	2.68425	Regulation of extrinsic apoptotic signaling pathway	TNFRSF12A STK3 TMBIM1 SKIL ITGAV LMNA DAPK3 TMC8
0.0599173	7	139	2.90633	Lipoprotein metabolic process	CTSD LDLR ITGAV UGCG ZDHHC5 ZDHHC12 ABCA1
0.0602493	5	77	3.74749	Vesicle cytoskeletal trafficking	MYO1F MYO1E TANC2 MYO5A MYO1C
0.0603637	4	50	4.61691	Positive regulation of epithelial to mesenchymal transition	TGFB1 COL1A1 LOXL2 TGFBR2
0.0603637	4	50	4.61691	Intracellular lipid transport	LDLR LDLRAP1 ABCA1 ANXA2
0.0603637	4	50	4.61691	Regulation of natural killer cell activation	FGR PRDM1 TICAM1 HAVCR2
0.0611283	3	27	6.41238	Regulation of the force of heart contraction	SLC9A1 ADM GRK2
0.0611283	3	27	6.41238	Positive regulation of collagen biosynthetic process	TGFB1 RUNX1 F2R
0.0611283	3	27	6.41238	Carbohydrate phosphorylation	IPPK HK1 HK3
0.0619038	31	1158	1.54495	Viral process	ST3GAL1 NEDD4 LGALS1 HCK SYNGR2 MAN2A1 ITGB6 WWP1 CD93 TICAM1 LDLR MGAT1 TMPRSS4 ITGAV IQGAP1 EPHA2 SLC20A1 TNFRSF21 MSN AP2M1 ITGA5 KRT19 RAB43 GRK2 RAB1B GRB2 ANXA2 P4HB BCAP31 ITSN2 CLEC5A
0.0624266	6	108	3.20619	Cholesterol transport	NFKB1 LDLR LDLRAP1 ABCA1 TSKU ANXA2
0.0625585	12	324	2.13746	Negative regulation of cellular component movement	CNN2 RIN3 DUSP3 CORO1C ARHGDIA DUSP10 SLAMF8 NBL1 CD300A COL3A1 MECP2 ADGRG1
0.0628048	5	78	3.69945	Regulation of osteoclast differentiation	FSTL3 ATP6AP1 KLF10 CEBPB MAFB
0.0630668	8	175	2.63824	Response to corticosteroid	TGFB1 COL1A1 SPARC ANXA1 ADM GJB2 PTAFR FOSL1
0.0630668	8	175	2.63824	Negative regulation of secretion	SREBF1 GNAI2 LIF RHBDF2 ANXA1 CD300A F2R PIM3
0.0636459	10	248	2.32707	Response to starvation	SREBF1 TCIRG1 TFEB RALB ATP6V1B2 ADM KLF10 ATP6V1C1 CEBPB UPP1
0.0638668	4	51	4.52638	Cellular response to interleukin-12	CNN2 MSN ANXA2 P4HB
0.0638927	13	365	2.05547	Positive regulation of cell projection organization	PLXND1 ITGA3 CORO1C ARSB FN1 SKIL IQGAP1 ARHGDIA FZD1 BAIAP2 TRPV2 PLXNB2 TWF2
0.0649352	12	326	2.12435	Anatomical structure homeostasis	ATP6AP1 SNX10 TGFB1 TCIRG1 LOX ITGB6 SPP1 ALDOA ADAM8 F2R ACTG1 PECAM1
0.0656289	5	79	3.65262	Response to estrogen	IL4R ARSB ARPC1B TGFBR2 KRT19
0.0657447	2	10	11.5423	Mannose metabolic process	MAN2A1 HK1
0.0657447	3	28	6.18336	Positive regulation of collagen metabolic process	TGFB1 RUNX1 F2R
0.0657447	3	28	6.18336	Keratan sulfate biosynthetic process	ST3GAL1 LUM B3GNT3
0.0657447	2	10	11.5423	Positive regulation of T cell differentiation in thymus	ADAM8 IL7R
0.0657447	2	10	11.5423	Positive regulation of homotypic cell-cell adhesion	PLAUR LGALS1
0.0657447	2	10	11.5423	Transforming growth factor beta activation	ITGB6 ITGAV
0.0657447	2	10	11.5423	Regulation of T-helper 1 cell differentiation	IL4R ANXA1
0.0657447	3	28	6.18336	Negative regulation of receptor-mediated endocytosis	PICALM RIN3 ITGAV
0.0657447	3	28	6.18336	Regulation of B cell receptor signaling pathway	RUNX1 CD300A NFAM1
0.0657447	3	28	6.18336	Cellular response to dsRNA	NFKB1 RALB COLEC12
0.0657447	2	10	11.5423	Cellular response to testosterone stimulus	SPP1 MSN
0.0657447	2	10	11.5423	Positive regulation of cholesterol metabolic process	SREBF1 LDLRAP1
0.0657447	2	10	11.5423	Cellular response to oxidised low-density lipoprotein particle stimulus	TICAM1 CD68
0.0657447	2	10	11.5423	Regulation of phosphatidylcholine metabolic process	ACSL3 LDLR
0.0657447	2	10	11.5423	Regulation of ER-associated ubiquitin-dependent protein catabolic process	UBQLN1 BCAP31
0.0657447	3	28	6.18336	Positive regulation of protein maturation	MYH9 ADAM8 MELTF
0.0657447	3	28	6.18336	Positive regulation of leukocyte adhesion to vascular endothelial cell	ETS1 ITGB2 PTAFR
0.066559	4	52	4.43934	Embryo implantation	MMP2 SPP1 LIF TGFBR2
0.066559	7	143	2.82503	ERBB signaling pathway	PLAUR MVP GPRC5A DUSP3 RHBDF2 IQGAP1 GRB2
0.066559	4	52	4.43934	Response to interleukin-12	CNN2 MSN ANXA2 P4HB
0.066559	4	52	4.43934	Negative regulation of ERBB signaling pathway	MVP GPRC5A DUSP3 GRB2
0.0668167	30	1121	1.54446	Organophosphate metabolic process	TYMP RRM2B SCD PDGFB PGK1 GDPD3 INPP4B RAB14 ACSL3 IPPK LDLR GFPT2 PCTP EPHA2 ALDOA IPMK ACSL1 HK1 PDXK HK3 PCYT1A SGMS2 NNMT MECP2 PTAFR AGPAT2 P2RY6 ZBTB7A UPP1 PAPSS2
0.0668167	10	251	2.29926	Regulation of protein kinase B signaling	PDGFB STK3 SH2B3 VAV1 EPHA2 MTDH ADAM8 C1QTNF1 RHOG GRB2
0.0668167	10	251	2.29926	Cellular response to oxygen levels	ATP6AP1 SLC9A1 PGK1 NDRG1 UBQLN1 ADAM8 LMNA PLK3 P4HB PSMD12
0.0670383	5	80	3.60696	Protein N-linked glycosylation	ST3GAL1 ALG2 MGAT1 GFPT2 ALG12
0.0670383	5	80	3.60696	Glycosphingolipid metabolic process	ST3GAL1 CTSA A4GALT UGCG NAGA
0.0670383	5	80	3.60696	Regulation of tissue remodeling	ATP6AP1 SPP1 TMBIM1 ADAM8 RUNX1
0.0670383	5	80	3.60696	Synaptic vesicle recycling	PICALM SH3GL1 AP2M1 ACTG1 ITSN2
0.0679984	6	111	3.11953	Phosphatidylcholine metabolic process	GDPD3 ACSL3 LDLR PCTP PCYT1A MECP2
0.0680801	10	252	2.29013	Response to interleukin-1	NFKB1 ETS1 ANXA1 SQSTM1 RPS6KA4 CCL11 CEBPB MAPK11 IL1RAP PSMD12
0.0681299	7	144	2.80541	Transition metal ion transport	ATP6AP1 TCIRG1 SLC31A2 CLTC ATP6V1B2 ATP6V1C1 MELTF
0.06999	14	412	1.96107	Regulation of supramolecular fiber organization	CAPZB SLC9A1 HCK AEBP1 LDLR ARPC1B DAPK3 MECP2 CCL11 BAIAP2 GRB2 ACTG1 MYO1C TWF2
0.0707136	3	29	5.97014	Mature B cell differentiation involved in immune response	ST3GAL1 BCL3 LGALS1
0.0707136	3	29	5.97014	Retrograde protein transport, ER to cytosol	EDEM1 NPLOC4 BCAP31
0.0707136	3	29	5.97014	Collagen-activated signaling pathway	COL1A1 ITGA11 COL4A1
0.0707136	3	29	5.97014	Bone growth	ECM1 TGFBR2 TSKU
0.0707136	3	29	5.97014	Endoplasmic reticulum to cytosol transport	EDEM1 NPLOC4 BCAP31
0.0707136	3	29	5.97014	Excitatory synapse assembly	ZDHHC12 IL1RAP PLXNB2
0.0712146	16	497	1.85791	Proteasome-mediated ubiquitin-dependent protein catabolic process	NEDD4 CCDC47 KCTD10 MAN1A1 RAD23B WWP1 EDEM1 UBQLN1 ARRB1 FBXW5 SPSB1 PLK3 FBXO45 NPLOC4 BCAP31 PSMD12
0.0715273	17	540	1.81684	Negative regulation of phosphate metabolic process	MVP GPRC5A PDGFB PPP1R9B DUSP3 CORO1C SH2B3 GNAI2 FKBP15 PMEPA1 SPOCD1 ARRB1 DUSP10 HHEX CD300A SFN SPRY4
0.0722103	5	82	3.51899	Polysaccharide biosynthetic process	PDGFB NFKB1 CLTC CSGALNACT2 B3GNT3
0.0722103	6	113	3.06432	Vesicle budding from membrane	PICALM CTSZ AP2M1 RAB1B ANXA2 ARFGAP3
0.0722103	17	541	1.81348	Negative regulation of phosphorus metabolic process	MVP GPRC5A PDGFB PPP1R9B DUSP3 CORO1C SH2B3 GNAI2 FKBP15 PMEPA1 SPOCD1 ARRB1 DUSP10 HHEX CD300A SFN SPRY4
0.0722103	6	113	3.06432	Positive regulation of actin filament polymerization	HCK ARPC1B CCL11 BAIAP2 GRB2 MYO1C
0.0722103	10	255	2.26319	Negative regulation of kinase activity	MVP GPRC5A DUSP3 CORO1C SH2B3 DUSP10 HHEX CD300A SFN SPRY4
0.0722103	5	82	3.51899	Vasoconstriction	ECE1 ADM PTAFR ADRA1B F2R
0.0722103	6	113	3.06432	Positive regulation of endocytosis	ARRB1 SH3GL1 LDLRAP1 AP2M1 RAB31 ANXA2
0.0722103	5	82	3.51899	Ceramide biosynthetic process	ST3GAL1 SPTLC1 UGCG SGMS2 SPHK1
0.0722103	8	181	2.55078	Positive regulation of protein serine/threonine kinase activity	PDGFB FLT1 STK3 TGFB1 IQGAP1 RALB ADAM8 ACSL1
0.0722103	7	146	2.76698	Nephron development	ITGA3 PDGFB TGFB1 LIF IQGAP1 MYO1E PECAM1
0.0722103	6	113	3.06432	Negative regulation of cellular response to growth factor stimulus	NEDD4 FSTL3 SKIL HHEX NBL1 SPRY4
0.0722103	6	113	3.06432	Regulation of receptor signaling pathway via STAT	BCL3 SH2B3 LIF CD300A IL7R F2R
0.0723395	11	294	2.15927	Positive regulation of immune effector process	FGR IL4R TICAM1 ANXA1 VAV1 HK1 ITGB2 LAPTM5 CD300A PTAFR ITGAM
0.0723395	21	717	1.69029	Negative regulation of cellular component organization	ITGA3 PICALM CAPZB FAP LGALS1 PACSIN2 RIN3 CTSZ CORO1C SPP1 PMEPA1 LIF LDLR TLR2 ITGAV ARHGDIA LMNA CD300A TMC8 TSKU TWF2
0.072705	9	218	2.38258	Response to hexose	SREBF1 LGALS1 TGFB1 COL6A2 SLC2A5 TGFBR2 C2CD2L EFNA5 PIM3
0.0728103	4	54	4.27492	Hexose catabolic process	PGK1 ALDOA HK1 HK3
0.0728103	4	54	4.27492	Negative regulation of MAP kinase activity	SH2B3 DUSP10 CD300A SPRY4
0.0728103	4	54	4.27492	Negative regulation of Ras protein signal transduction	ITGA3 TIMP2 KCTD10 SPRY4
0.0728103	4	54	4.27492	Regulation of lamellipodium organization	CAPZB CORO1C EPHA2 TWF2
0.0735438	11	295	2.15195	Regulation of protein secretion	SREBF1 TCIRG1 RHBDF2 ANXA1 LRRC8A TLR2 ADAM8 C2CD2L F2R EFNA5 PIM3
0.074251	24	855	1.61997	Epithelial cell differentiation	PRDM1 PDGFB PGK1 TGFB1 VDR UPK1B LIF ANXA1 SKIL IQGAP1 EPHA2 MSN UGCG MYO1E RUNX1 KRT80 EVPL KRT19 CEBPB SFN MAFF COL4A1 MAFG PECAM1

## Sheet: SLC16A3_GO_CC
Enrichment FDR	nGenes	Pathway Genes	Fold Enrichment	Pathway	Genes
4.21888e-26	76	975	4.49853	Secretory granule	FGR PLAUR MVP DNASE1L1 TIMP2 CTSA CNN2 ATP11A RAB27A FSTL3 STK10 SNX10 CYB5R3 TOM1 PDGFB MYH9 CTSZ TGFB1 COL1A1 NFKB1 TCIRG1 SPARC ARSB FN1 NCF2 ECE1 CTSD RAB14 PLAU TNFAIP6 CD93 CD68 SIGLEC9 OSTF1 TMBIM1 SKIL TLR2 TMPRSS4 ADAM10 ITGAV GLIPR1 GPR84 RHOF IQGAP1 ITGAX TMC6 SLC2A5 FCGR2A ECM1 LHFPL2 FERMT3 ALDOA ADAM8 PDXK ITGB2 HK3 CXCL1 KLK6 CD300A RAB31 PTAFR AGPAT2 ITGAM BAIAP2 RHOG ANXA2 THBS2 …
6.32749e-24	79	1150	3.96452	Secretory vesicle	FGR PLAUR MVP DNASE1L1 TIMP2 CTSA CNN2 ATP11A RAB27A FSTL3 STK10 PICALM SNX10 CYB5R3 TOM1 PDGFB MYH9 CTSZ TGFB1 SYNGR2 COL1A1 NFKB1 TCIRG1 RAB35 SPARC ARSB FN1 NCF2 ECE1 CTSD RAB14 PLAU TNFAIP6 CD93 CD68 SIGLEC9 OSTF1 TMBIM1 SKIL TLR2 TMPRSS4 ADAM10 ITGAV GLIPR1 GPR84 RHOF IQGAP1 ITGAX TMC6 SLC2A5 FCGR2A ECM1 LHFPL2 FERMT3 ALDOA ADAM8 PDXK ITGB2 HK3 CXCL1 KLK6 CD300A RAB31 PTAFR AGPAT2 ITGAM BAIA…
1.98919e-17	77	1405	3.16283	Vesicle membrane	COPZ2 PLAUR GPRC5A ATP11A RAB27A ATP6AP1 SREBF1 STK10 PICALM CACNG4 SNX10 KDELR3 SUN2 PACSIN2 TOM1 NDRG1 PLIN3 SNX8 SYNGR2 MMD TCIRG1 CORO1C RAB35 SPARC PLEKHB2 ECE1 CTSD RAB14 PLAU PMEPA1 CD93 TICAM1 CD68 SIGLEC9 LDLR WDR44 ANXA1 TMBIM1 TLR2 ARRB1 ADAM10 ITGAV SPPL2A GLIPR1 GPR84 RHOF IQGAP1 ITGAX KIFC3 CLTC TMC6 SH3GL1 SLC2A5 FCGR2A LHFPL2 ADAM8 LDLRAP1 COLEC12 ITGB2 AP2M1 CD300A RAB31 IL7R PTA…
2.51631e-17	76	1385	3.16683	Cytoplasmic vesicle membrane	COPZ2 PLAUR GPRC5A ATP11A RAB27A ATP6AP1 SREBF1 STK10 PICALM CACNG4 SNX10 KDELR3 SUN2 PACSIN2 TOM1 NDRG1 PLIN3 SNX8 SYNGR2 MMD TCIRG1 CORO1C RAB35 SPARC PLEKHB2 ECE1 CTSD RAB14 PLAU PMEPA1 CD93 TICAM1 CD68 SIGLEC9 LDLR WDR44 ANXA1 TMBIM1 TLR2 ARRB1 ADAM10 ITGAV SPPL2A GLIPR1 GPR84 RHOF IQGAP1 ITGAX KIFC3 CLTC TMC6 SH3GL1 SLC2A5 FCGR2A LHFPL2 ADAM8 LDLRAP1 COLEC12 ITGB2 AP2M1 CD300A RAB31 IL7R PTA…
3.8598e-17	38	357	6.14295	Secretory granule membrane	PLAUR ATP11A RAB27A STK10 TOM1 TCIRG1 SPARC RAB14 PLAU CD93 CD68 SIGLEC9 TMBIM1 TLR2 ADAM10 ITGAV GLIPR1 GPR84 RHOF IQGAP1 ITGAX TMC6 SLC2A5 FCGR2A LHFPL2 ADAM8 ITGB2 CD300A RAB31 PTAFR AGPAT2 ITGAM RHOG C5AR1 NFAM1 TICAM2 CLEC5A PECAM1
5.36445e-13	26	212	7.07781	Specific granule	PLAUR DNASE1L1 TIMP2 CNN2 ATP11A RAB27A STK10 TOM1 CTSZ NFKB1 CTSD PLAU CD93 TMBIM1 ADAM10 ITGAV GPR84 TMC6 SLC2A5 ADAM8 PDXK ITGB2 CXCL1 AGPAT2 ITGAM CLEC5A
6.91684e-13	53	907	3.37233	Anchoring junction	ITGA3 PLAUR CNN2 FAP SLC9A1 PACSIN2 MYH9 HCK FLT1 NDRG1 CYTH1 PPP1R9B CORO1C ITGB6 PLAU ARPC1B TNS4 ANXA1 TRIM29 ITGA11 ADAM10 ITGAV IQGAP1 KIFC3 CLTC VAV1 EPHA2 MSN ZNF185 MTDH FERMT3 SLA PCDH1 FZD1 MYO1E ITGB2 ITGA5 PDLIM5 GJB2 EVPL BAIAP2 RHOG GRB2 PLEC ANXA2 ACTG1 P4HB SPRY4 GJB3 AFAP1 TGM2 PCDHGA12 PECAM1
7.45076e-12	35	446	4.52892	Collagen-containing extracellular matrix	TIMP2 VCAN LAMC2 MMP2 LGALS1 PDGFB CTSZ TGFB1 AEBP1 COL1A1 SPARC FN1 CTSD TGFBI COL5A1 POSTN LOXL2 ANXA1 ADAM19 ANGPTL2 LUM COL6A1 COL6A2 TINAGL1 ECM1 COL8A1 COL6A3 COL1A2 SERPINB8 COL3A1 ANXA2 THBS2 COL4A1 TGM2 COL5A2
4.9793e-11	35	478	4.22573	Cell-substrate junction	ITGA3 PLAUR CNN2 FAP SLC9A1 PACSIN2 MYH9 HCK FLT1 CORO1C ITGB6 PLAU ARPC1B TNS4 ANXA1 ITGA11 ADAM10 ITGAV IQGAP1 CLTC EPHA2 MSN ZNF185 FERMT3 SLA FZD1 ITGB2 ITGA5 RHOG PLEC ACTG1 P4HB SPRY4 AFAP1 TGM2
8.36661e-11	39	601	3.745	External encapsulating structure	TIMP2 VCAN LAMC2 MMP2 LGALS1 PDGFB CTSZ TGFB1 AEBP1 COL1A1 LOX SPARC FN1 CTSD TGFBI COL5A1 POSTN LOXL2 ANXA1 ADAM19 ANGPTL2 ADAMTS14 LUM COL6A1 COL6A2 TINAGL1 ECM1 COL8A1 COLEC12 OLFML2B COL6A3 COL1A2 SERPINB8 COL3A1 ANXA2 THBS2 COL4A1 TGM2 COL5A2
8.36661e-11	39	600	3.75124	Extracellular matrix	TIMP2 VCAN LAMC2 MMP2 LGALS1 PDGFB CTSZ TGFB1 AEBP1 COL1A1 LOX SPARC FN1 CTSD TGFBI COL5A1 POSTN LOXL2 ANXA1 ADAM19 ANGPTL2 ADAMTS14 LUM COL6A1 COL6A2 TINAGL1 ECM1 COL8A1 COLEC12 OLFML2B COL6A3 COL1A2 SERPINB8 COL3A1 ANXA2 THBS2 COL4A1 TGM2 COL5A2
1.19842e-10	34	471	4.166	Focal adhesion	ITGA3 PLAUR CNN2 FAP SLC9A1 PACSIN2 MYH9 HCK FLT1 CORO1C ITGB6 PLAU ARPC1B TNS4 ANXA1 ITGA11 ADAM10 ITGAV IQGAP1 CLTC EPHA2 MSN ZNF185 SLA FZD1 ITGB2 ITGA5 RHOG PLEC ACTG1 P4HB SPRY4 AFAP1 TGM2
1.1107e-09	27	328	4.75063	Endoplasmic reticulum lumen	PLAUR VCAN FSTL3 P4HA2 LGALS1 PDGFB CTSZ COL1A1 ARSB FN1 SPP1 P4HA1 COL5A1 ADAM10 COL6A1 COL6A2 COL8A1 P4HA3 COL6A3 MELTF COL1A2 CERCAM COL3A1 ALG12 P4HB COL4A1 COL5A2
1.49892e-09	16	105	8.79412	Collagen trimer	COL1A1 LOX P4HA1 COL5A1 C1QTNF6 LUM COL6A1 COL6A2 COL8A1 COLEC12 COL6A3 COL1A2 COL3A1 C1QTNF1 COL4A1 COL5A2
1.6072e-09	48	960	2.88557	Cell surface	ITGA3 PLAUR TIMP2 PICALM CACNG4 FAP SLC9A1 LGALS1 PDGFB CTSZ TGFB1 SPARC ARSB ITGB6 ECE1 CCRL2 PLAU CD93 LDLR IL13RA1 ANXA1 HAVCR2 LRRC8A TLR2 ADAM10 ITGAV ITGAX EPHA2 OSMR MSN ADAM8 FZD1 SLAMF8 ITGB2 ITGA5 TGFBR2 MELTF ABCA1 IL7R ITGAM F2R ANXA2 EFNA5 P4HB TRPV2 PLXNB2 C5AR1 CLEC5A
1.6072e-09	17	123	7.97637	Specific granule membrane	PLAUR ATP11A STK10 TOM1 PLAU CD93 TMBIM1 ADAM10 ITGAV GPR84 TMC6 SLC2A5 ADAM8 ITGB2 AGPAT2 ITGAM CLEC5A
3.73378e-09	21	209	5.79875	Tertiary granule	TIMP2 CNN2 ATP11A TCIRG1 CTSD RAB14 PLAU TNFAIP6 CD93 ADAM10 GPR84 ITGAX TMC6 ALDOA ADAM8 ITGB2 CXCL1 CD300A PTAFR ITGAM CLEC5A
1.2793e-08	52	1168	2.56934	Endosome	ATP11A RAB27A ATP6AP1 PICALM AP4E1 SNX10 SUN2 PACSIN2 TOM1 RIN3 FLT1 NDRG1 PLIN3 SNX8 MMD TCIRG1 CORO1C RAB35 PLEKHB2 ECE1 CTSD FKBP15 RAB14 PMEPA1 TICAM1 WDFY4 CD68 LDLR WDR44 ANXA1 HAVCR2 TMBIM1 SLC31A2 ARRB1 SPPL2A CLTC SH3GL1 GPR107 SLA LDLRAP1 SQSTM1 AP2M1 MELTF ABCA1 RAB31 EHBP1L1 SPHK1 GRB2 F2R ANXA2 MYO5A TICAM2
1.2793e-08	69	1812	2.19762	Golgi apparatus	COPZ2 ST3GAL1 VCAN ATP11A NEDD4 RAB27A FSTL3 SREBF1 PICALM AP4E1 CYTH4 KDELR3 PDGFB HCK PLIN3 CYTH1 COL1A1 MMD MAN1A1 MAN2A1 ARSB SPP1 RAB14 TGFBI ACSL3 PMEPA1 A4GALT RHBDF2 LDLR UBAC1 MGAT1 WDR44 POSTN ADAM19 TMBIM1 TLR2 ARRB1 ADAM10 LUM KIFC3 CLTC TMC6 FCGR2A DUSP10 MALL NFKBIE UGCG GPR107 ZDHHC12 SGMS2 GALNT10 ABCA1 TMC8 RAB31 CSGALNACT2 CHST11 RAB43 PLK3 RAB1B BAIAP2 GRB2 B3GNT3 F2R BCAP31 FA…
4.32634e-08	55	1323	2.39919	Plasma membrane region	FGR PLXND1 ITGA3 NEDD4 RAB27A PICALM CACNG4 FAP SLC9A1 PACSIN2 PDGFB MYH9 HCK PPP1R9B TCIRG1 CORO1C RAB35 UPK1B FN1 LDLR ANXA1 ARRB1 ADAM10 ITGAV CLTC SLC16A3 SLC2A5 EPHA2 OSMR MSN MTDH MAL2 LDLRAP1 ITGB2 AP2M1 ITGA5 TGFBR2 ABCA1 ITGAM ADRA1B KRT19 P2RY6 C2CD2L FBXO45 FOSL1 BAIAP2 SPHK1 F2R ANXA2 CALHM3 EFNA5 SPRY4 C5AR1 MYO1C ITSN2
1.16032e-07	14	106	7.62226	Tertiary granule membrane	ATP11A RAB14 PLAU CD93 ADAM10 GPR84 ITGAX TMC6 ADAM8 ITGB2 CD300A PTAFR ITGAM CLEC5A
1.18202e-07	25	360	4.00774	Membrane raft	SLC9A1 PACSIN2 HCK PGK1 CORO1C GNAI2 CTSD TLR2 IQGAP1 MALL MAL2 HK1 ITGB2 TGFBR2 ABCA1 DAPK3 ITGAM ADRA1B F2R ANXA2 EFNA5 MYO1C ADGRG1 NFAM1 PECAM1
1.18202e-07	25	360	4.00774	Membrane microdomain	SLC9A1 PACSIN2 HCK PGK1 CORO1C GNAI2 CTSD TLR2 IQGAP1 MALL MAL2 HK1 ITGB2 TGFBR2 ABCA1 DAPK3 ITGAM ADRA1B F2R ANXA2 EFNA5 MYO1C ADGRG1 NFAM1 PECAM1
1.3608e-07	41	865	2.73545	Lytic vacuole	IDS VCAN CTSA ATP11A RAB27A CYB5R3 TOM1 CTSZ HCK MMD TCIRG1 TFEB ARSB NCF2 ECE1 CTSD RAB14 CD68 LDLR ANXA1 TMBIM1 DRAM1 LRRC8A ARRB1 TRIM29 SPPL2A GLIPR1 LUM CLTC COL6A1 TINAGL1 ATP6V1B2 ADAM8 ATP6V1C1 SQSTM1 AP2M1 LAPTM5 ANXA2 MYO5A NAGA NFAM1
1.3608e-07	41	865	2.73545	Lysosome	IDS VCAN CTSA ATP11A RAB27A CYB5R3 TOM1 CTSZ HCK MMD TCIRG1 TFEB ARSB NCF2 ECE1 CTSD RAB14 CD68 LDLR ANXA1 TMBIM1 DRAM1 LRRC8A ARRB1 TRIM29 SPPL2A GLIPR1 LUM CLTC COL6A1 TINAGL1 ATP6V1B2 ADAM8 ATP6V1C1 SQSTM1 AP2M1 LAPTM5 ANXA2 MYO5A NAGA NFAM1
1.3608e-07	8	25	18.4676	Complex of collagen trimers	COL1A1 COL5A1 LUM COL8A1 COL1A2 COL3A1 COL4A1 COL5A2
1.49288e-07	31	542	3.30084	Actin cytoskeleton	FGR CNN2 CAPZB STK17B MYH9 HCK FLT1 PPP1R9B CORO1C FKBP15 ALG2 ARPC1B ANXA1 IQGAP1 SH3GL1 MYO1F ZNF185 FERMT3 ALDOA ADAM8 MYO1E PDLIM5 DAPK3 KRT19 EHBP1L1 BAIAP2 ACTG1 AFAP1 MYO5A MYO1C TWF2
1.51049e-07	25	368	3.92061	Secretory granule lumen	FGR MVP DNASE1L1 TIMP2 CTSA CNN2 RAB27A CYB5R3 PDGFB CTSZ NFKB1 SPARC ARSB FN1 CTSD OSTF1 ECM1 FERMT3 ALDOA PDXK HK3 CXCL1 ANXA2 FAM3C PSMD12
1.81035e-07	25	372	3.87845	Cytoplasmic vesicle lumen	FGR MVP DNASE1L1 TIMP2 CTSA CNN2 RAB27A CYB5R3 PDGFB CTSZ NFKB1 SPARC ARSB FN1 CTSD OSTF1 ECM1 FERMT3 ALDOA PDXK HK3 CXCL1 ANXA2 FAM3C PSMD12
1.94749e-07	25	374	3.85771	Vesicle lumen	FGR MVP DNASE1L1 TIMP2 CTSA CNN2 RAB27A CYB5R3 PDGFB CTSZ NFKB1 SPARC ARSB FN1 CTSD OSTF1 ECM1 FERMT3 ALDOA PDXK HK3 CXCL1 ANXA2 FAM3C PSMD12
3.61776e-07	43	973	2.55045	Vacuole	IDS VCAN CTSA ATP11A RAB27A CYB5R3 TOM1 CTSZ HCK MMD TCIRG1 TFEB ARSB NCF2 ECE1 CTSD RAB14 TICAM1 CD68 LDLR UBQLN1 ANXA1 TMBIM1 DRAM1 LRRC8A ARRB1 TRIM29 SPPL2A GLIPR1 LUM CLTC COL6A1 TINAGL1 ATP6V1B2 ADAM8 ATP6V1C1 SQSTM1 AP2M1 LAPTM5 ANXA2 MYO5A NAGA NFAM1
4.63148e-07	26	421	3.56412	Endocytic vesicle	PICALM CACNG4 RIN3 TCIRG1 RAB35 SPARC NCF2 RAB14 LDLR TLR2 ITGAV CLTC ADAM8 ZDHHC5 MYO1E LDLRAP1 COLEC12 AP2M1 ABCA1 RAB31 IL7R RAB43 SPHK1 ACTG1 FMNL1 MYO1C
4.63148e-07	68	1965	1.99714	Intrinsic component of plasma membrane	PLXND1 ITGA3 PLAUR GPRC5A ATP11A CACNG4 IL4R SLC9A1 GGT5 CSF2RB FLT1 MMD TCIRG1 UPK1B ITGB6 NCF2 CCRL2 SIGLEC9 LDLR IL13RA1 CEMIP2 LRRC8A SLC31A2 TLR2 ITGA11 ITGAV GPR84 ITGAX TMC6 SLC16A3 SLC2A5 EPHA2 FCGR2A SLC20A1 OSMR TNFRSF21 ADAM8 PCDH1 PTGIR ITGB2 ITGA5 LAPTM5 TGFBR2 MELTF SGMS2 ABCA1 GJB2 CD300C TMC8 PTAFR ITGAM ADRA1B P2RY6 C1QTNF1 B3GNT3 F2R CALHM3 EFNA5 BCAP31 TRPV2 IL1RAP PLXNB2 C5AR1…
9.10083e-07	8	32	14.4278	Integrin complex	ITGA3 ITGB6 ITGA11 ITGAV ITGAX ITGB2 ITGA5 ITGAM
2.12408e-06	28	519	3.11352	Cell-cell junction	CNN2 SLC9A1 PACSIN2 MYH9 NDRG1 CYTH1 PPP1R9B ANXA1 TRIM29 ADAM10 IQGAP1 KIFC3 VAV1 EPHA2 MTDH PCDH1 MYO1E ITGA5 PDLIM5 GJB2 EVPL BAIAP2 GRB2 ANXA2 ACTG1 GJB3 PCDHGA12 PECAM1
2.17129e-06	64	1881	1.9636	Integral component of plasma membrane	PLXND1 ITGA3 PLAUR GPRC5A ATP11A CACNG4 IL4R SLC9A1 CSF2RB FLT1 MMD TCIRG1 UPK1B ITGB6 NCF2 CCRL2 SIGLEC9 LDLR IL13RA1 CEMIP2 LRRC8A SLC31A2 TLR2 ITGA11 ITGAV GPR84 ITGAX TMC6 SLC16A3 SLC2A5 EPHA2 FCGR2A SLC20A1 OSMR TNFRSF21 ADAM8 PCDH1 PTGIR ITGB2 ITGA5 LAPTM5 TGFBR2 SGMS2 ABCA1 GJB2 CD300C TMC8 PTAFR ITGAM ADRA1B P2RY6 C1QTNF1 B3GNT3 F2R CALHM3 BCAP31 TRPV2 IL1RAP PLXNB2 C5AR1 ADGRG1 PCDHGA12 …
2.65076e-06	6	16	21.6418	Fibrillar collagen trimer	COL1A1 COL5A1 LUM COL1A2 COL3A1 COL5A2
2.65076e-06	6	16	21.6418	Banded collagen fibril	COL1A1 COL5A1 LUM COL1A2 COL3A1 COL5A2
2.69982e-06	8	37	12.4781	Protein complex involved in cell adhesion	ITGA3 ITGB6 ITGA11 ITGAV ITGAX ITGB2 ITGA5 ITGAM
5.88269e-06	17	224	4.37988	Ficolin-1-rich granule	MVP TIMP2 CTSZ TCIRG1 ARSB CTSD TNFAIP6 CD93 OSTF1 ITGAX ALDOA ADAM8 ITGB2 HK3 CD300A PSMD12 PLEKHO2
9.40281e-06	31	665	2.69031	Endosome membrane	RAB27A ATP6AP1 SNX10 SUN2 PACSIN2 NDRG1 PLIN3 SNX8 MMD TCIRG1 CORO1C RAB35 PLEKHB2 ECE1 CTSD RAB14 PMEPA1 TICAM1 CD68 LDLR WDR44 ANXA1 TMBIM1 SPPL2A CLTC SH3GL1 AP2M1 RAB31 SPHK1 ANXA2 TICAM2
1.30759e-05	34	783	2.50599	Perinuclear region of cytoplasm	ITGA3 MVP LAMC2 BCL3 NEDD4 PICALM SLC9A1 GDPD3 NDRG1 ECE1 SPP1 RAB14 ALG2 ACSL3 MGAT1 WDR44 UBQLN1 ADAM10 NFKBIE MSN MTDH MAL2 PTGES LMNA LAPTM5 ABCA1 GJB2 RAB1B PLEC ANXA2 BCAP31 TGM2 SIPA1 TWF2
1.30759e-05	31	677	2.64262	Side of membrane	FGR ITGA3 GNA15 CTSA MYH9 HCK CYTH1 PPP1R9B GNAI2 ITGB6 ECE1 CCRL2 LDLR IL13RA1 ANXA1 ITGAV SPPL2A IQGAP1 ITGAX OSMR SLA LDLRAP1 ITGB2 TGFBR2 ABCA1 IL7R ITGAM C2CD2L EFNA5 P4HB BCAP31
1.66873e-05	15	191	4.53231	Ruffle	FGR FAP PACSIN2 MYH9 PPP1R9B CORO1C ITGAV IQGAP1 EPHA2 ITGA5 BAIAP2 ANXA2 SPRY4 MYO5A MYO1C
1.87102e-05	23	422	3.14541	Receptor complex	PLXND1 ITGA3 GPRC5A CACNG4 IL4R CSF2RB FLT1 VDR ITGB6 LDLR IL13RA1 TLR2 ITGA11 ITGAV GPR84 ITGAX EPHA2 OSMR ITGB2 ITGA5 TGFBR2 ITGAM PLXNB2
1.99637e-05	24	456	3.03744	Early endosome	ATP11A PICALM PACSIN2 TOM1 RIN3 SNX8 ECE1 FKBP15 RAB14 PMEPA1 WDFY4 LDLR ANXA1 HAVCR2 SH3GL1 GPR107 LDLRAP1 MELTF RAB31 SPHK1 F2R ANXA2 MYO5A TICAM2
3.98155e-05	25	509	2.83455	Lysosomal membrane	CTSA ATP11A TOM1 MMD TCIRG1 TFEB ECE1 CTSD RAB14 CD68 LDLR TMBIM1 DRAM1 LRRC8A ARRB1 SPPL2A GLIPR1 CLTC COL6A1 ATP6V1B2 ATP6V1C1 AP2M1 LAPTM5 ANXA2 NFAM1
3.98155e-05	25	509	2.83455	Lytic vacuole membrane	CTSA ATP11A TOM1 MMD TCIRG1 TFEB ECE1 CTSD RAB14 CD68 LDLR TMBIM1 DRAM1 LRRC8A ARRB1 SPPL2A GLIPR1 CLTC COL6A1 ATP6V1B2 ATP6V1C1 AP2M1 LAPTM5 ANXA2 NFAM1
6.79544e-05	20	362	3.18847	Coated vesicle	COPZ2 RAB27A SREBF1 PICALM KDELR3 CTSZ RAB35 ECE1 RAB14 LDLR ADAM10 CLTC MALL GPR107 MYO1E LDLRAP1 AP2M1 IL7R BCAP31 TICAM2
8.01683e-05	10	97	5.94963	Basement membrane	LAMC2 SPARC FN1 TGFBI COL5A1 LOXL2 COL8A1 ANXA2 THBS2 COL4A1
0.000135339	9	82	6.33418	Specific granule lumen	DNASE1L1 TIMP2 CNN2 RAB27A CTSZ NFKB1 CTSD PDXK CXCL1
0.000147941	13	177	4.23869	Phagocytic vesicle	TCIRG1 NCF2 RAB14 TLR2 ITGAV ADAM8 ZDHHC5 ABCA1 RAB31 RAB43 ACTG1 FMNL1 MYO1C
0.000153459	10	105	5.49632	Ruffle membrane	FGR FAP PACSIN2 PPP1R9B CORO1C ITGAV EPHA2 ITGA5 SPRY4 MYO1C
0.000168553	12	154	4.49699	Endoplasmic reticulum-Golgi intermediate compartment	COPZ2 ATP6AP1 STK17B CTSZ MAN1A1 FN1 MGAT1 GJB2 RAB1B P4HB BCAP31 TICAM2
0.000225041	15	241	3.592	Clathrin-coated vesicle	RAB27A PICALM RAB35 ECE1 RAB14 LDLR ADAM10 CLTC MALL GPR107 MYO1E LDLRAP1 AP2M1 IL7R BCAP31
0.000241578	39	1110	2.0277	Supramolecular polymer	IFFO1 CAPZB MMP2 MYH9 HCK NDRG1 COL1A1 CORO1C NEK6 TUBA4A COL5A1 ANXA1 LUM IQGAP1 KIFC3 CLTC COL6A1 COL8A1 ALDOA LDLRAP1 LMNA SQSTM1 PDLIM5 COL6A3 COL1A2 DAPK3 KRT80 EVPL COL3A1 KRT19 EHBP1L1 BAIAP2 PLEC ACTG1 COL4A1 MYO5A MYO1C COL5A2 TWF2
0.00025922	25	574	2.51356	Vacuolar membrane	CTSA ATP11A TOM1 MMD TCIRG1 TFEB ECE1 CTSD RAB14 CD68 LDLR TMBIM1 DRAM1 LRRC8A ARRB1 SPPL2A GLIPR1 CLTC COL6A1 ATP6V1B2 ATP6V1C1 AP2M1 LAPTM5 ANXA2 NFAM1
0.000349367	13	194	3.86726	Plasma membrane signaling receptor complex	ITGA3 CACNG4 CSF2RB ITGB6 IL13RA1 TLR2 ITGA11 ITGAV ITGAX OSMR ITGB2 ITGA5 ITGAM
0.000353448	21	445	2.72346	Cell leading edge	FGR PLXND1 CAPZB FAP SLC9A1 PACSIN2 MYH9 PPP1R9B CORO1C ITGAV IQGAP1 EPHA2 ITGA5 RAPH1 BAIAP2 ANXA2 P4HB SPRY4 MYO5A MYO1C TWF2
0.000357896	16	283	3.26283	Basal part of cell	ITGA3 FAP SLC9A1 PDGFB LDLR ANXA1 ARRB1 SLC16A3 MSN LDLRAP1 ABCA1 P2RY6 ANXA2 CALHM3 C5AR1 MYO1C
0.000371244	11	143	4.43934	Sarcolemma	CACNG4 SLC9A1 CORO1C ANXA1 COL6A1 COL6A2 SLC2A5 COL6A3 KRT19 PLEC ANXA2
0.000371244	11	143	4.43934	Ficolin-1-rich granule lumen	MVP TIMP2 CTSZ ARSB CTSD TNFAIP6 OSTF1 ALDOA HK3 PSMD12 PLEKHO2
0.000575316	10	125	4.61691	Actin filament	HCK ANXA1 IQGAP1 PDLIM5 DAPK3 EHBP1L1 ACTG1 MYO5A MYO1C TWF2
0.000575316	15	265	3.26668	Basal plasma membrane	ITGA3 SLC9A1 PDGFB LDLR ANXA1 ARRB1 SLC16A3 MSN LDLRAP1 ABCA1 P2RY6 ANXA2 CALHM3 C5AR1 MYO1C
0.000649814	12	180	3.84743	Adherens junction	MYH9 NDRG1 CYTH1 PPP1R9B ANXA1 TRIM29 ADAM10 KIFC3 MYO1E PDLIM5 BAIAP2 ANXA2
0.000747149	8	82	5.63038	Clathrin-coated pit	PICALM RAB35 LDLR ARRB1 CLTC AP2M1 SPHK1 ITSN2
0.000838214	37	1102	1.93768	Supramolecular fiber	IFFO1 CAPZB MMP2 MYH9 HCK NDRG1 COL1A1 CORO1C NEK6 TUBA4A COL5A1 ANXA1 LUM IQGAP1 KIFC3 CLTC COL6A1 ALDOA LDLRAP1 LMNA SQSTM1 PDLIM5 COL6A3 COL1A2 DAPK3 KRT80 EVPL COL3A1 KRT19 EHBP1L1 BAIAP2 PLEC ACTG1 MYO5A MYO1C COL5A2 TWF2
0.000994746	49	1632	1.73276	Organelle subcompartment	COPZ2 ST3GAL1 PLAUR ATP11A ATP6AP1 SREBF1 AP4E1 SLC9A1 SPTLC1 SCD KDELR3 CYB5R3 LMF2 GDPD3 CCDC47 MAN2A1 RAB14 ALG2 TGFBI ACSL3 RHBDF2 POSTN EDEM1 ADAM10 SPPL2A CLTC TMC6 MTDH PTGES ACSL1 ZDHHC12 PCYT1A SGMS2 ABCA1 CARD19 TMC8 RAB31 AGPAT2 CSGALNACT2 C2CD2L RAB43 PLK3 RAB1B RHOG CYBC1 NPLOC4 ALG12 BCAP31 FUT11
0.00113769	20	453	2.54796	Apical part of cell	RAB27A FAP SNX10 SLC9A1 TCIRG1 UPK1B FN1 LDLR ANXA1 SLC16A3 SLC2A5 OSMR MSN MTDH MAL2 ATP6V1C1 P2RY6 C2CD2L ACTG1 C5AR1
0.00176889	27	735	2.12001	Golgi membrane	COPZ2 ST3GAL1 SREBF1 CYTH4 KDELR3 PDGFB CYTH1 MAN1A1 MAN2A1 RAB14 PMEPA1 A4GALT MGAT1 ARRB1 ADAM10 MALL UGCG ZDHHC12 SGMS2 GALNT10 CSGALNACT2 CHST11 RAB1B B3GNT3 BCAP31 FUT11 ARFGAP3
0.00192946	12	204	3.39479	Cytoplasmic side of membrane	FGR GNA15 MYH9 HCK CYTH1 PPP1R9B GNAI2 SPPL2A IQGAP1 SLA LDLRAP1 C2CD2L
0.00203846	11	176	3.60696	Cytoplasmic side of plasma membrane	FGR GNA15 MYH9 HCK CYTH1 PPP1R9B GNAI2 IQGAP1 SLA LDLRAP1 C2CD2L
0.00207539	3	8	21.6418	Proton-transporting V-type ATPase, V1 domain	ATP6AP1 ATP6V1B2 ATP6V1C1
0.00221906	9	123	4.22278	Melanosome	RAB27A RAB35 CTSD CLTC ATP6V1B2 ANXA2 P4HB TRPV2 MYO5A
0.00221906	9	123	4.22278	Pigment granule	RAB27A RAB35 CTSD CLTC ATP6V1B2 ANXA2 P4HB TRPV2 MYO5A
0.00225126	13	240	3.12603	Basolateral plasma membrane	ITGA3 SLC9A1 PDGFB LDLR ANXA1 ARRB1 SLC16A3 MSN ABCA1 P2RY6 ANXA2 CALHM3 C5AR1
0.0022966	26	712	2.10744	Plasma membrane protein complex	ITGA3 GNA15 ATP6AP1 PICALM CACNG4 CSF2RB CORO1C GNAI2 ITGB6 NCF2 IL13RA1 TLR2 ITGA11 ITGAV ITGAX CLTC OSMR ADAM8 ITGB2 AP2M1 ITGA5 GJB2 ITGAM KRT19 GRB2 GJB3
0.00240539	9	125	4.15522	Plasma membrane raft	PACSIN2 HCK CORO1C ITGB2 TGFBR2 ITGAM ADRA1B F2R EFNA5
0.00248831	8	100	4.61691	Platelet alpha granule	PDGFB SPARC FN1 LHFPL2 FERMT3 ALDOA THBS2 PECAM1
0.00264809	12	214	3.23615	Lamellipodium	PLXND1 CAPZB FAP SLC9A1 PPP1R9B CORO1C ITGAV EPHA2 RAPH1 BAIAP2 P4HB TWF2
0.0033252	11	189	3.35886	Leading edge membrane	FGR PLXND1 FAP PACSIN2 PPP1R9B CORO1C ITGAV EPHA2 ITGA5 SPRY4 MYO1C
0.00345738	4	22	10.493	Lamellipodium membrane	PLXND1 FAP ITGAV EPHA2
0.0057767	17	409	2.39876	External side of plasma membrane	ITGA3 ITGB6 ECE1 CCRL2 LDLR IL13RA1 ANXA1 ITGAV ITGAX OSMR ITGB2 TGFBR2 ABCA1 IL7R ITGAM EFNA5 P4HB
0.00584102	2	3	38.4743	Collagen type VI trimer	COL6A1 COL6A3
0.00584102	2	3	38.4743	Collagen beaded filament	COL6A1 COL6A3
0.00663581	7	91	4.43934	Caveola	PACSIN2 HCK CORO1C TGFBR2 ADRA1B F2R EFNA5
0.00663581	13	273	2.74816	Endocytic vesicle membrane	PICALM CACNG4 TCIRG1 RAB35 LDLR TLR2 CLTC LDLRAP1 COLEC12 AP2M1 RAB31 IL7R RAB43
0.00677879	6	67	5.16818	Tertiary granule lumen	TIMP2 CNN2 CTSD TNFAIP6 ALDOA CXCL1
0.00700908	8	119	3.87976	Filopodium	ITGA3 PPP1R9B ITGAV MSN RAPH1 BAIAP2 MYO5A TWF2
0.00862203	10	183	3.15363	Extrinsic component of plasma membrane	FGR GNA15 PICALM HCK CYTH1 GNAI2 ANXA1 IQGAP1 SLA ANXA2
0.0106693	2	4	28.8557	Collagen type V trimer	COL5A1 COL5A2
0.0106693	2	4	28.8557	I-kappaB/NF-kappaB complex	BCL3 NFKB1
0.0125996	14	332	2.43361	Cell cortex	LAMC2 NEDD4 FRYL CAPZB MYH9 CTSZ PPP1R9B CORO1C RHOF KRT19 C2CD2L RHOG ANXA2 FMNL1
0.0128416	8	132	3.49766	Clathrin-coated endocytic vesicle	PICALM RAB35 LDLR CLTC MYO1E LDLRAP1 AP2M1 IL7R
0.0135531	10	196	2.94446	Site of polarized growth	ITGA3 TIMP2 FRYL CTSZ PPP1R9B FKBP15 IQGAP1 TRPV2 MYO5A TWF2
0.0137673	7	105	3.84743	Extrinsic component of cytoplasmic side of plasma membrane	FGR GNA15 HCK CYTH1 GNAI2 IQGAP1 SLA
0.014072	4	33	6.99532	Filamentous actin	PDLIM5 EHBP1L1 ACTG1 MYO1C
0.0151724	37	1316	1.62258	Nuclear outer membrane-endoplasmic reticulum membrane network	COPZ2 PLAUR ATP11A ATP6AP1 SREBF1 SLC9A1 SPTLC1 SCD KDELR3 CYB5R3 LMF2 GDPD3 CCDC47 RAB14 ALG2 ACSL3 RHBDF2 EDEM1 SPPL2A TMC6 MTDH PTGES ACSL1 ZDHHC12 PCYT1A SGMS2 ABCA1 CARD19 TMC8 AGPAT2 C2CD2L RAB1B RHOG CYBC1 NPLOC4 ALG12 BCAP31
0.0152017	11	234	2.71293	Actin-based cell projection	ITGA3 PPP1R9B ITGAV MYO1F MSN MYO1E RAPH1 BAIAP2 MYO5A MYO1C TWF2
0.0158499	6	81	4.27492	Ficolin-1-rich granule membrane	TCIRG1 CD93 ITGAX ADAM8 ITGB2 CD300A
0.0160616	3	17	10.1844	Proton-transporting two-sector ATPase complex, catalytic domain	ATP6AP1 ATP6V1B2 ATP6V1C1
0.0160616	3	17	10.1844	Endolysosome membrane	LDLR CLTC AP2M1
0.0165027	4	35	6.59559	Proton-transporting V-type ATPase complex	ATP6AP1 TCIRG1 ATP6V1B2 ATP6V1C1
0.0190327	5	59	4.8908	Myosin complex	MYH9 MYO1F MYO1E MYO5A MYO1C
0.0191067	36	1294	1.60557	Endoplasmic reticulum membrane	COPZ2 PLAUR ATP11A ATP6AP1 SREBF1 SLC9A1 SPTLC1 SCD KDELR3 CYB5R3 LMF2 GDPD3 CCDC47 ALG2 ACSL3 RHBDF2 EDEM1 SPPL2A TMC6 MTDH PTGES ACSL1 ZDHHC12 PCYT1A SGMS2 ABCA1 CARD19 TMC8 AGPAT2 C2CD2L RAB1B RHOG CYBC1 NPLOC4 ALG12 BCAP31
0.019389	13	316	2.3742	Late endosome	RAB27A MMD TCIRG1 RAB14 CD68 LDLR SLC31A2 SPPL2A SQSTM1 F2R ANXA2 MYO5A TICAM2
0.0199397	36	1299	1.59939	Endoplasmic reticulum subcompartment	COPZ2 PLAUR ATP11A ATP6AP1 SREBF1 SLC9A1 SPTLC1 SCD KDELR3 CYB5R3 LMF2 GDPD3 CCDC47 ALG2 ACSL3 RHBDF2 EDEM1 SPPL2A TMC6 MTDH PTGES ACSL1 ZDHHC12 PCYT1A SGMS2 ABCA1 CARD19 TMC8 AGPAT2 C2CD2L RAB1B RHOG CYBC1 NPLOC4 ALG12 BCAP31
0.0203489	7	115	3.51287	Clathrin-coated endocytic vesicle membrane	PICALM RAB35 LDLR CLTC LDLRAP1 AP2M1 IL7R
0.020686	3	19	9.11233	Secondary lysosome	NCF2 ADAM8 SQSTM1
0.020686	3	19	9.11233	Clathrin coat of coated pit	PICALM CLTC AP2M1
0.0214112	2	6	19.2371	Phagolysosome	NCF2 ADAM8
0.0214112	2	6	19.2371	Weibel-Palade body	RAB27A ECE1
0.0228601	39	1455	1.5469	Supramolecular complex	IFFO1 CAPZB MMP2 MYH9 HCK NDRG1 COL1A1 CORO1C NEK6 TUBA4A COL5A1 ANXA1 LUM IQGAP1 KIFC3 CLTC COL6A1 COL8A1 ALDOA LDLRAP1 LMNA SQSTM1 PDLIM5 COL6A3 COL1A2 DAPK3 KRT80 EVPL COL3A1 KRT19 EHBP1L1 BAIAP2 PLEC ACTG1 COL4A1 MYO5A MYO1C COL5A2 TWF2
0.0243614	13	328	2.28734	Extrinsic component of membrane	FGR PLAUR GNA15 PICALM SNX10 PACSIN2 HCK CYTH1 GNAI2 ANXA1 IQGAP1 SLA ANXA2
0.0243614	38	1415	1.54985	Membrane protein complex	COPZ2 ITGA3 GNA15 ATP6AP1 PICALM CACNG4 AP4E1 SLC9A1 SPTLC1 SUN2 CSF2RB SNX8 TCIRG1 CORO1C GNAI2 ITGB6 NCF2 IL13RA1 LRRC8A TLR2 ITGA11 ADAM10 ITGAV ITGAX CLTC OSMR ATP6V1B2 ADAM8 ATP6V1C1 ITGB2 AP2M1 ITGA5 GJB2 ITGAM KRT19 GRB2 NPLOC4 GJB3
0.0251948	14	368	2.19554	Cell projection membrane	FGR PLXND1 ITGA3 FAP PACSIN2 PPP1R9B CORO1C RAB35 ITGAV EPHA2 MSN ITGA5 SPRY4 MYO1C
0.0257478	10	221	2.61138	Recycling endosome	ATP11A PACSIN2 NDRG1 RAB35 PLEKHB2 RAB14 SLC31A2 LDLRAP1 MELTF MYO5A
0.0287402	9	190	2.7337	Growth cone	ITGA3 TIMP2 CTSZ PPP1R9B FKBP15 IQGAP1 TRPV2 MYO5A TWF2
0.0306737	6	96	3.60696	Endoplasmic reticulum-Golgi intermediate compartment membrane	COPZ2 ATP6AP1 CTSZ MGAT1 RAB1B BCAP31
0.0317863	38	1443	1.51977	Synapse	ITGA3 GNA15 NEDD4 PICALM CACNG4 CAPZB PACSIN2 MYH9 NDRG1 SYNGR2 PPP1R9B CORO1C RAB35 SPARC GNAI2 POSTN ANXA1 ARRB1 ADAM10 ARHGDIA SLC16A3 SH3GL1 SLA AP2M1 PDLIM5 MECP2 TANC2 GRK2 FBXO45 FOSL1 BAIAP2 SPHK1 RPS6KA3 F2R ACTG1 IL1RAP ITSN2 NPTXR
0.0326562	3	23	7.52757	Platelet alpha granule membrane	SPARC LHFPL2 PECAM1
0.0330132	6	98	3.53335	Golgi-associated vesicle	COPZ2 KDELR3 RAB14 ADAM10 SPPL2A CLTC
0.0330793	5	70	4.12224	Lateral plasma membrane	CORO1C ANXA1 SLC16A3 GJB2 MYO1C
0.0330793	5	70	4.12224	Platelet alpha granule lumen	PDGFB SPARC FN1 FERMT3 ALDOA
0.0342637	14	385	2.0986	Apical plasma membrane	RAB27A SLC9A1 TCIRG1 UPK1B FN1 ANXA1 SLC16A3 SLC2A5 OSMR MSN MTDH MAL2 P2RY6 C2CD2L
0.0344464	2	8	14.4278	Network-forming collagen trimer	COL8A1 COL4A1
0.0344464	2	8	14.4278	Collagen network	COL8A1 COL4A1
0.0346288	6	100	3.46268	Lipid droplet	CYB5R3 PLIN3 SYNGR2 ACSL3 ANXA2 BCAP31
0.035387	4	46	5.01838	Aggresome	FGR EDEM1 UBQLN1 SQSTM1
0.0394756	15	434	1.99463	Golgi apparatus subcompartment	ST3GAL1 ATP11A AP4E1 MAN2A1 RAB14 TGFBI POSTN ADAM10 CLTC RAB31 CSGALNACT2 RAB43 PLK3 BCAP31 FUT11
0.0400892	10	240	2.40464	Coated vesicle membrane	COPZ2 SREBF1 PICALM KDELR3 RAB35 LDLR CLTC LDLRAP1 AP2M1 IL7R
0.0410545	8	170	2.71583	Primary lysosome	CTSA CYB5R3 TOM1 ARSB CD68 GLIPR1 ANXA2 NFAM1
0.0410545	2	9	12.8248	Unconventional myosin complex	MYO1F MYO1C
0.0410545	3	26	6.65901	Endolysosome	LDLR CLTC AP2M1
0.0410545	8	170	2.71583	Azurophil granule	CTSA CYB5R3 TOM1 ARSB CD68 GLIPR1 ANXA2 NFAM1
0.0410545	2	9	12.8248	Basement membrane collagen trimer	COL8A1 COL4A1
0.0427252	10	244	2.36522	Myofibril	CAPZB MMP2 CORO1C ALDOA SQSTM1 PDLIM5 KRT19 PLEC ACTG1 TWF2
0.0442359	4	50	4.61691	Immunological synapse	MYH9 DUSP3 HAVCR2 ARHGDIA
0.0532207	10	253	2.28108	Contractile fiber	CAPZB MMP2 CORO1C ALDOA SQSTM1 PDLIM5 KRT19 PLEC ACTG1 TWF2
0.0580137	6	114	3.03744	Lysosomal lumen	IDS VCAN CTSA ARSB CTSD LUM
0.0580639	2	11	10.493	Semaphorin receptor complex	PLXND1 PLXNB2
0.0580639	2	11	10.493	Golgi medial cisterna	ST3GAL1 MAN2A1
0.0580639	2	11	10.493	Extrinsic component of endosome membrane	SNX10 ANXA1
0.0587037	4	55	4.19719	Golgi-associated vesicle membrane	COPZ2 KDELR3 SPPL2A CLTC
0.0624758	3	31	5.58497	Clathrin vesicle coat	PICALM CLTC AP2M1
0.0670117	2	12	9.61857	AP-2 adaptor complex	PICALM AP2M1
0.0670117	2	12	9.61857	Presynaptic cytosol	FBXO45 BAIAP2
0.0682554	4	58	3.9801	Vesicle coat	COPZ2 PICALM CLTC AP2M1
0.0714725	3	33	5.24649	Podosome	SH3GL1 FERMT3 ADAM8
0.0714725	4	59	3.91264	Azurophil granule membrane	TOM1 CD68 GLIPR1 NFAM1
0.074695	5	90	3.20619	Inclusion body	FGR PICALM EDEM1 UBQLN1 SQSTM1
0.0752279	2	13	8.87868	Clathrin coat of endocytic vesicle	PICALM AP2M1
0.0752279	7	158	2.55683	Clathrin-coated vesicle membrane	PICALM RAB35 LDLR CLTC LDLRAP1 AP2M1 IL7R
0.0766603	7	159	2.54075	Golgi stack	ST3GAL1 MAN2A1 RAB14 CSGALNACT2 PLK3 BCAP31 FUT11
0.0812325	4	62	3.72332	Proton-transporting two-sector ATPase complex	ATP6AP1 TCIRG1 ATP6V1B2 ATP6V1C1
0.0820248	5	93	3.10276	Microvillus	ITGAV MYO1F MSN MYO1E MYO1C
0.0845622	2	14	8.24448	Platelet dense granule lumen	ECM1 FAM3C
0.0913963	23	856	1.55066	Polymeric cytoskeletal fiber	IFFO1 HCK NDRG1 NEK6 TUBA4A ANXA1 IQGAP1 KIFC3 CLTC LDLRAP1 LMNA PDLIM5 DAPK3 KRT80 EVPL KRT19 EHBP1L1 BAIAP2 PLEC ACTG1 MYO5A MYO1C TWF2
0.0923991	15	494	1.75237	Transport vesicle	COPZ2 RAB27A SREBF1 PICALM KDELR3 HCK PLIN3 SYNGR2 RAB35 RAB14 ADAM10 CLTC LAPTM5 RAB1B SIPA1
0.0940729	8	205	2.25215	Vacuolar lumen	IDS VCAN CTSA CYB5R3 ARSB CTSD LUM ANXA2
0.0940729	2	15	7.69485	Postsynaptic density, intracellular component	SH3GL1 BAIAP2
0.096069	3	38	4.55616	Phagocytic cup	ANXA1 RAB31 TICAM2
0.106499	5	101	2.857	Membrane coat	COPZ2 PICALM AP4E1 CLTC AP2M1
0.106499	5	101	2.857	Coated membrane	COPZ2 PICALM AP4E1 CLTC AP2M1
0.114836	2	17	6.78958	Uropod	MYH9 MSN
0.114836	2	17	6.78958	Cell trailing edge	MYH9 MSN
0.114836	2	17	6.78958	Postsynaptic cytosol	FBXO45 BAIAP2
0.125325	8	219	2.10818	Early endosome membrane	SNX8 RAB14 PMEPA1 ANXA1 SH3GL1 RAB31 SPHK1 TICAM2
0.126226	2	18	6.41238	COPI-coated vesicle membrane	COPZ2 KDELR3
0.126986	5	107	2.69679	Recycling endosome membrane	PACSIN2 NDRG1 RAB35 PLEKHB2 RAB14
0.132521	3	44	3.93487	AP-type membrane coat adaptor complex	PICALM AP4E1 AP2M1
0.133944	10	306	1.88599	Trans-Golgi network	ST3GAL1 ATP11A AP4E1 RAB14 TGFBI POSTN ADAM10 CLTC RAB31 RAB43
0.133944	2	19	6.07488	Pseudopodium	ARRB1 MSN
0.133944	4	75	3.07794	Neuromuscular junction	MYH9 SYNGR2 POSTN F2R
0.133944	2	19	6.07488	Costamere	KRT19 PLEC
0.133944	2	19	6.07488	Postsynaptic specialization, intracellular component	SH3GL1 BAIAP2
0.144922	1	3	19.2371	Vacuolar proton-transporting V-type ATPase, V1 domain	ATP6V1C1
0.144922	5	116	2.48756	Brush border	CAPZB MYH9 MYO1E PLEC MYO1C
0.144922	1	3	19.2371	Core-binding factor complex	RUNX1
0.144922	1	3	19.2371	Nuclear proteasome complex	PSMD12
0.144922	1	3	19.2371	Plasma membrane proton-transporting V-type ATPase complex	ATP6AP1
0.144922	1	3	19.2371	Integrin alphav-beta3 complex	ITGAV
0.144922	1	3	19.2371	Alphav-beta3 integrin-PKCalpha complex	ITGAV
0.144922	1	3	19.2371	Alphav-beta3 integrin-HMGB1 complex	ITGAV
0.144922	2	21	5.49632	Platelet dense granule	ECM1 FAM3C
0.144922	7	193	2.09316	Dendritic spine	NEDD4 PPP1R9B ARRB1 ADAM10 SLA TANC2 BAIAP2
0.144922	1	3	19.2371	Alphav-beta3 integrin-vitronectin complex	ITGA5
0.144922	1	3	19.2371	XPC complex	RAD23B
0.144922	1	3	19.2371	Apical cytoplasm	SNX10
0.144922	2	21	5.49632	Perinuclear endoplasmic reticulum	ADAM10 BCAP31
0.144922	12	401	1.72702	Synaptic membrane	ITGA3 PICALM CACNG4 PPP1R9B ANXA1 ARRB1 ADAM10 SLC16A3 FBXO45 FOSL1 BAIAP2 F2R
0.144922	2	20	5.77114	Astrocyte projection	GJB2 ADGRG1
0.144922	1	3	19.2371	Glial limiting end-foot	ADGRG1
0.144922	1	3	19.2371	Myosin II filament	MYH9
0.144922	11	358	1.77326	Glutamatergic synapse	CACNG4 PACSIN2 NDRG1 SPARC ADAM10 SH3GL1 AP2M1 FBXO45 BAIAP2 IL1RAP NPTXR
0.144922	1	3	19.2371	Apical plasma membrane urothelial plaque	UPK1B
0.144922	10	313	1.84381	Distal axon	ITGA3 TIMP2 CTSZ PPP1R9B FKBP15 IQGAP1 ACTG1 TRPV2 MYO5A TWF2
0.144922	1	3	19.2371	Nitric-oxide synthase complex	CYB5R3
0.144922	1	3	19.2371	CLOCK-BMAL transcription complex	NPAS2
0.148086	3	49	3.53335	Excitatory synapse	ITGA3 SLC16A3 BAIAP2
0.151907	2	22	5.24649	Apicolateral plasma membrane	NEDD4 KRT19
0.151907	7	196	2.06112	Neuron spine	NEDD4 PPP1R9B ARRB1 ADAM10 SLA TANC2 BAIAP2
0.151907	2	22	5.24649	Cytosolic region	FBXO45 BAIAP2
0.152539	3	50	3.46268	Clathrin coat	PICALM CLTC AP2M1
0.161865	2	23	5.01838	Connexin complex	GJB2 GJB3
0.161865	5	121	2.38477	Golgi cisterna	ST3GAL1 MAN2A1 CSGALNACT2 BCAP31 FUT11
0.168555	4	86	2.68425	Schaffer collateral - CA1 synapse	CAPZB SH3GL1 BAIAP2 ACTG1
0.172934	2	24	4.80928	Filopodium membrane	ITGA3 ITGAV
0.17397	1	4	14.4278	Vacuolar proton-transporting V-type ATPase, V0 domain	TCIRG1
0.17397	1	4	14.4278	Lamin filament	LMNA
0.17397	4	88	2.62325	Rough endoplasmic reticulum	CCDC47 ARSB RAB14 BAIAP2
0.17397	1	4	14.4278	Actomyosin contractile ring	MYH9
0.17397	1	4	14.4278	SPOTS complex	SPTLC1
0.17397	1	4	14.4278	Alphav-beta3 integrin-IGF-1-IGF1R complex	ITGAV
0.17397	1	4	14.4278	Delta DNA polymerase complex	POLD4
0.17397	1	4	14.4278	Cytoplasmic side of apical plasma membrane	C2CD2L
0.17397	1	4	14.4278	Growth cone filopodium	ITGA3
0.199314	6	171	2.02496	Cluster of actin-based cell projections	CAPZB MYH9 MYO1E PLEC MYO1C TWF2

## Sheet: SLC16A3_GO_MF
Enrichment FDR	nGenes	Pathway Genes	Fold Enrichment	Pathway	Genes
3.78849e-12	42	577	4.20083	Cell adhesion molecule binding	ITGA3 GPRC5A TIMP2 CNN2 PICALM CAPZB FAP PACSIN2 MYH9 NDRG1 PLIN3 ITGB6 FN1 SPP1 TGFBI COL5A1 POSTN ANXA1 CEMIP2 TRIM29 ITGA11 ADAM10 ITGAV IQGAP1 ITGAX SH3GL1 EPHA2 MSN FERMT3 ALDOA ADAM8 ITGB2 PDLIM5 EVPL COL3A1 ITGAM SFN BAIAP2 PLEC ANXA2 P4HB TWF2
5.67375e-10	65	1446	2.59422	Protein-containing complex binding	FGR ITGA3 TIMP2 GNA15 FSTL3 JMJD6 SREBF1 CAPZB FAP PDGFB MYH9 TGFB1 AEBP1 CCDC47 PPP1R9B CORO1C LOX SPARC GNAI2 ITGB6 FN1 SPP1 RAD23B TGFBI CD93 LDLR ARPC1B COL5A1 SKIL TLR2 ARRB1 ITGA11 ADAM10 ITGAV LUM IQGAP1 ITGAX COL6A1 COL6A2 MYO1F FCGR2A ZNF185 NACC2 FERMT3 MYO1E LDLRAP1 COLEC12 ITGB2 SQSTM1 TGFBR2 ABCA1 EVPL COL3A1 ITGAM KRT19 C1QTNF1 GRB2 FMNL1 P4HB BCAP31 MYO5A MYO1C MAFB ADGRG1 TWF2
3.57846e-09	21	186	6.5158	Extracellular matrix structural constituent	VCAN LAMC2 AEBP1 COL1A1 SPARC FN1 TGFBI COL5A1 POSTN LUM COL6A1 COL6A2 TINAGL1 ECM1 COL8A1 COL6A3 COL1A2 COL3A1 THBS2 COL4A1 COL5A2
3.60953e-09	70	1722	2.34599	Signaling receptor binding	FGR ITGA3 PLAUR TYMP TIMP2 LAMC2 GNA15 NEDD4 PICALM CACNG4 FAP PDGFB MYH9 HCK TGFB1 PPP1R9B DUSP3 KCTD10 SH2B3 GNAI2 ITGB6 FN1 SPP1 TGFBI CCRL2 TNFSF9 LIF COL5A1 IL13RA1 ANXA1 TMBIM1 ANGPTL2 TLR2 ARRB1 ADAM10 ITGAV ITGAX OSGIN1 CLTC SH3GL1 ECM1 OSMR MSN ADM FERMT3 SLA FZD1 LDLRAP1 NBL1 ITGB2 VAV2 SQSTM1 AP2M1 ITGA5 TGFBR2 CXCL1 OSGIN2 ABCA1 COL3A1 ITGAM CCL11 GRK2 GRB2 F2R EFNA5 P4HB BCAP31 IL1RA…
2.40353e-08	7	11	36.7254	Platelet-derived growth factor binding	PDGFB COL1A1 COL5A1 COL6A1 COL1A2 COL3A1 COL4A1
8.59875e-08	13	76	9.87169	Collagen binding	ITGA3 PDGFB AEBP1 LOX SPARC FN1 TGFBI ITGA11 LUM COL6A1 COL6A2 C1QTNF1 ADGRG1
1.6399e-07	17	152	6.45456	Integrin binding	ITGA3 TIMP2 FAP MYH9 ITGB6 FN1 SPP1 TGFBI COL5A1 ADAM10 ITGAV ITGAX FERMT3 ITGB2 COL3A1 ITGAM P4HB
2.9594e-07	11	56	11.3362	Extracellular matrix binding	ITGA3 LGALS1 SPARC SPP1 TGFBI ITGAV TINAGL1 ECM1 OLFML2B ANXA2 ADGRG1
3.90877e-07	10	45	12.8248	Extracellular matrix structural constituent conferring tensile strength	COL1A1 COL5A1 COL6A1 COL6A2 COL8A1 COL6A3 COL1A2 COL3A1 COL4A1 COL5A2
2.48713e-05	22	354	3.58658	Cadherin binding	GPRC5A CNN2 PICALM CAPZB PACSIN2 MYH9 NDRG1 PLIN3 ANXA1 CEMIP2 TRIM29 IQGAP1 SH3GL1 EPHA2 ALDOA PDLIM5 EVPL SFN BAIAP2 PLEC ANXA2 TWF2
3.17146e-05	4	5	46.1691	Procollagen-proline 4-dioxygenase activity	P4HA2 P4HA1 P4HA3 P4HB
3.17146e-05	14	152	5.31552	Growth factor binding	PDGFB FLT1 COL1A1 RHBDF2 COL5A1 ITGAV COL6A1 EPHA2 OSMR TGFBR2 COL1A2 COL3A1 TSKU COL4A1
0.000187029	33	784	2.42918	Structural molecule activity	VCAN LAMC2 AEBP1 COL1A1 SPARC UPK1B FN1 TGFBI TUBA4A ARPC1B COL5A1 POSTN LUM CLTC COL6A1 COL6A2 TINAGL1 ECM1 MALL COL8A1 MSN MAL2 LMNA COL6A3 COL1A2 EVPL COL3A1 KRT19 PLEC ACTG1 THBS2 COL4A1 COL5A2
0.000345199	4	8	28.8557	Procollagen-proline dioxygenase activity	P4HA2 P4HA1 P4HA3 P4HB
0.000345199	8	57	8.09984	Protein phosphorylated amino acid binding	FGR NEDD4 HCK ARRB1 VAV1 LDLRAP1 VAV2 GRB2
0.000519248	23	477	2.78273	Actin binding	CNN2 CAPZB MYH9 PPP1R9B CORO1C FKBP15 ARPC1B TNS4 MICAL2 IQGAP1 MYO1F MSN ZNF185 ALDOA MYO1E PDLIM5 PLEC FMNL1 P4HB AFAP1 MYO5A MYO1C TWF2
0.000519248	32	794	2.3259	Kinase binding	FGR MVP SREBF1 PPP1R9B DUSP3 SH2B3 NEK6 ACSL3 TICAM1 TUBA4A UBQLN1 ADAM10 ITGAV RHOF IQGAP1 ITGAX CLTC ARHGDIA DUSP10 MSN FBXW5 ITGB2 SQSTM1 PDLIM5 TGFBR2 PTAFR CEBPB SFN RHOG RPS6KA3 GRB2 TWF2
0.000519248	4	9	25.6495	Peptidyl-proline 4-dioxygenase activity	P4HA2 P4HA1 P4HA3 P4HB
0.000519248	5	18	16.0309	Cadherin binding involved in cell-cell adhesion	ANXA1 TRIM29 PDLIM5 BAIAP2 ANXA2
0.000910591	29	712	2.3506	Protein kinase binding	FGR MVP SREBF1 DUSP3 SH2B3 NEK6 ACSL3 TICAM1 TUBA4A ADAM10 ITGAV RHOF IQGAP1 ITGAX CLTC ARHGDIA DUSP10 MSN FBXW5 ITGB2 SQSTM1 PDLIM5 TGFBR2 PTAFR SFN RHOG RPS6KA3 GRB2 TWF2
0.000928055	12	159	4.35558	Protease binding	ITGA3 TIMP2 FAP COL1A1 FN1 LDLR ITGAV CLTC ECM1 COL1A2 COL3A1 ANXA2
0.00095105	9	89	5.83598	Phosphoprotein binding	FGR NEDD4 HCK ARRB1 VAV1 LDLRAP1 VAV2 SFN GRB2
0.00130082	8	72	6.41238	Monosaccharide binding	P4HA2 P4HA1 SLC2A5 P4HA3 ALDOA HK1 COLEC12 HK3
0.00137914	8	73	6.32454	Clathrin binding	PICALM TOM1 LDLR ARRB1 CLTC GPR107 LDLRAP1 AP2M1
0.00194959	4	13	17.7574	Peptidyl-proline dioxygenase activity	P4HA2 P4HA1 P4HA3 P4HB
0.00323259	16	306	3.01759	Carbohydrate binding	VCAN P4HA2 LGALS1 MAN2A1 P4HA1 CD93 SIGLEC9 LOXL2 SLC2A5 P4HA3 ALDOA HK1 COLEC12 HK3 GALNT10 CLEC5A
0.00337076	6	44	7.86974	Phosphotyrosine residue binding	FGR HCK VAV1 LDLRAP1 VAV2 GRB2
0.00337076	28	742	2.17779	Phosphotransferase activity, alcohol group as acceptor	FGR STK10 STK17B HCK FLT1 STK3 PPP1R9B MMD NEK6 IPPK EPHA2 MAP3K6 IPMK SLA HK1 PDXK HK3 SQSTM1 RPS6KA4 TGFBR2 DAPK3 GRK2 PLK3 SPHK1 RPS6KA3 MAPK11 PIM3 PAPSS2
0.00384667	5	29	9.95024	Microfilament motor activity	MYH9 MYO1F MYO1E MYO5A MYO1C
0.00396328	15	283	3.05891	Protein-macromolecule adaptor activity	BCL3 AP4E1 SLC9A1 SUN2 MYH9 SH2B3 ARRB1 IQGAP1 LDLRAP1 AP2M1 COL1A2 SPSB1 BAIAP2 GRB2 ARRDC1
0.00447251	17	353	2.7793	Molecular adaptor activity	BCL3 AP4E1 SLC9A1 SUN2 MYH9 SH2B3 IPPK ARRB1 IQGAP1 LDLRAP1 AP2M1 COL1A2 SPSB1 BAIAP2 GRB2 ARRDC1 ITSN2
0.00449048	28	761	2.12342	Protein domain specific binding	PLXND1 ITGA3 PLAUR NEDD4 RAB27A MYH9 FN1 ACSL3 PMEPA1 BHLHE40 OSTF1 ADAM19 SKIL ADAM10 IQGAP1 CLTC SH3GL1 ADAM12 FZD1 SQSTM1 AP2M1 CARD19 DAPK3 MECP2 BAIAP2 GRB2 AFAP1 TGM2
0.00465343	4	17	13.5792	Opsonin binding	CD93 ITGAV ITGB2 ITGAM
0.00481716	30	848	2.04168	Kinase activity	FGR STK10 STK17B HCK PGK1 FLT1 STK3 PPP1R9B MMD NEK6 IPPK EPHA2 MAP3K6 IPMK SLA HK1 PDXK HK3 SQSTM1 RPS6KA4 TGFBR2 SGMS2 DAPK3 GRK2 PLK3 SPHK1 RPS6KA3 MAPK11 PIM3 PAPSS2
0.00481716	13	229	3.27619	Actin filament binding	CAPZB MYH9 PPP1R9B CORO1C ARPC1B IQGAP1 MYO1F ZNF185 MYO1E FMNL1 MYO5A MYO1C TWF2
0.0049913	16	327	2.8238	Cytokine receptor binding	TGFB1 SH2B3 CCRL2 TNFSF9 LIF IL13RA1 TMBIM1 ECM1 OSMR ITGA5 TGFBR2 CXCL1 CCL11 GRB2 EFNA5 IL1RAP
0.00657627	4	19	12.1498	Cargo adaptor activity	AP4E1 ARRB1 LDLRAP1 AP2M1
0.00674768	7	74	5.45919	GDP binding	RAB27A RAB35 RAB14 RALB MRAS DIRAS2 RAB31
0.00769264	4	20	11.5423	Adrenergic receptor binding	NEDD4 ARRB1 SH3GL1 GRK2
0.00811883	34	1050	1.86875	Cytoskeletal protein binding	CNN2 RAB27A PICALM CAPZB SUN2 PACSIN2 MYH9 NDRG1 PPP1R9B DUSP3 NFKB1 CORO1C FKBP15 RAB14 NEK6 ARPC1B TNS4 MICAL2 IQGAP1 KIFC3 MYO1F MSN ZNF185 ALDOA MYO1E PDLIM5 PLEC ANXA2 FMNL1 P4HB AFAP1 MYO5A MYO1C TWF2
0.00830345	3	9	19.2371	Mannosyl-oligosaccharide mannosidase activity	MAN1A1 MAN2A1 EDEM1
0.00830345	3	9	19.2371	Clathrin heavy chain binding	PICALM LDLR GPR107
0.00973892	15	319	2.7137	GTPase binding	ATP6AP1 PICALM RIN3 NDRG1 CORO1C NCF2 IQGAP1 ARHGDIA SH3GL1 ABCA1 DAPK3 ANXA2 FMNL1 MYO5A MYO1C
0.00973892	6	58	5.97014	Cell adhesion mediator activity	ANXA1 TRIM29 ITGA11 PDLIM5 BAIAP2 ANXA2
0.00976812	14	286	2.82503	Small GTPase binding	ATP6AP1 PICALM RIN3 NDRG1 CORO1C NCF2 IQGAP1 ARHGDIA ABCA1 DAPK3 ANXA2 FMNL1 MYO5A MYO1C
0.0109117	19	468	2.34298	Phospholipid binding	PICALM SNX10 SLC9A1 PACSIN2 SNX8 RAB35 PLEKHB2 ANXA1 IQGAP1 PCTP MYO1E LDLRAP1 PCYT1A ABCA1 CD300A PTAFR C2CD2L ANXA2 TWF2
0.0111971	4	23	10.0368	Low-density lipoprotein particle receptor binding	PICALM CLTC LDLRAP1 AP2M1
0.0133608	7	86	4.69744	Cargo receptor activity	LDLR LOXL2 TMPRSS4 COLEC12 ITGB2 ABCA1 ITGAM
0.0151065	32	1014	1.82127	Transferase activity, transferring phosphorus-containing groups	FGR STK10 STK17B HCK PGK1 FLT1 STK3 PPP1R9B MMD NEK6 IPPK EPHA2 MAP3K6 IPMK SLA HK1 PDXK HK3 SQSTM1 PCYT1A RPS6KA4 TGFBR2 SGMS2 DAPK3 GRK2 PLK3 POLD4 SPHK1 RPS6KA3 MAPK11 PIM3 PAPSS2
0.0172745	27	811	1.92134	Lipid binding	PICALM SNX10 SLC9A1 CYTH4 PACSIN2 SNX8 CYTH1 VDR RAB35 PLEKHB2 ANXA1 TLR2 IQGAP1 PCTP ARHGDIA SH3GL1 MYO1E LDLRAP1 AP2M1 PCYT1A ABCA1 CD300A PTAFR C2CD2L SPHK1 ANXA2 TWF2
0.0181045	11	208	3.05204	Calmodulin binding	CNN2 SLC9A1 MYH9 AEBP1 IQGAP1 MYO1F MYO1E PCYT1A SPHK1 MYO5A MYO1C
0.0214442	4	28	8.24448	Laminin binding	ITGA3 LGALS1 TINAGL1 ECM1
0.0214442	4	28	8.24448	Lipoprotein particle receptor binding	PICALM CLTC LDLRAP1 AP2M1
0.0233037	14	319	2.53279	GTPase activity	GNA15 RAB27A RAB35 GNAI2 RAB14 TUBA4A RHOF RALB MRAS DIRAS2 RAB31 RAB43 RAB1B RHOG
0.0245309	5	49	5.88892	Cell-cell adhesion mediator activity	ANXA1 TRIM29 PDLIM5 BAIAP2 ANXA2
0.0272486	2	4	28.8557	Metalloendopeptidase activity involved in amyloid precursor protein catabolic process	ADAM19 ADAM10
0.0288848	7	101	3.9998	Cytokine receptor activity	IL4R CSF2RB CCRL2 IL13RA1 OSMR IL7R IL1RAP
0.0321192	4	32	7.21392	Complement binding	CD93 ITGB2 ITGAM C5AR1
0.0321192	12	262	2.64327	Phosphatidylinositol binding	PICALM SNX10 SLC9A1 SNX8 RAB35 PLEKHB2 IQGAP1 MYO1E LDLRAP1 C2CD2L ANXA2 TWF2
0.0347561	5	54	5.34365	2-oxoglutarate-dependent dioxygenase activity	JMJD6 P4HA2 P4HA1 P4HA3 P4HB
0.0348275	3	16	10.8209	Alpha-mannosidase activity	MAN1A1 MAN2A1 EDEM1
0.0358706	2	5	23.0846	Complement component C3b binding	ITGB2 ITGAM
0.0358706	2	5	23.0846	Lipopolysaccharide immune receptor activity	TLR2 PTAFR
0.0358706	2	5	23.0846	Glucokinase activity	HK1 HK3
0.0358706	2	5	23.0846	Hexokinase activity	HK1 HK3
0.0358706	2	5	23.0846	Protein-lysine 6-oxidase activity	LOX LOXL2
0.0358706	2	5	23.0846	Fructokinase activity	HK1 HK3
0.0358706	3	17	10.1844	Mannosidase activity	MAN1A1 MAN2A1 EDEM1
0.0358706	2	5	23.0846	Mannokinase activity	HK1 HK3
0.0358706	2	5	23.0846	Phospholipase A2 inhibitor activity	ANXA1 ANXA2
0.0358706	6	80	4.32835	SMAD binding	PMEPA1 SKIL TGFBR2 COL1A2 ZBTB7A COL5A2
0.0386712	6	83	4.17191	Phosphatidylinositol-4,5-bisphosphate binding	PICALM SLC9A1 RAB35 LDLRAP1 ANXA2 TWF2
0.0392174	23	711	1.86689	Peptidase activity	CTSA FAP MMP2 GGT5 CTSZ LACTB AEBP1 ECE1 CTSD PLAU RHBDF2 ADAM19 TMPRSS4 ADAM10 ADAMTS14 SPPL2A RNPEPL1 TINAGL1 ADAM12 ADAM8 USP12 KLK6 TGM2
0.0407733	3	18	9.61857	Clathrin adaptor activity	ARRB1 LDLRAP1 AP2M1
0.0409733	21	631	1.92066	Protein kinase activity	FGR STK10 STK17B HCK FLT1 STK3 PPP1R9B MMD NEK6 EPHA2 MAP3K6 SLA SQSTM1 RPS6KA4 TGFBR2 DAPK3 GRK2 PLK3 RPS6KA3 MAPK11 PIM3
0.0449146	7	116	3.48258	Metalloendopeptidase activity	MMP2 ECE1 ADAM19 ADAM10 ADAMTS14 ADAM12 ADAM8
0.0449146	2	6	19.2371	Leukemia inhibitory factor receptor activity	IL13RA1 OSMR
0.0449146	2	6	19.2371	Oncostatin-M receptor activity	IL13RA1 OSMR
0.0449146	2	6	19.2371	Neurotrophin TRK receptor binding	GRB2 EFNA5
0.0449146	2	6	19.2371	Neurotrophin TRKA receptor binding	GRB2 EFNA5
0.0449146	2	6	19.2371	Fructose binding	SLC2A5 ALDOA
0.0449146	2	6	19.2371	Protein sequestering activity	LAPTM5 TMC8
0.0449146	2	6	19.2371	Molecular sequestering activity	LAPTM5 TMC8
0.0491378	10	217	2.65951	Hexosyltransferase activity	TYMP ALG2 A4GALT MGAT1 UGCG GALNT10 CSGALNACT2 B3GNT3 ALG12 FUT11
0.0495707	11	253	2.50919	Glycosaminoglycan binding	VCAN LAMC2 FN1 TNFAIP6 COL5A1 POSTN TLR2 HK1 TGFBR2 THBS2 ADGRG1
0.0527946	15	407	2.12696	GTP binding	GNA15 RAB27A RAB35 GNAI2 RAB14 TUBA4A RHOF RALB MRAS DIRAS2 RAB31 RAB43 RAB1B RHOG TGM2
0.0543962	3	21	8.24448	L-ascorbic acid binding	P4HA2 P4HA1 P4HA3
0.0553476	6	93	3.72332	Virus receptor activity	ITGB6 LDLR ITGAV EPHA2 ITGA5 CLEC5A
0.057327	2	7	16.489	Mannosyl-oligosaccharide 1,2-alpha-mannosidase activity	MAN1A1 EDEM1
0.057327	6	94	3.68371	Exogenous protein binding	ITGB6 LDLR ITGAV EPHA2 ITGA5 CLEC5A
0.0643747	12	302	2.29317	Glycosyltransferase activity	ST3GAL1 TYMP ALG2 A4GALT MGAT1 UGCG GALNT10 CSGALNACT2 B3GNT3 ALG12 UPP1 FUT11
0.0646599	8	160	2.88557	Cytokine binding	CCRL2 IL13RA1 ITGAV OSMR NBL1 TGFBR2 TMC8 TSKU
0.0646599	3	23	7.52757	ATPase-coupled ion transmembrane transporter activity	TCIRG1 ATP6V1B2 ATP6V1C1
0.0646599	3	23	7.52757	ATPase activity, coupled to transmembrane movement of ions, rotational mechanism	TCIRG1 ATP6V1B2 ATP6V1C1
0.0646599	3	23	7.52757	Proton-transporting ATPase activity, rotational mechanism	TCIRG1 ATP6V1B2 ATP6V1C1
0.0652204	6	98	3.53335	Amyloid-beta binding	PICALM LDLR TLR2 LDLRAP1 ITGB2 ITGAM
0.0682181	2	8	14.4278	Ribosomal protein S6 kinase activity	RPS6KA4 RPS6KA3
0.0682181	2	8	14.4278	Ciliary neurotrophic factor receptor activity	IL13RA1 OSMR
0.0682181	48	1940	1.42791	Signaling receptor activity	FGR PLXND1 PLAUR GPRC5A JMJD6 SREBF1 CELSR1 IL4R CSF2RB HCK FLT1 MMD VDR ITGB6 CCRL2 TREM1 CD93 IL13RA1 TLR2 ITGA11 ITGAV GPR84 ITGAX EPHA2 FCGR2A SLC20A1 OSMR FZD1 COLEC12 SLAMF8 PTGIR ITGB2 TGFBR2 ABCA1 CD300C CD300A IL7R PTAFR ADRA1B P2RY6 SPHK1 F2R IL1RAP PLXNB2 C5AR1 ADGRG1 NFAM1 PECAM1
0.0682181	48	1940	1.42791	Molecular transducer activity	FGR PLXND1 PLAUR GPRC5A JMJD6 SREBF1 CELSR1 IL4R CSF2RB HCK FLT1 MMD VDR ITGB6 CCRL2 TREM1 CD93 IL13RA1 TLR2 ITGA11 ITGAV GPR84 ITGAX EPHA2 FCGR2A SLC20A1 OSMR FZD1 COLEC12 SLAMF8 PTGIR ITGB2 TGFBR2 ABCA1 CD300C CD300A IL7R PTAFR ADRA1B P2RY6 SPHK1 F2R IL1RAP PLXNB2 C5AR1 ADGRG1 NFAM1 PECAM1
0.068626	3	24	7.21392	Pattern recognition receptor activity	TLR2 COLEC12 PTAFR
0.0701039	15	429	2.01788	Guanyl nucleotide binding	GNA15 RAB27A RAB35 GNAI2 RAB14 TUBA4A RHOF RALB MRAS DIRAS2 RAB31 RAB43 RAB1B RHOG TGM2
0.0701039	15	429	2.01788	Guanyl ribonucleotide binding	GNA15 RAB27A RAB35 GNAI2 RAB14 TUBA4A RHOF RALB MRAS DIRAS2 RAB31 RAB43 RAB1B RHOG TGM2
0.0701455	23	770	1.72385	Calcium ion binding	IDS VCAN CELSR1 CCDC47 MAN1A1 SPARC CD93 LDLR LOXL2 EDEM1 ANXA1 CEMIP2 IQGAP1 ADAM8 PCDH1 RUNX1 GJB2 ANXA2 THBS2 S100A16 ITSN2 TGM2 PCDHGA12
0.0740183	31	1139	1.57072	Protein dimerization activity	ITGA3 TYMP TBC1D22A SREBF1 STK10 FAP PDGFB MYH9 TFEB MAN2A1 ECE1 ALG2 BHLHE40 ADAM10 SPPL2A NACC2 HHEX RUNX1 PDXK PCYT1A DAPK3 ADRA1B NPAS2 CCL11 CEBPB MSC P4HB S100A16 MAFG NAGA PECAM1
0.0740183	3	25	6.92537	Transforming growth factor beta binding	ITGAV TGFBR2 TSKU
0.0792053	9	205	2.53367	Metallopeptidase activity	MMP2 AEBP1 ECE1 ADAM19 ADAM10 ADAMTS14 RNPEPL1 ADAM12 ADAM8
0.0793043	2	9	12.8248	Ciliary neurotrophic factor receptor binding	IL13RA1 OSMR
0.0793043	2	9	12.8248	Superoxide-generating NADPH oxidase activator activity	PDGFB NCF2
0.0913013	9	212	2.45001	Protein C-terminus binding	PPP1R9B FN1 NCF2 SH3GL1 ECM1 DAPK3 BAIAP2 MYO1C SIPA1
0.0913013	7	141	2.8651	SH3 domain binding	OSTF1 ADAM19 ADAM10 SH3GL1 ADAM12 GRB2 AFAP1
0.0913013	2	10	11.5423	Structural constituent of myelin sheath	MALL MAL2
0.0913013	3	28	6.18336	Histone acetyltransferase binding	ETS1 CEBPB ZBTB7A
0.0913013	2	10	11.5423	AP-2 adaptor complex binding	ARRB1 LDLRAP1
0.0913013	8	176	2.62325	Phosphatidylinositol phosphate binding	PICALM SLC9A1 RAB35 PLEKHB2 IQGAP1 LDLRAP1 ANXA2 TWF2
0.0913013	6	109	3.17677	Phosphatidylinositol bisphosphate binding	PICALM SLC9A1 RAB35 LDLRAP1 ANXA2 TWF2
0.0913013	2	10	11.5423	Arrestin family protein binding	ARRB1 ARRDC1
0.0986722	3	29	5.97014	Fibronectin binding	ITGA3 FSTL3 ITGAV
0.0986722	3	29	5.97014	Oxidoreductase activity, acting on single donors with incorporation of molecular oxygen, incorporation of two atoms of oxygen	P4HA2 P4HA1 P4HA3
0.0999408	12	335	2.06727	DNA-binding transcription repressor activity	PRDM1 AEBP1 NFKB1 BHLHE40 SKIL NACC2 HHEX ZEB2 ZNF217 CEBPB MSC ZBTB7A
0.0999408	12	333	2.07969	DNA-binding transcription repressor activity, RNA polymerase II-specific	PRDM1 AEBP1 NFKB1 BHLHE40 SKIL NACC2 HHEX ZEB2 ZNF217 CEBPB MSC ZBTB7A
0.0999408	12	335	2.06727	G protein-coupled receptor binding	GNA15 NEDD4 PPP1R9B GNAI2 CCRL2 ARRB1 SH3GL1 ADM FZD1 CXCL1 CCL11 GRK2
0.0999408	16	500	1.84676	Endopeptidase activity	FAP MMP2 CTSZ ECE1 CTSD PLAU RHBDF2 ADAM19 TMPRSS4 ADAM10 ADAMTS14 SPPL2A ADAM12 ADAM8 USP12 KLK6
0.0999408	6	113	3.06432	Structural constituent of cytoskeleton	TUBA4A ARPC1B MSN KRT19 PLEC ACTG1
0.0999408	41	1662	1.42369	ATP binding	FGR ATP11A ATP6AP1 STK10 STK17B MYH9 HCK PGK1 FLT1 STK3 NEK6 ACSL3 IPPK ATP13A3 KIFC3 MYO1F EPHA2 MAP3K6 ATP6V1B2 IPMK ACSL1 HK1 MYO1E RUNX1 PDXK HK3 RPS6KA4 TGFBR2 ABCA1 DAPK3 GRK2 PLK3 SPHK1 RPS6KA3 ACTG1 MAPK11 MYO5A MYO1C PIM3 PAPSS2 TWF2
0.0999408	4	54	4.27492	Phospholipid transporter activity	ATP11A PCTP ABCA1 C2CD2L
0.10006	2	11	10.493	Glucose binding	HK1 HK3
0.10006	3	30	5.77114	Oxidoreductase activity, acting on single donors with incorporation of molecular oxygen	P4HA2 P4HA1 P4HA3
0.10006	3	30	5.77114	Phosphatidylcholine binding	PCTP PCYT1A ABCA1
0.100827	8	184	2.50919	Oxidoreductase activity, acting on paired donors, with incorporation or reduction of molecular oxygen	JMJD6 P4HA2 SCD P4HA1 DOHH MICAL2 P4HA3 P4HB
0.100827	4	55	4.19719	ATPase-coupled cation transmembrane transporter activity	TCIRG1 ATP13A3 ATP6V1B2 ATP6V1C1
0.104663	4	56	4.12224	Protein kinase C binding	ITGAV SQSTM1 PDLIM5 TWF2
0.104663	34	1334	1.47091	Enzyme regulator activity	GPRC5A TIMP2 TBC1D22A CTSA CYTH4 PDGFB RIN3 STK3 TGFB1 DENND3 CYTH1 PPP1R9B FN1 NCF2 ANXA1 ARRB1 IQGAP1 ARHGDIA VAV1 VAV2 COL6A3 CXCL1 SPINT1 SERPINB8 ZEB2 RIN1 SFN RPS6KA3 ANXA2 EFNA5 SPRY4 ITSN2 SIPA1 ARFGAP3
0.104663	5	85	3.39479	Calcium-dependent protein binding	SLC9A1 ALG2 ANXA1 ANXA2 S100A16
0.106556	2	12	9.61857	Transcription corepressor binding	NEK6 ZBTB7A
0.106556	2	12	9.61857	Phospholipase inhibitor activity	ANXA1 ANXA2
0.106556	2	12	9.61857	Neurotrophin receptor binding	GRB2 EFNA5
0.106556	3	32	5.41044	Pyrophosphate hydrolysis-driven proton transmembrane transporter activity	TCIRG1 ATP6V1B2 ATP6V1C1
0.106556	2	12	9.61857	Semaphorin receptor activity	PLXND1 PLXNB2
0.106556	42	1730	1.40109	Adenyl ribonucleotide binding	FGR ATP11A ATP6AP1 STK10 STK17B CYB5R3 MYH9 HCK PGK1 FLT1 STK3 NEK6 ACSL3 IPPK ATP13A3 KIFC3 MYO1F EPHA2 MAP3K6 ATP6V1B2 IPMK ACSL1 HK1 MYO1E RUNX1 PDXK HK3 RPS6KA4 TGFBR2 ABCA1 DAPK3 GRK2 PLK3 SPHK1 RPS6KA3 ACTG1 MAPK11 MYO5A MYO1C PIM3 PAPSS2 TWF2
0.106556	21	730	1.66019	Protein homodimerization activity	TYMP TBC1D22A STK10 FAP PDGFB MYH9 MAN2A1 ECE1 BHLHE40 ADAM10 SPPL2A NACC2 HHEX RUNX1 PDXK PCYT1A DAPK3 CEBPB S100A16 NAGA PECAM1
0.106556	2	12	9.61857	Arachidonate-CoA ligase activity	ACSL3 ACSL1
0.106556	3	32	5.41044	Lipoprotein particle binding	LDLR COLEC12 ABCA1
0.106556	3	32	5.41044	Protein-lipid complex binding	LDLR COLEC12 ABCA1
0.113183	42	1743	1.39064	Adenyl nucleotide binding	FGR ATP11A ATP6AP1 STK10 STK17B CYB5R3 MYH9 HCK PGK1 FLT1 STK3 NEK6 ACSL3 IPPK ATP13A3 KIFC3 MYO1F EPHA2 MAP3K6 ATP6V1B2 IPMK ACSL1 HK1 MYO1E RUNX1 PDXK HK3 RPS6KA4 TGFBR2 ABCA1 DAPK3 GRK2 PLK3 SPHK1 RPS6KA3 ACTG1 MAPK11 MYO5A MYO1C PIM3 PAPSS2 TWF2
0.113797	3	33	5.24649	G protein activity	RAB27A RALB MRAS
0.113797	7	156	2.58961	Hydrolase activity, acting on glycosyl bonds	MAN1A1 MAN2A1 EDEM1 CEMIP2 TLR2 IL1RAP NAGA
0.123944	6	124	2.79249	Cytoskeletal motor activity	MYH9 KIFC3 MYO1F MYO1E MYO5A MYO1C
0.128083	5	92	3.13649	Protein kinase activator activity	GPRC5A STK3 TGFB1 IQGAP1 EFNA5
0.12996	3	35	4.94669	Mitogen-activated protein kinase binding	IQGAP1 DUSP10 PTAFR
0.136681	2	14	8.24448	1-phosphatidylinositol binding	PICALM SNX10
0.144238	7	165	2.44836	Growth factor activity	TYMP PDGFB TGFB1 LIF OSGIN1 CXCL1 OSGIN2
0.151903	2	15	7.69485	Long-chain fatty acid-CoA ligase activity	ACSL3 ACSL1
0.151903	2	15	7.69485	Platelet-derived growth factor receptor binding	PDGFB ITGA5
0.151903	2	15	7.69485	G protein-coupled purinergic nucleotide receptor activity	PTAFR P2RY6
0.152582	5	98	2.94446	Kinase activator activity	GPRC5A STK3 TGFB1 IQGAP1 EFNA5
0.152582	3	38	4.55616	Quaternary ammonium group binding	PCTP PCYT1A ABCA1
0.152582	5	98	2.94446	Dioxygenase activity	JMJD6 P4HA2 P4HA1 P4HA3 P4HB
0.152582	3	38	4.55616	Disordered domain specific binding	FN1 CLTC AP2M1
0.153459	7	169	2.39041	Iron ion binding	JMJD6 P4HA2 SCD P4HA1 DOHH P4HA3 MELTF
0.1565	2	16	7.21392	NAD+ nucleosidase activity	TLR2 IL1RAP
0.1565	2	16	7.21392	Hexosaminidase activity	CEMIP2 NAGA
0.1565	3	39	4.43934	Palmitoyltransferase activity	SPTLC1 ZDHHC5 ZDHHC12
0.1565	2	16	7.21392	Oxidoreductase activity, acting on the CH-NH2 group of donors, oxygen as acceptor	LOX LOXL2
0.1565	3	39	4.43934	Hydrolase activity, hydrolyzing N-glycosyl compounds	MAN2A1 TLR2 IL1RAP
0.1565	2	16	7.21392	Activin binding	FSTL3 TGFBR2
0.1565	2	16	7.21392	NAD(P)+ nucleosidase activity	TLR2 IL1RAP
0.1565	2	16	7.21392	NAD+ nucleotidase, cyclic ADP-ribose generating	TLR2 IL1RAP
0.1565	2	16	7.21392	Oligosaccharide binding	LGALS1 LOXL2
0.1565	2	16	7.21392	Ubiquitin ligase-substrate adaptor activity	SPSB1 ARRDC1
0.161588	3	40	4.32835	Protein serine/threonine kinase activator activity	STK3 TGFB1 IQGAP1
0.169391	2	17	6.78958	Mechanosensitive ion channel activity	TMC6 TMC8
0.169391	2	17	6.78958	Myosin V binding	RAB27A RAB14
0.169391	2	17	6.78958	Peptidoglycan binding	TLR2 HK1
0.169391	2	17	6.78958	Oxidoreductase activity, acting on NAD(P)H, oxygen as acceptor	NCF2 MICAL2
0.169391	2	17	6.78958	Lipase inhibitor activity	ANXA1 ANXA2
0.175191	14	470	1.71906	Protein serine/threonine kinase activity	STK10 STK17B STK3 NEK6 MAP3K6 SQSTM1 RPS6KA4 TGFBR2 DAPK3 GRK2 PLK3 RPS6KA3 MAPK11 PIM3
0.17601	5	105	2.74816	Exopeptidase activity	CTSA FAP CTSZ AEBP1 RNPEPL1
0.176557	4	72	3.20619	Receptor tyrosine kinase binding	DUSP3 SH2B3 ITGAX SQSTM1
0.182636	3	43	4.02638	Transcription coregulator binding	NEK6 BAIAP2 ZBTB7A
0.182636	2	18	6.41238	Phosphatidylcholine transporter activity	PCTP ABCA1
0.182636	2	18	6.41238	Low-density lipoprotein particle binding	LDLR COLEC12
0.184986	1	3	19.2371	Alpha-1,3-mannosyltransferase activity	ALG2
0.184986	8	233	1.98151	Magnesium ion binding	ATP11A STK3 NEK6 MAP3K6 PDXK RPS6KA4 SPHK1 RPS6KA3
0.184986	1	3	19.2371	Inositol tetrakisphosphate 6-kinase activity	IPMK
0.184986	1	3	19.2371	G protein-coupled ADP receptor activity	P2RY6
0.184986	1	3	19.2371	Ceramide phosphoethanolamine synthase activity	SGMS2
0.184986	1	3	19.2371	Diamine N-acetyltransferase activity	SAT1
0.184986	3	46	3.76379	Carboxypeptidase activity	CTSA CTSZ AEBP1
0.184986	1	3	19.2371	Fructose-bisphosphate aldolase activity	ALDOA
0.184986	5	115	2.50919	Hydrolase activity, hydrolyzing O-glycosyl compounds	MAN1A1 MAN2A1 EDEM1 CEMIP2 NAGA
0.184986	3	48	3.60696	Non-membrane spanning protein tyrosine kinase activity	FGR HCK SLA
0.184986	1	3	19.2371	Ribonucleoside-diphosphate reductase activity, thioredoxin disulfide as acceptor	RRM2B
0.184986	1	3	19.2371	Stearoyl-CoA 9-desaturase activity	SCD
0.184986	1	3	19.2371	Alpha1-adrenergic receptor activity	ADRA1B
0.184986	1	3	19.2371	Platelet activating factor receptor activity	PTAFR
0.184986	1	3	19.2371	KDEL sequence binding	KDELR3
0.184986	1	3	19.2371	Rho GDP-dissociation inhibitor activity	ARHGDIA
0.184986	14	490	1.6489	GTPase activator activity	TBC1D22A CYTH4 RIN3 DENND3 CYTH1 ARRB1 IQGAP1 ARHGDIA VAV1 VAV2 RIN1 ITSN2 SIPA1 ARFGAP3
0.184986	1	3	19.2371	Protein kinase C inhibitor activity	SFN
0.184986	1	3	19.2371	Carnitine O-octanoyltransferase activity	CRAT
0.184986	2	19	6.07488	Sulfuric ester hydrolase activity	IDS ARSB
0.184986	1	3	19.2371	O-octanoyltransferase activity	CRAT
0.184986	2	21	5.49632	Oxidoreductase activity, acting on the CH-NH2 group of donors	LOX LOXL2
0.184986	1	3	19.2371	Oxidoreductase activity, acting on CH or CH2 groups, disulfide as acceptor	RRM2B
0.184986	1	3	19.2371	Phosphotransferase activity, carboxyl group as acceptor	PGK1
0.184986	2	21	5.49632	Carbohydrate kinase activity	HK1 HK3
0.184986	1	3	19.2371	Polyamine binding	SAT1
0.184986	1	3	19.2371	Apolipoprotein receptor activity	ABCA1
0.184986	1	3	19.2371	ICAM-3 receptor activity	ITGB2
0.184986	1	3	19.2371	Lactose binding	LGALS1
0.184986	2	20	5.77114	G-protein beta/gamma-subunit complex binding	GNA15 GNAI2
0.184986	1	3	19.2371	Alpha-1B adrenergic receptor binding	ARRB1
0.184986	1	3	19.2371	Vasopressin receptor binding	ARRB1
0.184986	1	3	19.2371	Sphingomyelin synthase activity	SGMS2
0.184986	2	20	5.77114	MAP kinase phosphatase activity	DUSP3 DUSP10
0.184986	1	3	19.2371	Type III transforming growth factor beta receptor binding	TGFBR2
0.184986	1	3	19.2371	Double-stranded DNA helicase activity	ANXA1
0.184986	1	3	19.2371	Bile acid receptor activity	VDR
0.184986	3	45	3.84743	ADP binding	CYB5R3 MYH9 PGK1
0.184986	2	20	5.77114	S100 protein binding	IQGAP1 ANXA2
0.184986	1	3	19.2371	Sphingolipid floppase activity	ABCA1
0.184986	1	3	19.2371	Beta-1,3-galactosyl-O-glycosyl-glycoprotein beta-1,3-N-acetylglucosaminyltransferase activity	B3GNT3
0.184986	1	3	19.2371	Glucuronylgalactosylproteoglycan 4-beta-N-acetylgalactosaminyltransferase activity	CSGALNACT2
0.184986	1	3	19.2371	Monosialoganglioside sialyltransferase activity	ST3GAL1
0.184986	1	3	19.2371	Ceramide cholinephosphotransferase activity	SGMS2
0.184986	1	3	19.2371	Chondroitin 4-sulfotransferase activity	CHST11
0.184986	1	3	19.2371	Prostaglandin-E synthase activity	PTGES
0.184986	1	3	19.2371	Phosphothreonine residue binding	NEDD4
0.184986	1	3	19.2371	Inositol tetrakisphosphate kinase activity	IPMK
0.184986	1	3	19.2371	Ribonucleoside-diphosphate reductase activity	RRM2B
0.184986	2	19	6.07488	Proline-rich region binding	NEDD4 BAIAP2
0.184986	1	3	19.2371	Vitamin D response element binding	VDR
0.184986	6	145	2.38806	Growth factor receptor binding	PDGFB ECM1 VAV2 ITGA5 GRB2 IL1RAP
0.184986	1	3	19.2371	G protein-coupled pyrimidinergic nucleotide receptor activity	P2RY6
0.184986	1	3	19.2371	Oleoyl-CoA ligase activity	ACSL1
0.184986	1	3	19.2371	Phosphatidylinositol-3,4-bisphosphate phosphatase activity	INPP4B
0.184986	8	230	2.00735	Immune receptor activity	IL4R CSF2RB CCRL2 IL13RA1 OSMR IL7R IL1RAP C5AR1
0.184986	1	3	19.2371	Transcription regulator activator activity	JMJD6
0.184986	1	3	19.2371	D3 vitamins binding	VDR
0.192444	6	155	2.23399	Vitamin binding	P4HA2 SPTLC1 VDR P4HA1 P4HA3 PDXK
0.196622	2	22	5.24649	Purinergic nucleotide receptor activity	PTAFR P2RY6
0.196622	2	22	5.24649	Nucleotide receptor activity	PTAFR P2RY6
0.196622	19	735	1.49186	Nucleoside-triphosphatase activity	GNA15 ATP11A RAB27A MYH9 RAB35 GNAI2 RAB14 TUBA4A ATP13A3 RHOF RALB MYO1E MRAS DIRAS2 ABCA1 RAB31 RAB43 RAB1B RHOG

## Sheet: SLC16A1_KEGG
Enrichment FDR	nGenes	Pathway Genes	Fold Enrichment	Pathway	Genes
1.02059e-11	70	495	2.69538	Herpes simplex virus 1 infection	ZNF275 ZNF268 SRPK1 ZNF14 EIF2B1 SRSF3 ZFP30 ZNF45 ZNF317 ZNF426 ZNF227 ZNF20 EIF2S1 ZNF473 POU2F1 ZNF689 ZNF235 SRSF2 NXF1 ZNF589 ZNF3 ZNF180 ZNF283 ZNF558 ZNF764 ZNF282 ZNF440 ZNF562 ZNF561 EIF2AK3 HCFC1 ZNF621 ZNF620 ZNF354C ZNF223 PTPN11 ZNF708 ZNF662 ZNF93 ZNF74 ZNF284 PPP1CC ZNF286A ZNF669 ZNF559 ZNF177 ZNF699 ZNF140 ZNF124 ZNF777 ZNF605 ZNF846 ZNF136 ZNF398 ZNF682 ZNF98 ZNF786 ZNF273 ZNF84…
2.34166e-11	29	108	5.11802	Nucleocytoplasmic transport	UPF1 NUP160 TNPO3 IPO5 NUP133 TNPO1 AAAS NUP188 ACIN1 PNN TNPO2 KPNB1 NUP155 KPNA1 NCBP2 IPO13 XPO5 NUP153 UPF3B NUP210 RAN RANBP2 AHCTF1 NUP205 NXF1 XPOT KPNA4 POM121 IPO9
3.02276e-11	31	126	4.68941	Cell cycle	DBF4 SMC1A MCM2 MCM6 CDC14A GSK3B ANAPC5 ORC6 CDC6 ABL1 CDC7 MCM4 SMC3 MCM3 ORC2 STAG1 CDK4 ESPL1 SKP2 CHEK1 ANAPC1 BUB3 BUB1B CCNB2 CDC25A WEE1 MCM7 BUB1 CDK1 TFDP1 PRKDC
1.13264e-06	13	36	6.88285	DNA replication	POLA2 POLD1 MCM2 MCM6 POLE2 POLA1 MCM4 RFC5 MCM3 DNA2 MCM7 FEN1 POLE
1.16368e-06	25	132	3.60989	Spliceosome	AQR CHERP SF3B2 FUS HNRNPM ACIN1 PRPF19 SRSF3 TCERG1 NCBP2 SF3B1 RBM25 SMNDC1 PRPF38B PRPF38A TRA2B HNRNPA1L2 SNRNP200 RBMX HNRNPU SRSF2 HNRNPA3 DDX23 SF3B3 PRPF40A
5.77666e-06	20	97	3.92994	MRNA surveillance pathway	UPF1 FUS ACIN1 PNN RNMT CSTF2 GSPT1 NCBP2 PAPOLG TARDBP UPF3B MSI1 WDR33 PPP2R5E CPSF4 NXF1 CPSF2 NUDT21 PPP2R2D PPP1CC
0.000175946	22	141	2.97393	Ubiquitin mediated proteolysis	CUL3 RHOBTB1 HUWE1 ANAPC5 TRIM37 PRPF19 UBE4A CBL UBE3A BIRC6 UBE2G1 CUL4A SAE1 SKP2 ANAPC1 TRIP12 CUL4B BTRC CUL5 DDB1 FBXW8 UBE2O
0.00148776	14	77	3.46549	Ribosome biogenesis in eukaryotes	NOP58 WDR3 TCOF1 NOP56 POP1 RBM28 WDR75 HEATR1 GNL3L DKC1 RAN NVL NXF1 WDR43
0.00298025	11	54	3.88263	Fanconi anemia pathway	REV3L RAD51 FAAP24 BRIP1 FANCI FANCC USP1 ERCC4 FANCB FANCM BLM
0.00634164	9	41	4.18395	Homologous recombination	MRE11 RAD51 POLD1 RAD54L BRIP1 BARD1 TOPBP1 XRCC2 BLM
0.0143226	9	46	3.72917	Nucleotide excision repair	POLD1 POLE2 GTF2H3 RFC5 CUL4A CUL4B DDB1 ERCC4 POLE
0.0326764	7	33	4.04307	Base excision repair	POLD1 UNG POLE2 TDG PARP1 FEN1 POLE
0.0521322	9	56	3.06325	Hedgehog signaling pathway	CUL3 CDON GSK3B SMO GPR161 BTRC KIF7 CSNK1G1 EFCAB7
0.0641374	15	129	2.2163	Oocyte meiosis	SMC1A ANAPC5 SMC3 CDK2 SGO1 ESPL1 ANAPC1 PPP2R5E CCNB2 BTRC BUB1 CDK1 ADCY6 PPP1CC PPP3R1
0.0696862	4	13	5.86468	Non-homologous end-joining	MRE11 XRCC5 FEN1 PRKDC
0.106671	5	23	4.14352	Mismatch repair	POLD1 MSH2 RFC5 MSH6 MLH3
0.111906	21	222	1.80299	Human T-cell leukemia virus 1 infection	TCF3 NFATC3 DLG1 ANAPC5 MAPK8 CREB1 NFYB CDK2 RAN CDK4 ESPL1 CHEK1 ANAPC1 BUB3 BUB1B CCNB2 ELK4 ADCY6 TRRAP CHUK PPP3R1
0.126141	16	156	1.95489	Cellular senescence	MRE11 HIPK2 NFATC3 SIRT1 FOXM1 CDK2 CDK4 CHEK1 CCNB2 HIPK1 BTRC CDK1 LIN9 PPP1CC LIN52 PPP3R1

## Sheet: SLC16A1_GO_BP
Enrichment FDR	nGenes	Pathway Genes	Fold Enrichment	Pathway	Genes
2.12171e-48	192	1092	3.35124	Chromosome organization	UPF1 BAZ1B ZNF207 NCAPD2 POLA2 MRE11 HMGB3 CUL3 RAD51 POLQ POLD1 SMARCD1 KDM4A PSME4 NUP133 NUCKS1 HLTF SMC1A CHFR MCM2 SART3 MCM6 TOP2B XRCC5 DDX1 RIF1 RSBN1 BCORL1 ATRX RAD54L ZW10 MAPKAPK5 ANAPC5 KDM2B KIF4A CDC6 MSH2 SRPK1 SIRT1 ABL1 MACROH2A2 YY1 ACIN1 POLA1 SMARCA1 CENPI OIP5 MCM4 DOT1L AKAP8 EZH2 TNKS2 SMC3 KPNB1 PPP6R3 GTF2H3 RFC5 CHD4 MCM3 NUP155 KDM3A SFPQ KDM5B RBBP5 CENPF STAG1 KIF14 …
1.67383e-44	265	1997	2.52927	Cell cycle	UPF1 DBF4 CRY1 ZNF207 NCAPD2 WIZ POLA2 MRE11 SPAST NUP160 CUL3 RAD51 CDK17 CCAR1 POLD1 HIPK2 GNAI3 IPO5 ASPM EML1 TP53BP1 KIF2A PSME4 NUP133 MAPK6 TCF3 SMC1A CHFR MCM2 CLASP1 DLG1 MCM6 TOP2B CDC14A RIF1 STRADB CCNT2 ATRX RAD54L TXLNG ZW10 ANAPC5 ZNF268 KIF4A WDR76 CLSPN CDC6 AAAS CBX5 MSH2 NUP188 SIRT1 ABL1 CDC7 GINS1 NINL CEP76 POLA1 CENPI GSPT1 CEP152 OIP5 MCM4 DOT1L FAM32A AKAP8 EZH2 CCNJ LZTS…
3.97749e-42	218	1496	2.77749	Cell cycle process	UPF1 DBF4 CRY1 ZNF207 NCAPD2 WIZ POLA2 MRE11 SPAST NUP160 CUL3 RAD51 CDK17 POLD1 ASPM EML1 TP53BP1 KIF2A PSME4 NUP133 TCF3 SMC1A CHFR MCM2 CLASP1 DLG1 MCM6 TOP2B CDC14A ATRX RAD54L TXLNG ZW10 ANAPC5 KIF4A WDR76 CLSPN CDC6 AAAS CBX5 MSH2 NUP188 SIRT1 CDC7 GINS1 NINL CEP76 POLA1 CENPI GSPT1 CEP152 MCM4 DOT1L AKAP8 EZH2 CCNJ LZTS2 BCCIP SMC3 TRIM37 KPNB1 FOXM1 RAD51AP1 RFC5 TIMELESS MCM3 CNOT6 NUP15…
3.77879e-41	176	1056	3.1767	DNA metabolic process	UPF1 DBF4 REV3L BAZ1B POLA2 MRE11 AQR HMGB3 TDP1 RAD51 POLQ POLD1 KDM4A TP53BP1 PSME4 NUCKS1 TCF3 SMC1A MCM2 MCM6 UNG TOP2B XRCC5 DDX1 RIF1 EXD2 ATRX RAD54L HUWE1 MAPKAPK5 FUS ORC6 CLSPN CDC6 MSH2 SIRT1 ABL1 CDC7 POLE2 DICER1 YY1 GINS1 POLA1 MCM4 DOT1L GSK3A EZH2 MAPK8 NSMCE4A TNKS2 BCCIP SMC3 KPNB1 PPP6R3 PRPF19 FOXM1 RAD51AP1 GTF2H3 RFC5 TIMELESS MCM3 KPNA1 ORC2 MSH6 SFPQ UCHL5 CENPF DCLRE1B YL…
5.67033e-37	179	1166	2.92605	Mitotic cell cycle	DBF4 ZNF207 NCAPD2 MRE11 SPAST NUP160 CUL3 RAD51 CDK17 EML1 KIF2A PSME4 NUP133 TCF3 SMC1A CHFR MCM2 CLASP1 DLG1 MCM6 CDC14A ATRX ZW10 ANAPC5 ZNF268 KIF4A CLSPN CDC6 AAAS MSH2 NUP188 SIRT1 ABL1 CDC7 GINS1 NINL CEP76 POLA1 CENPI GSPT1 CEP152 MCM4 AKAP8 EZH2 CCNJ LZTS2 BCCIP SMC3 KPNB1 FOXM1 MCM3 CNOT6 NUP155 NEK4 TTL SPTBN1 ALMS1 CENPF STAG1 KIF14 DCLRE1B SET DNMT3A NCAPH KHDRBS1 PDS5A GPSM2 CIT CD…
1.542e-35	163	1021	3.04291	Mitotic cell cycle process	DBF4 ZNF207 NCAPD2 MRE11 SPAST NUP160 CUL3 RAD51 CDK17 EML1 KIF2A PSME4 NUP133 TCF3 SMC1A CHFR MCM2 CLASP1 DLG1 MCM6 CDC14A ATRX ZW10 ANAPC5 KIF4A CLSPN CDC6 AAAS MSH2 NUP188 CDC7 GINS1 NINL CEP76 POLA1 CENPI GSPT1 CEP152 MCM4 AKAP8 EZH2 CCNJ LZTS2 BCCIP SMC3 KPNB1 FOXM1 MCM3 CNOT6 NUP155 SPTBN1 ALMS1 CENPF STAG1 KIF14 DCLRE1B SET NCAPH KHDRBS1 PDS5A GPSM2 CIT CDK2 STIL CNOT1 CEP250 PCID2 DLGAP5 …
6.06196e-35	124	639	3.69869	DNA repair	UPF1 REV3L BAZ1B MRE11 AQR TDP1 RAD51 POLQ POLD1 KDM4A TP53BP1 PSME4 NUCKS1 SMC1A MCM2 MCM6 UNG XRCC5 DDX1 RIF1 EXD2 ATRX RAD54L HUWE1 FUS CLSPN MSH2 SIRT1 ABL1 CDC7 POLE2 YY1 POLA1 MCM4 DOT1L MAPK8 NSMCE4A BCCIP SMC3 PRPF19 FOXM1 RAD51AP1 GTF2H3 RFC5 TIMELESS MCM3 MSH6 SFPQ UCHL5 DCLRE1B MLH3 TRIM25 PDS5A CDK2 MORF4L2 MCM8 TRIM28 CHD1L FAAP24 FIGNL1 MEN1 DHX9 BRIP1 WDR33 DNA2 BARD1 TDG CUL4A PIF…
1.71739e-32	156	1005	2.9586	Cellular response to DNA damage stimulus	UPF1 CRY1 REV3L BAZ1B MRE11 AQR BCLAF1 TDP1 RAD51 POLQ POLD1 HIPK2 KDM4A TP53BP1 PSME4 NUCKS1 SMC1A MCM2 MCM6 UNG XRCC5 DDX1 RIF1 EXD2 ATRX RAD54L HUWE1 FUS WDR76 CLSPN CBX5 MSH2 SIRT1 ABL1 CDC7 POLE2 YY1 POLA1 MCM4 DOT1L MAPK8 NSMCE4A BCCIP SMC3 PRPF19 CBL FOXM1 RAD51AP1 GTF2H3 RFC5 TIMELESS MCM3 CNOT6 NEK4 MSH6 SFPQ UCHL5 RBBP5 DCLRE1B MLH3 TRIM25 PDS5A CDK2 MORF4L2 CNOT1 MCM8 STK33 TRIM28 TOP2…
8.13351e-26	118	725	3.10221	Cell cycle phase transition	UPF1 DBF4 CRY1 ZNF207 MRE11 SPAST CUL3 CDK17 TP53BP1 PSME4 TCF3 CHFR CLASP1 DLG1 CDC14A ZW10 ANAPC5 WDR76 CLSPN CDC6 MSH2 CDC7 NINL CEP76 POLA1 GSPT1 CEP152 DOT1L AKAP8 EZH2 CCNJ FOXM1 TIMELESS CNOT6 ALMS1 CENPF KIF14 DCLRE1B KHDRBS1 CDK2 CNOT1 CEP250 PCID2 DLGAP5 FBXL12 PPAT STK33 LATS1 NASP MEN1 CDC73 CDK4 ESPL1 ACVR1B USP37 APPL2 BRIP1 ODF2 RDX DNA2 NEDD1 CUL4A RPTOR BRD4 PLK4 DTL INTS7 CNOT9 …
1.01419e-25	133	889	2.85153	Regulation of cell cycle process	DBF4 CRY1 ZNF207 WIZ MRE11 SPAST CUL3 RAD51 TP53BP1 PSME4 TCF3 CHFR CLASP1 DLG1 CDC14A ATRX TXLNG ZW10 ANAPC5 WDR76 CLSPN CDC6 CBX5 MSH2 SIRT1 CDC7 NINL CEP76 CEP152 DOT1L EZH2 TRIM37 RAD51AP1 TIMELESS CNOT6 TTL BIRC6 ALMS1 SFPQ CENPF KIF14 DCLRE1B EPC1 GPSM2 CIT CDK2 STIL CNOT1 CEP250 PCID2 DLGAP5 STK33 MEN1 PSRC1 ROCK2 CDC73 CDK4 ESPL1 APPL2 BRIP1 ODF2 RDX NUSAP1 KIF23 KIF11 KIF20B DNA2 NEDD1 C…
7.19798e-25	159	1209	2.50668	Regulation of cell cycle	DBF4 CRY1 ZNF207 WIZ MRE11 SPAST CUL3 RAD51 CDK17 HIPK2 IPO5 ASPM TP53BP1 PSME4 TCF3 CHFR CLASP1 DLG1 CDC14A CCNT2 ATRX TXLNG ZW10 ANAPC5 ZNF268 WDR76 CLSPN CDC6 CBX5 MSH2 SIRT1 ABL1 CDC7 NINL CEP76 CEP152 DOT1L EZH2 CCNJ BCCIP TRIM37 FOXM1 RAD51AP1 TIMELESS CNOT6 TTL BIRC6 ALMS1 SFPQ CENPF KIF14 DCLRE1B EPC1 TARDBP GPSM2 CIT CDK2 STIL CNOT1 CEP250 PCID2 DLGAP5 FBXL12 CCNT1 STK33 LATS1 FIGNL1 CDK…
1.93344e-23	149	1126	2.52218	RNA processing	PTBP1 AQR BCLAF1 ZCCHC8 RRP12 THRAP3 NOP58 USP36 PUM2 ZC3H11A CCAR1 DDX20 WDR3 ELAVL1 ZNF638 SART3 DDX1 GEMIN5 DIS3 CHERP SRRT SF3B2 FUS PDCD7 PUS7 CWF19L1 SRPK1 HNRNPH3 HNRNPM DICER1 ZC3H14 ACIN1 PNN NOP56 RNMT CSTF2 HTATSF1 INTS6 POP1 RBM28 MTPAP INTS2 PRPF19 GTF2H3 SRSF3 TCERG1 NCBP2 NCL WDR75 PAPOLG SF3B1 NOL10 WDR77 SFPQ ZNHIT6 FASTKD2 HEATR1 RBM25 SMNDC1 UTP20 TARDBP KHDRBS1 ZC3H7A HNRNPA2B…
2.58736e-20	106	705	2.86579	Microtubule cytoskeleton organization	ZNF207 CCDC88C SPAST NUP160 ASPM EML1 KIF2A NUP133 SMC1A CLASP1 DLG1 CDC14A GSK3B ATRX ZW10 KIF4A AAAS SIRT1 ABL1 NINL CEP76 CENPI ARHGEF7 CEP152 TTC26 LZTS2 BCCIP SMC3 TRIM37 KPNB1 TTL ALMS1 DOCK7 SSX2IP CENPF STAG1 TTLL5 GPSM2 CDK2 TUBA1B STIL CEP250 DLGAP5 SGO1 TUBGCP2 MAP1B RAN FIGNL1 ZBED3 PSRC1 ROCK2 HOOK1 ESPL1 CEP350 TTLL4 ODF2 NUSAP1 KIF23 TUBGCP4 CENPO KIF11 MNS1 GAS2L3 KATNB1 CCDC40 PL…
5.4209e-20	97	615	3.00624	Mitotic cell cycle phase transition	DBF4 ZNF207 MRE11 SPAST CUL3 CDK17 PSME4 TCF3 CLASP1 DLG1 CDC14A ZW10 ANAPC5 CLSPN CDC6 CDC7 NINL CEP76 POLA1 GSPT1 CEP152 EZH2 CCNJ FOXM1 CNOT6 ALMS1 CENPF KIF14 KHDRBS1 CDK2 CNOT1 CEP250 PCID2 DLGAP5 FBXL12 PPAT LATS1 NASP CDC73 CDK4 ESPL1 ACVR1B USP37 APPL2 ODF2 RDX NEDD1 CUL4A RPTOR BRD4 PLK4 DTL CNOT9 SKP2 CDCA5 CEP78 NPAT CHEK1 HMGA2 ANAPC1 BUB3 LSM11 BUB1B CCNB2 APPL1 CUL4B DONSON NAE1 PCN…
1.21782e-19	180	1631	2.10352	Negative regulation of cellular macromolecule biosynthetic process	UPF1 CRY1 DEPDC1 BCLAF1 CUL3 RC3H2 MXD1 CCAR1 HIPK2 DDX20 KDM4A TCF3 NFATC3 DLG1 XRCC5 RFX3 RIF1 GSK3B DIS3 ATRX KDM2B ZNF268 PUS7 CDC6 CBX5 SIRT1 MACROH2A2 DICER1 YY1 SCML2 GSK3A GRB10 EZH2 TRIM37 FOXM1 TIMELESS CNOT6 TCERG1 SMAD5 ACVR2B NCL LOXL3 PASK ORC2 SFPQ KDM5B CENPF CREB1 SET DNMT3A EPC1 TARDBP KHDRBS1 PDS5A HNRNPA2B1 TRIM24 DDX54 PAIP2B CNOT1 GZF1 KDM5C SIN3B SMARCA4 SMO ILF3 GNL3L TRIM…
1.95051e-19	63	294	4.08433	Double-strand break repair	REV3L BAZ1B MRE11 TDP1 RAD51 POLQ KDM4A TP53BP1 NUCKS1 MCM2 MCM6 XRCC5 DDX1 RIF1 EXD2 RAD54L FUS MSH2 CDC7 YY1 POLA1 MCM4 MAPK8 PRPF19 FOXM1 RAD51AP1 TIMELESS MCM3 SFPQ DCLRE1B MCM8 FIGNL1 BRIP1 DNA2 BARD1 PARP1 CDCA5 CHEK1 HMGA2 SMARCA5 TRIP12 PAXIP1 SMC6 PPP4R2 BAP1 RNF168 WRN MCM7 RFWD3 FEN1 KLHL15 ERCC4 GEN1 FANCB SETD2 PARPBP KDM4D FANCM ARID2 XRCC2 BLM DCLRE1A PRKDC
2.26466e-19	180	1642	2.08943	Negative regulation of macromolecule biosynthetic process	UPF1 CRY1 DEPDC1 BCLAF1 CUL3 RC3H2 MXD1 CCAR1 HIPK2 DDX20 KDM4A TCF3 NFATC3 DLG1 XRCC5 RFX3 RIF1 GSK3B DIS3 ATRX KDM2B ZNF268 PUS7 CDC6 CBX5 SIRT1 MACROH2A2 DICER1 YY1 SCML2 GSK3A GRB10 EZH2 TRIM37 FOXM1 TIMELESS CNOT6 TCERG1 SMAD5 ACVR2B NCL LOXL3 PASK ORC2 SFPQ KDM5B CENPF CREB1 SET DNMT3A EPC1 TARDBP KHDRBS1 PDS5A HNRNPA2B1 TRIM24 DDX54 PAIP2B CNOT1 GZF1 KDM5C SIN3B SMARCA4 SMO ILF3 GNL3L TRIM…
2.32262e-18	68	354	3.66128	DNA recombination	REV3L MRE11 HMGB3 RAD51 POLQ TP53BP1 NUCKS1 TCF3 MCM2 MCM6 UNG TOP2B XRCC5 RIF1 EXD2 ATRX RAD54L FUS MSH2 CDC7 YY1 MCM4 NSMCE4A RAD51AP1 TIMELESS MCM3 KPNA1 MSH6 SFPQ UCHL5 MLH3 MCM8 TOP2A FIGNL1 BRIP1 PIF1 PARP1 POLR2D HSPD1 NONO CHEK1 SUPV3L1 PAXIP1 ANKLE1 SMC6 PPP4R2 RNF168 WRN MCM7 RFWD3 FEN1 NFRKB KLHL15 EXO1 ERCC4 GEN1 FANCB SETD2 PARPBP KDM4D MCRS1 FANCM ARID2 XRCC2 BLM TSN PRKDC EID3
2.32262e-18	91	585	2.96492	Regulation of cell cycle phase transition	DBF4 CRY1 ZNF207 MRE11 CUL3 TP53BP1 PSME4 TCF3 CHFR CLASP1 DLG1 CDC14A ZW10 ANAPC5 WDR76 CLSPN CDC6 MSH2 CDC7 NINL CEP76 CEP152 DOT1L EZH2 TIMELESS CNOT6 ALMS1 CENPF KIF14 DCLRE1B CDK2 CNOT1 CEP250 PCID2 DLGAP5 STK33 MEN1 CDC73 CDK4 ESPL1 APPL2 BRIP1 ODF2 RDX DNA2 NEDD1 CUL4A RPTOR BRD4 PLK4 DTL INTS7 CNOT9 CDCA5 CEP78 CHEK1 HMGA2 ANAPC1 BUB3 LSM11 BUB1B PAXIP1 APPL1 DONSON NAE1 PCNT TOPBP1 CDC25…
3.91613e-18	174	1607	2.06377	Negative regulation of nucleobase-containing compound metabolic process	CRY1 PTBP1 DEPDC1 BCLAF1 CUL3 POLQ THRAP3 MXD1 CCAR1 HIPK2 DDX20 ELAVL1 KDM4A TP53BP1 TCF3 NFATC3 DLG1 XRCC5 RFX3 RIF1 ATRX KDM2B FUS ZNF268 CBX5 MSH2 SIRT1 MACROH2A2 DICER1 ZC3H14 YY1 ACIN1 SCML2 GSK3A EZH2 TNKS2 TRIM37 FOXM1 TIMELESS TCERG1 SMAD5 ACVR2B LOXL3 ORC2 MSH6 SFPQ KDM5B CENPF CREB1 SET DNMT3A EPC1 TARDBP KHDRBS1 HNRNPA2B1 TRIM24 DDX54 CNOT1 GZF1 KDM5C SIN3B SMARCA4 SMO CCNT1 ILF3 GNL3…
7.37514e-18	70	381	3.50187	Nucleocytoplasmic transport	UPF1 RGPD5 NUP160 ZC3H11A TNPO3 DDX20 IPO5 ELAVL1 NUP133 STRADB GEMIN5 GSK3B TNPO1 AAAS NUP188 TNPO2 LZTS2 KPNB1 SRSF3 NUP155 KPNA1 NCBP2 IPO13 FAM53C TARDBP KHDRBS1 HNRNPA2B1 XPO5 NUP153 UPF3B PCID2 SMO TRIM28 NUP210 RAN DHX9 APPL2 WDR33 CTDSPL2 BARD1 SSB POLR2D RGPD3 RANBP2 ING1 NUP205 APPL1 ANKLE1 MCM3AP CPSF4 SRSF2 NXF1 IWS1 CPSF2 NOLC1 CDK1 AGFG1 RBM4 PTPN11 SETD2 XPOT PPP1CC KPNA4 FAM53B PO…
8.46964e-18	124	978	2.41663	Microtubule-based process	ZNF207 CCDC88C SPAST NUP160 ASPM EML1 KIF2A NUP133 SMC1A CLASP1 DLG1 CDC14A RFX3 GSK3B TNPO1 ATRX ZW10 KIF4A AAAS SIRT1 ABL1 NINL CEP76 CENPI ARHGEF7 CEP152 TTC26 LZTS2 BCCIP SMC3 TRIM37 KPNB1 TTL ALMS1 SFPQ DOCK7 SSX2IP CENPF STAG1 IFT46 KIF14 TTLL5 GPSM2 IFT81 CDK2 TUBA1B STIL TTC21B CEP250 DLGAP5 SGO1 TUBGCP2 MAP1B RAN FIGNL1 ZBED3 PSRC1 ROCK2 HOOK1 AGTPBP1 ESPL1 CEP350 TTLL4 ODF2 NUSAP1 KIF23…
8.46964e-18	180	1702	2.01577	Negative regulation of cellular biosynthetic process	UPF1 CRY1 DEPDC1 BCLAF1 CUL3 RC3H2 MXD1 CCAR1 HIPK2 DDX20 KDM4A TCF3 NFATC3 DLG1 XRCC5 RFX3 RIF1 GSK3B DIS3 ATRX KDM2B ZNF268 PUS7 CDC6 CBX5 SIRT1 MACROH2A2 DICER1 YY1 SCML2 GSK3A GRB10 EZH2 TRIM37 FOXM1 TIMELESS CNOT6 TCERG1 SMAD5 ACVR2B NCL LOXL3 PASK ORC2 SFPQ KDM5B CENPF CREB1 SET DNMT3A EPC1 TARDBP KHDRBS1 PDS5A HNRNPA2B1 TRIM24 DDX54 PAIP2B CNOT1 GZF1 KDM5C SIN3B SMARCA4 SMO ILF3 GNL3L TRIM…
9.39602e-18	91	599	2.89562	MRNA processing	PTBP1 AQR BCLAF1 ZCCHC8 THRAP3 ZC3H11A CCAR1 DDX20 ELAVL1 SART3 DDX1 GEMIN5 CHERP SRRT SF3B2 FUS PDCD7 CWF19L1 SRPK1 HNRNPH3 HNRNPM ZC3H14 ACIN1 PNN RNMT CSTF2 HTATSF1 RBM28 MTPAP PRPF19 GTF2H3 SRSF3 TCERG1 NCBP2 NCL PAPOLG SF3B1 WDR77 SFPQ RBM25 SMNDC1 TARDBP KHDRBS1 HNRNPA2B1 UPF3B CCNT1 PRPF38B CDC73 PRPF38A DHX9 TRA2B WDR33 BUD13 BARD1 HNRNPA1L2 RBM26 MFAP1 ZNF473 HNRNPLL SNRNP200 POLR2D NONO…
9.75278e-18	70	384	3.47452	Nuclear transport	UPF1 RGPD5 NUP160 ZC3H11A TNPO3 DDX20 IPO5 ELAVL1 NUP133 STRADB GEMIN5 GSK3B TNPO1 AAAS NUP188 TNPO2 LZTS2 KPNB1 SRSF3 NUP155 KPNA1 NCBP2 IPO13 FAM53C TARDBP KHDRBS1 HNRNPA2B1 XPO5 NUP153 UPF3B PCID2 SMO TRIM28 NUP210 RAN DHX9 APPL2 WDR33 CTDSPL2 BARD1 SSB POLR2D RGPD3 RANBP2 ING1 NUP205 APPL1 ANKLE1 MCM3AP CPSF4 SRSF2 NXF1 IWS1 CPSF2 NOLC1 CDK1 AGFG1 RBM4 PTPN11 SETD2 XPOT PPP1CC KPNA4 FAM53B PO…
9.87564e-18	182	1734	2.00055	Negative regulation of biosynthetic process	UPF1 CRY1 DEPDC1 BCLAF1 CUL3 RC3H2 MXD1 CCAR1 HIPK2 DDX20 KDM4A TCF3 NFATC3 DLG1 XRCC5 RFX3 RIF1 GSK3B DIS3 ATRX KDM2B ZNF268 PUS7 CDC6 CBX5 SIRT1 MACROH2A2 DICER1 YY1 SCML2 GSK3A GRB10 EZH2 TRIM37 FOXM1 TIMELESS CNOT6 TCERG1 SMAD5 SCAP ACVR2B NCL LOXL3 PASK ORC2 SFPQ KDM5B CENPF CREB1 SET DNMT3A EPC1 TARDBP KHDRBS1 PDS5A HNRNPA2B1 TRIM24 DDX54 PAIP2B CNOT1 GZF1 KDM5C SIN3B SMARCA4 SMO ILF3 GNL3L…
4.47867e-17	38	124	5.84103	DNA geometric change	MRE11 HMGB3 RAD51 POLQ MCM2 MCM6 XRCC5 DDX1 ATRX RAD54L MCM4 GTF2H3 RFC5 CHD4 MCM3 HNRNPA2B1 MCM8 TOP2A CHD1L DHX9 BRIP1 DNA2 CUL4A PIF1 PARP1 CHD1 SUPV3L1 CUL4B SMC6 RAD54L2 WRN MCM7 DDB1 CHD7 ERCC6L FANCM BLM DDX3X
1.49611e-16	94	659	2.71875	Cell division	ZNF207 NCAPD2 SPAST CUL3 GNAI3 ASPM KIF2A SMC1A CHFR CLASP1 CDC14A CCNT2 ZW10 ANAPC5 KIF4A ORC6 CDC6 CDC7 OIP5 LZTS2 SMC3 TIMELESS NEK4 SPTBN1 BIRC6 DOCK7 CENPF STAG1 KIF14 SENP5 HELLS NCAPH PDS5A GPSM2 CIT CDK2 TUBA1B CCNT1 SGO1 LATS1 TOP2A RAN PSRC1 ROCK2 CDK4 ESPL1 USP37 BRIP1 NUSAP1 KIF23 KIF11 KIF20B NEDD1 KATNB1 PLK4 KIF2C CDCA5 NCAPG2 INCENP HMGA2 DIXDC1 NCAPD3 TIAL1 ANAPC1 HNRNPU AHCTF1 B…
1.77024e-16	40	143	5.33152	Double-strand break repair via homologous recombination	REV3L MRE11 RAD51 POLQ TP53BP1 NUCKS1 MCM2 MCM6 RIF1 EXD2 RAD54L FUS CDC7 YY1 MCM4 RAD51AP1 TIMELESS MCM3 SFPQ MCM8 FIGNL1 PARP1 CHEK1 SMC6 PPP4R2 WRN MCM7 RFWD3 FEN1 KLHL15 ERCC4 GEN1 FANCB SETD2 PARPBP KDM4D FANCM ARID2 XRCC2 BLM
1.77024e-16	66	366	3.43709	DNA conformation change	NCAPD2 MRE11 HMGB3 RAD51 POLQ PSME4 MCM2 SART3 MCM6 TOP2B XRCC5 DDX1 ATRX RAD54L SRPK1 SIRT1 ABL1 MACROH2A2 ACIN1 CENPI OIP5 MCM4 AKAP8 GTF2H3 RFC5 CHD4 MCM3 SET HELLS NCAPH HNRNPA2B1 MCM8 TOP2A CHD1L NASP DHX9 BRIP1 NUSAP1 CENPO DNA2 CUL4A PIF1 PARP1 CDCA5 NCAPG2 INCENP HMGA2 NCAPD3 SMARCA5 CHD1 SUPV3L1 CUL4B SMC6 RAD54L2 WRN MCM7 CENPV DDB1 CDK1 CHD7 PHF8 BEND3 ERCC6L FANCM BLM DDX3X
2.02775e-16	124	1020	2.31712	MRNA metabolic process	UPF1 PTBP1 AQR BCLAF1 ZCCHC8 THRAP3 PUM2 RC3H2 ZC3H11A CCAR1 DDX20 ELAVL1 PSME4 SART3 DDX1 GEMIN5 TNPO1 DIS3 CHERP SRRT SF3B2 FUS PDCD7 PUS7 CWF19L1 SRPK1 HNRNPH3 HNRNPM ZC3H14 ACIN1 PNN RNMT CSTF2 HTATSF1 GSPT1 MYEF2 CBLL1 RBM28 MTPAP PRPF19 GTF2H3 SRSF3 CNOT6 TCERG1 NCBP2 NCL PAPOLG SF3B1 WDR77 SFPQ FASTKD2 SET RBM25 SMNDC1 TARDBP KHDRBS1 HNRNPA2B1 METTL8 CNOT1 UPF3B PCID2 CCNT1 DKC1 PRPF38B RO…
2.8563e-16	40	145	5.25799	Recombinational repair	REV3L MRE11 RAD51 POLQ TP53BP1 NUCKS1 MCM2 MCM6 RIF1 EXD2 RAD54L FUS CDC7 YY1 MCM4 RAD51AP1 TIMELESS MCM3 SFPQ MCM8 FIGNL1 PARP1 CHEK1 SMC6 PPP4R2 WRN MCM7 RFWD3 FEN1 KLHL15 ERCC4 GEN1 FANCB SETD2 PARPBP KDM4D FANCM ARID2 XRCC2 BLM
3.27975e-16	88	601	2.79084	Chromatin organization	BAZ1B SMARCD1 KDM4A PSME4 NUCKS1 HLTF MCM2 SART3 RSBN1 BCORL1 ATRX KDM2B SRPK1 SIRT1 MACROH2A2 SMARCA1 CENPI OIP5 DOT1L EZH2 CHD4 KDM3A KDM5B RBBP5 SET DNMT3A HELLS EPC1 MORF4L2 KDM5C SMARCA4 TRIM28 DNMT1 CHD1L NASP DPF2 MEN1 CENPO TET1 TDG HMG20A CBX8 BRD4 MTF2 SETDB1 ANP32E TLK2 MKI67 SSRP1 MTA2 HMGA2 SUV39H2 SMARCA5 HNRNPU ING1 CHD1 MCM3AP SAFB BAP1 SFMBT1 PBRM1 RNF168 NSD1 CENPV CHD7 BPTF ATF…
4.85394e-16	65	364	3.40361	DNA replication	UPF1 DBF4 REV3L WIZ POLA2 MRE11 RAD51 POLQ POLD1 PSME4 NUCKS1 MCM2 MCM6 EXD2 ATRX ORC6 CLSPN CDC6 CDC7 POLE2 GINS1 POLA1 MCM4 SMC3 RFC5 TIMELESS MCM3 ORC2 SET PDS5A CDK2 MCM8 NASP DHX9 USP37 BRIP1 DNA2 BARD1 PIF1 DTL SSRP1 CHEK1 DONSON TOPBP1 WRN DDX21 E2F7 MCM7 RFWD3 FEN1 CDK1 RRM2 NOC3L PSMD1 DDX23 EXO1 ATAD5 POLE GEN1 GINS3 FANCM BLM WDHD1 BAZ1A REPIN1
4.9541e-16	36	119	5.76611	DNA duplex unwinding	MRE11 RAD51 POLQ MCM2 MCM6 XRCC5 DDX1 ATRX RAD54L MCM4 GTF2H3 RFC5 CHD4 MCM3 MCM8 TOP2A CHD1L DHX9 BRIP1 DNA2 CUL4A PIF1 PARP1 CHD1 SUPV3L1 CUL4B SMC6 RAD54L2 WRN MCM7 DDB1 CHD7 ERCC6L FANCM BLM DDX3X
7.57267e-16	157	1469	2.03707	Negative regulation of RNA metabolic process	CRY1 PTBP1 DEPDC1 BCLAF1 CUL3 THRAP3 MXD1 CCAR1 HIPK2 DDX20 ELAVL1 KDM4A TCF3 NFATC3 DLG1 XRCC5 RFX3 RIF1 ATRX KDM2B FUS ZNF268 CBX5 SIRT1 MACROH2A2 DICER1 ZC3H14 YY1 ACIN1 SCML2 EZH2 TRIM37 FOXM1 TIMELESS TCERG1 SMAD5 ACVR2B LOXL3 ORC2 SFPQ KDM5B CENPF CREB1 SET DNMT3A EPC1 TARDBP KHDRBS1 HNRNPA2B1 TRIM24 DDX54 CNOT1 GZF1 KDM5C SIN3B SMARCA4 SMO CCNT1 ILF3 TRIM28 DNMT1 DKC1 RLIM ZNF20 LANCL2 DPF…
8.93404e-16	79	513	2.9352	RNA splicing	PTBP1 AQR BCLAF1 ZCCHC8 THRAP3 CCAR1 DDX20 ELAVL1 ZNF638 SART3 DDX1 GEMIN5 CHERP SRRT SF3B2 FUS PDCD7 CWF19L1 SRPK1 HNRNPH3 HNRNPM ACIN1 PNN CSTF2 HTATSF1 RBM28 PRPF19 SRSF3 TCERG1 NCBP2 NCL SF3B1 WDR77 SFPQ RBM25 SMNDC1 TARDBP KHDRBS1 HNRNPA2B1 UPF3B PRPF38B PRPF38A DHX9 TRA2B WDR33 BUD13 HNRNPA1L2 MFAP1 HNRNPLL SNRNP200 POLR2D NONO RBMX CELF1 HNRNPU DYRK1A SON RRP1B CPSF4 SRSF2 RAVER2 ZNF326 RB…
8.93404e-16	65	369	3.35749	Mitotic nuclear division	ZNF207 NCAPD2 SPAST NUP160 CUL3 KIF2A NUP133 SMC1A CLASP1 CDC14A ATRX ZW10 ANAPC5 KIF4A CDC6 AAAS NUP188 AKAP8 BCCIP SMC3 KPNB1 NUP155 CENPF STAG1 KIF14 SET NCAPH PDS5A PCID2 DLGAP5 SGO1 RAN PSRC1 ESPL1 NUSAP1 KIF23 KIF11 KIF20B KATNB1 KIF2C LBR CDCA5 NCAPG2 MKI67 INCENP CHEK1 NCAPD3 ANAPC1 HNRNPU AHCTF1 BUB3 NUP205 BUB1B CCNB2 RACGAP1 LRP5 CLASP2 BUB1 CDK1 PHF8 PPP2R2D GEN1 CEP97 KNTC1 POM121
1.57384e-15	49	225	4.15089	Sister chromatid segregation	ZNF207 NCAPD2 MRE11 CUL3 SMC1A CHFR TOP2B ATRX ZW10 ANAPC5 KIF4A CDC6 AKAP8 SMC3 KPNB1 SFPQ CENPF STAG1 KIF14 SET NCAPH PDS5A PCID2 DLGAP5 SGO1 LATS1 TOP2A RAN PSRC1 ESPL1 NUSAP1 KIF23 KATNB1 KIF2C CDCA5 NCAPG2 INCENP NCAPD3 ANAPC1 HNRNPU BUB3 BUB1B RACGAP1 FEN1 BUB1 CDK1 PHF8 GEN1 KNTC1
1.57384e-15	77	497	2.95299	Histone modification	BAZ1B ZZZ3 USP36 KDM4A SART3 RIF1 ATRX HUWE1 KDM2B SIRT1 JADE3 DOT1L AKAP8 EZH2 MAPK8 TRIM37 PRDM4 KDM3A SFPQ KDM5B RBBP5 SET EPC1 CDK2 MORF4L2 METTL8 GTF3C4 KDM5C SIN3B DNMT1 MEN1 CDC73 PWP1 RTF1 TET1 CBX8 BRD4 MTF2 SETDB1 TAF5 MTA2 INCENP CHEK1 HMGA2 SUV39H2 TRIP12 PCGF6 PAXIP1 CUL4B ELK4 MCM3AP IWS1 RYBP YEATS2 BAP1 RNF168 NSD1 RCOR2 DDB1 CDK1 HCFC1 PHF8 BEND3 EHMT1 SETD2 BCOR EP400 KDM4D TET3…
2.21866e-15	65	376	3.29498	Chromosome segregation	ZNF207 NCAPD2 MRE11 CUL3 PUM2 SMC1A CHFR TOP2B ATRX ZW10 ANAPC5 KIF4A CDC6 SRPK1 OIP5 AKAP8 SMC3 KPNB1 TTL SFPQ CENPF STAG1 KIF14 SET MLH3 NCAPH PDS5A PCID2 DLGAP5 SGO1 LATS1 TOP2A RAN PSRC1 PUM1 ESPL1 BRIP1 NUSAP1 KIF23 KATNB1 KIF2C CDCA5 TLK2 NCAPG2 MKI67 INCENP NCAPD3 ANAPC1 HNRNPU BUB3 BUB1B RACGAP1 SMC6 FEN1 BUB1 CDK1 PHF8 ERCC4 GEN1 KNTC1 CDCA2 FANCM DYNC1H1 TLK1 DDX3X
6.13254e-15	79	531	2.8357	Nuclear division	ZNF207 NCAPD2 MRE11 SPAST NUP160 CUL3 RAD51 ASPM KIF2A NUP133 SMC1A CHFR CLASP1 TOP2B CDC14A ATRX RAD54L ZW10 ANAPC5 KIF4A CDC6 AAAS NUP188 AKAP8 BCCIP SMC3 KPNB1 RAD51AP1 NUP155 CENPF STAG1 KIF14 SET MLH3 NCAPH PDS5A PCID2 DLGAP5 SGO1 TOP2A RAN FIGNL1 PSRC1 ESPL1 BRIP1 NUSAP1 KIF23 KIF11 KIF20B KATNB1 KIF2C LBR CDCA5 NCAPG2 MKI67 INCENP CHEK1 NCAPD3 ANAPC1 HNRNPU AHCTF1 BUB3 NUP205 BUB1B CCNB2 R…
1.33172e-14	66	400	3.14493	RNA splicing, via transesterification reactions with bulged adenosine as nucleophile	PTBP1 AQR ZCCHC8 THRAP3 CCAR1 DDX20 ELAVL1 SART3 DDX1 GEMIN5 CHERP SRRT SF3B2 FUS PDCD7 CWF19L1 SRPK1 HNRNPH3 HNRNPM ACIN1 PNN CSTF2 HTATSF1 PRPF19 SRSF3 NCBP2 NCL SF3B1 WDR77 SFPQ RBM25 SMNDC1 KHDRBS1 HNRNPA2B1 UPF3B PRPF38B PRPF38A DHX9 TRA2B WDR33 BUD13 MFAP1 SNRNP200 POLR2D NONO RBMX CELF1 HNRNPU DYRK1A SON CPSF4 SRSF2 RAVER2 RBM15 CPSF2 NUDT21 SF1 HNRNPA3 RBM4 DDX23 PRPF39 SF3B3 PRPF40A RBMX…
1.33172e-14	66	400	3.14493	MRNA splicing, via spliceosome	PTBP1 AQR ZCCHC8 THRAP3 CCAR1 DDX20 ELAVL1 SART3 DDX1 GEMIN5 CHERP SRRT SF3B2 FUS PDCD7 CWF19L1 SRPK1 HNRNPH3 HNRNPM ACIN1 PNN CSTF2 HTATSF1 PRPF19 SRSF3 NCBP2 NCL SF3B1 WDR77 SFPQ RBM25 SMNDC1 KHDRBS1 HNRNPA2B1 UPF3B PRPF38B PRPF38A DHX9 TRA2B WDR33 BUD13 MFAP1 SNRNP200 POLR2D NONO RBMX CELF1 HNRNPU DYRK1A SON CPSF4 SRSF2 RAVER2 RBM15 CPSF2 NUDT21 SF1 HNRNPA3 RBM4 DDX23 PRPF39 SF3B3 PRPF40A RBMX…
1.91542e-14	66	403	3.12152	RNA splicing, via transesterification reactions	PTBP1 AQR ZCCHC8 THRAP3 CCAR1 DDX20 ELAVL1 SART3 DDX1 GEMIN5 CHERP SRRT SF3B2 FUS PDCD7 CWF19L1 SRPK1 HNRNPH3 HNRNPM ACIN1 PNN CSTF2 HTATSF1 PRPF19 SRSF3 NCBP2 NCL SF3B1 WDR77 SFPQ RBM25 SMNDC1 KHDRBS1 HNRNPA2B1 UPF3B PRPF38B PRPF38A DHX9 TRA2B WDR33 BUD13 MFAP1 SNRNP200 POLR2D NONO RBMX CELF1 HNRNPU DYRK1A SON CPSF4 SRSF2 RAVER2 RBM15 CPSF2 NUDT21 SF1 HNRNPA3 RBM4 DDX23 PRPF39 SF3B3 PRPF40A RBMX…
2.20692e-14	49	240	3.89146	RNA localization	UPF1 BCLAF1 NUP160 NOP58 ZC3H11A NUP133 AAAS NUP188 YY1 SRSF3 NUP155 NCBP2 ZNHIT6 KHDRBS1 HNRNPA2B1 XPO5 NUP153 UPF3B PCID2 DKC1 NUP210 RAN CCT7 DHX9 WDR33 LRPPRC SSB HNRNPA1L2 POLR2D SHQ1 CCT6A HNRNPU RANBP2 AHCTF1 NUP205 MCM3AP CPSF4 SRSF2 NXF1 IWS1 CPSF2 HNRNPA3 AGFG1 CKAP5 SETD2 XPOT POM121 ATXN2 RBM15B
5.07385e-14	182	1895	1.83058	Positive regulation of RNA metabolic process	NFYA UPF1 DHX33 MBTPS2 ZFP64 RNF10 BCLAF1 THRAP3 RC3H2 CCAR1 CDON HIPK2 SMARCD1 TP53BP1 NUCKS1 TCF3 HLTF NFATC3 NOTCH3 SENP1 RFX3 CCNT2 DIS3 ATRX FUS ZNF268 SIRT1 ABL1 YY1 SMARCA1 GABPB1 DOT1L MED26 GSK3A ZNF574 NRF1 BMPR1A TFAM TRIM37 MED13 PRPF19 PRDM4 CSRNP2 CAMKK2 FOXM1 CNOT6 TCERG1 SMAD5 UBE3A NCBP2 NEK4 NCL WDR75 KDM3A CEBPZ WDR77 SFPQ CREB1 HEATR1 ATAD2B EPC1 NFYB TARDBP TRIM25 TRIM24 MORF…
6.35499e-14	52	274	3.61726	Spindle organization	ZNF207 SPAST NUP160 ASPM EML1 KIF2A NUP133 SMC1A CLASP1 DLG1 ATRX ZW10 KIF4A AAAS CENPI LZTS2 BCCIP SMC3 KPNB1 CENPF STAG1 GPSM2 STIL DLGAP5 SGO1 TUBGCP2 RAN PSRC1 ESPL1 KIF23 TUBGCP4 CENPO KIF11 KIF2C INCENP HNRNPU RANBP2 AHCTF1 BUB3 BUB1B CCNB2 PCNT RACGAP1 CLASP2 BUB1 ZWILCH CKAP5 CEP97 KNTC1 PPP1CC ERCC6L DYNC1H1
9.91923e-14	47	231	3.87805	Microtubule cytoskeleton organization involved in mitosis	ZNF207 SPAST NUP160 EML1 KIF2A NUP133 SMC1A CLASP1 ZW10 KIF4A AAAS CENPI BCCIP SMC3 KPNB1 CENPF STAG1 GPSM2 STIL DLGAP5 SGO1 RAN PSRC1 ESPL1 NUSAP1 KIF23 CENPO KIF11 KIF2C INCENP HNRNPU RANBP2 AHCTF1 BUB3 BUB1B PCNT RACGAP1 CLASP2 BUB1 ZWILCH CKAP5 SETD2 CEP97 KNTC1 PPP1CC ERCC6L DYNC1H1
1.15385e-13	186	1970	1.79959	Positive regulation of macromolecule biosynthetic process	NFYA DHX33 DBF4 POMT2 WIZ MBTPS2 ZFP64 RNF10 BCLAF1 THRAP3 CCAR1 CDON HIPK2 ELAVL1 SMARCD1 TP53BP1 NUCKS1 TCF3 HLTF NFATC3 NOTCH3 XRCC5 SENP1 RFX3 CCNT2 ATRX MAPKAPK5 FUS ZNF268 SIRT1 ABL1 CDC7 YY1 SMARCA1 GABPB1 DOT1L MED26 GSK3A ZNF574 NRF1 BMPR1A TNKS2 TFAM TRIM37 MED13 PRDM4 CSRNP2 CAMKK2 FOXM1 RFC5 CNOT6 TCERG1 SMAD5 UBE3A NEK4 NCL WDR75 KDM3A PASK CEBPZ WDR77 SFPQ FASTKD2 CREB1 HEATR1 ATAD2…
1.19049e-13	142	1353	2.00041	Negative regulation of transcription, DNA-templated	CRY1 DEPDC1 BCLAF1 CUL3 MXD1 CCAR1 HIPK2 DDX20 KDM4A TCF3 NFATC3 DLG1 XRCC5 RFX3 RIF1 ATRX KDM2B ZNF268 CBX5 SIRT1 MACROH2A2 DICER1 YY1 SCML2 EZH2 TRIM37 FOXM1 TIMELESS TCERG1 SMAD5 ACVR2B LOXL3 ORC2 SFPQ KDM5B CENPF CREB1 SET DNMT3A EPC1 KHDRBS1 HNRNPA2B1 TRIM24 DDX54 CNOT1 GZF1 KDM5C SIN3B SMARCA4 SMO ILF3 TRIM28 DNMT1 RLIM ZNF20 LANCL2 DPF2 MEN1 CDC73 SAP130 RTF1 TDG HMG20A FOXK2 CBX8 MTF2 POU…
1.21085e-13	81	584	2.64362	Organelle fission	ZNF207 NCAPD2 MRE11 SPAST NUP160 CUL3 RAD51 ASPM KIF2A NUP133 SMC1A CHFR CLASP1 TOP2B CDC14A ATRX RAD54L ZW10 DNM1L ANAPC5 KIF4A CDC6 AAAS NUP188 AKAP8 BCCIP SMC3 KPNB1 RAD51AP1 NUP155 CENPF STAG1 KIF14 SET MLH3 NCAPH PDS5A PCID2 DLGAP5 SGO1 TOP2A RAN FIGNL1 PSRC1 ESPL1 BRIP1 NUSAP1 KIF23 KIF11 KIF20B KATNB1 KIF2C LBR CDCA5 NCAPG2 MKI67 INCENP CHEK1 NCAPD3 ANAPC1 HNRNPU AHCTF1 BUB3 NUP205 BUB1B C…
1.29424e-13	142	1355	1.99745	Negative regulation of nucleic acid-templated transcription	CRY1 DEPDC1 BCLAF1 CUL3 MXD1 CCAR1 HIPK2 DDX20 KDM4A TCF3 NFATC3 DLG1 XRCC5 RFX3 RIF1 ATRX KDM2B ZNF268 CBX5 SIRT1 MACROH2A2 DICER1 YY1 SCML2 EZH2 TRIM37 FOXM1 TIMELESS TCERG1 SMAD5 ACVR2B LOXL3 ORC2 SFPQ KDM5B CENPF CREB1 SET DNMT3A EPC1 KHDRBS1 HNRNPA2B1 TRIM24 DDX54 CNOT1 GZF1 KDM5C SIN3B SMARCA4 SMO ILF3 TRIM28 DNMT1 RLIM ZNF20 LANCL2 DPF2 MEN1 CDC73 SAP130 RTF1 TDG HMG20A FOXK2 CBX8 MTF2 POU…
1.43462e-13	142	1357	1.99451	Negative regulation of RNA biosynthetic process	CRY1 DEPDC1 BCLAF1 CUL3 MXD1 CCAR1 HIPK2 DDX20 KDM4A TCF3 NFATC3 DLG1 XRCC5 RFX3 RIF1 ATRX KDM2B ZNF268 CBX5 SIRT1 MACROH2A2 DICER1 YY1 SCML2 EZH2 TRIM37 FOXM1 TIMELESS TCERG1 SMAD5 ACVR2B LOXL3 ORC2 SFPQ KDM5B CENPF CREB1 SET DNMT3A EPC1 KHDRBS1 HNRNPA2B1 TRIM24 DDX54 CNOT1 GZF1 KDM5C SIN3B SMARCA4 SMO ILF3 TRIM28 DNMT1 RLIM ZNF20 LANCL2 DPF2 MEN1 CDC73 SAP130 RTF1 TDG HMG20A FOXK2 CBX8 MTF2 POU…
1.77172e-13	47	235	3.81204	DNA-dependent DNA replication	UPF1 DBF4 REV3L WIZ POLA2 MRE11 RAD51 POLQ POLD1 PSME4 NUCKS1 MCM2 MCM6 EXD2 ATRX ORC6 CDC6 CDC7 POLE2 GINS1 POLA1 MCM4 RFC5 TIMELESS MCM3 ORC2 CDK2 MCM8 DNA2 DONSON TOPBP1 WRN DDX21 E2F7 MCM7 RFWD3 FEN1 NOC3L PSMD1 DDX23 POLE GEN1 GINS3 FANCM BLM WDHD1 BAZ1A
2.15171e-13	68	446	2.90604	Negative regulation of cell cycle process	CRY1 ZNF207 MRE11 RAD51 TP53BP1 PSME4 CHFR DLG1 ATRX ZW10 WDR76 CLSPN CDC6 CBX5 MSH2 CDC7 DOT1L EZH2 TRIM37 TIMELESS CNOT6 CENPF DCLRE1B EPC1 CDK2 CNOT1 PCID2 STK33 MEN1 CDC73 CDK4 ESPL1 BRIP1 DNA2 CUL4A BRD4 INTS7 CNOT9 CHEK1 HMGA2 BUB3 PCGF6 BUB1B DONSON NAE1 CCNF RYBP TOPBP1 E2F7 WEE1 RFWD3 E2F6 FEM1B BUB1 USP47 CDK1 RRM2 PSMD1 MGA ZWILCH GEN1 PTPN11 EHMT1 KNTC1 BLM TFDP1 GIGYF2 RBM14
2.15171e-13	55	312	3.35997	Nuclear chromosome segregation	ZNF207 NCAPD2 MRE11 CUL3 SMC1A CHFR TOP2B ATRX ZW10 ANAPC5 KIF4A CDC6 AKAP8 SMC3 KPNB1 TTL SFPQ CENPF STAG1 KIF14 SET MLH3 NCAPH PDS5A PCID2 DLGAP5 SGO1 LATS1 TOP2A RAN PSRC1 ESPL1 BRIP1 NUSAP1 KIF23 KATNB1 KIF2C CDCA5 NCAPG2 INCENP NCAPD3 ANAPC1 HNRNPU BUB3 BUB1B RACGAP1 FEN1 BUB1 CDK1 PHF8 ERCC4 GEN1 KNTC1 FANCM DYNC1H1
2.22036e-13	71	479	2.82521	Regulation of mitotic cell cycle phase transition	ZNF207 MRE11 CUL3 PSME4 TCF3 CLASP1 DLG1 CDC14A ZW10 ANAPC5 CLSPN CDC6 CDC7 NINL CEP76 CEP152 EZH2 CNOT6 ALMS1 CENPF KIF14 CDK2 CNOT1 CEP250 PCID2 DLGAP5 CDC73 CDK4 ESPL1 APPL2 ODF2 RDX NEDD1 CUL4A RPTOR BRD4 PLK4 DTL CNOT9 CDCA5 CEP78 CHEK1 HMGA2 ANAPC1 BUB3 LSM11 BUB1B APPL1 DONSON NAE1 PCNT TOPBP1 CDC25A E2F7 BTRC WEE1 DDB1 RFWD3 BUB1 USP47 CDK1 PSMD1 CEP135 CKAP5 GEN1 KNTC1 DYNC1H1 BLM TFDP1 …
2.69597e-13	44	211	3.97464	Mitotic spindle organization	ZNF207 SPAST NUP160 EML1 KIF2A NUP133 SMC1A CLASP1 ZW10 KIF4A AAAS CENPI BCCIP SMC3 KPNB1 CENPF STAG1 GPSM2 STIL DLGAP5 SGO1 RAN PSRC1 KIF23 CENPO KIF11 KIF2C INCENP HNRNPU RANBP2 AHCTF1 BUB3 BUB1B PCNT RACGAP1 CLASP2 BUB1 ZWILCH CKAP5 CEP97 KNTC1 PPP1CC ERCC6L DYNC1H1
2.70807e-13	86	652	2.51408	Regulation of mitotic cell cycle	ZNF207 MRE11 CUL3 PSME4 TCF3 CHFR CLASP1 DLG1 CDC14A ZW10 ANAPC5 ZNF268 CLSPN CDC6 MSH2 SIRT1 ABL1 CDC7 NINL CEP76 CEP152 EZH2 CNOT6 TTL ALMS1 CENPF KIF14 DCLRE1B CDK2 CNOT1 CEP250 PCID2 DLGAP5 STK33 CDC73 CDK4 ESPL1 APPL2 ODF2 RDX NUSAP1 KIF20B NEDD1 CUL4A RPTOR BRD4 PLK4 DTL CNOT9 CDCA5 CEP78 MKI67 CHEK1 HMGA2 ANAPC1 HNRNPU BUB3 LSM11 BUB1B APPL1 DONSON NAE1 PCNT LRP5 TOPBP1 CDC25A E2F7 BTRC WE…
8.04546e-13	56	332	3.21497	Positive regulation of cell cycle	DBF4 WIZ SPAST CUL3 TCF3 CDC14A CCNT2 ATRX ANAPC5 CDC6 ABL1 CDC7 EZH2 RAD51AP1 TTL SFPQ KIF14 GPSM2 CIT PCID2 DLGAP5 CCNT1 PSRC1 ROCK2 CDC73 CDK4 ESPL1 RDX NUSAP1 KIF23 KIF20B CUL4A RPTOR BRD4 PLK4 DTL CDCA5 CHEK1 HNRNPU LSM11 RACGAP1 LRP5 CDC25A E2F7 STXBP4 CENPV FEN1 CDK1 HCFC1 ATAD5 CDK5R1 GEN1 PTPN11 DYNC1H1 TFDP1 DDX3X
2.21387e-12	34	138	4.69599	RNA export from nucleus	UPF1 NUP160 ZC3H11A NUP133 AAAS NUP188 SRSF3 NUP155 NCBP2 KHDRBS1 HNRNPA2B1 XPO5 NUP153 UPF3B PCID2 NUP210 RAN DHX9 WDR33 SSB POLR2D RANBP2 NUP205 MCM3AP CPSF4 SRSF2 NXF1 IWS1 CPSF2 AGFG1 SETD2 XPOT POM121 RBM15B
2.38059e-12	41	197	3.96684	Nucleic acid transport	UPF1 BCLAF1 NUP160 ZC3H11A NUP133 AAAS NUP188 SRSF3 NUP155 NCBP2 KHDRBS1 HNRNPA2B1 XPO5 NUP153 UPF3B PCID2 NUP210 RAN DHX9 WDR33 LRPPRC SSB HNRNPA1L2 POLR2D RANBP2 AHCTF1 NUP205 MCM3AP CPSF4 SRSF2 NXF1 IWS1 CPSF2 HNRNPA3 AGFG1 CKAP5 SETD2 XPOT POM121 ATXN2 RBM15B
2.38059e-12	41	197	3.96684	RNA transport	UPF1 BCLAF1 NUP160 ZC3H11A NUP133 AAAS NUP188 SRSF3 NUP155 NCBP2 KHDRBS1 HNRNPA2B1 XPO5 NUP153 UPF3B PCID2 NUP210 RAN DHX9 WDR33 LRPPRC SSB HNRNPA1L2 POLR2D RANBP2 AHCTF1 NUP205 MCM3AP CPSF4 SRSF2 NXF1 IWS1 CPSF2 HNRNPA3 AGFG1 CKAP5 SETD2 XPOT POM121 ATXN2 RBM15B
4.02037e-12	41	200	3.90734	Establishment of RNA localization	UPF1 BCLAF1 NUP160 ZC3H11A NUP133 AAAS NUP188 SRSF3 NUP155 NCBP2 KHDRBS1 HNRNPA2B1 XPO5 NUP153 UPF3B PCID2 NUP210 RAN DHX9 WDR33 LRPPRC SSB HNRNPA1L2 POLR2D RANBP2 AHCTF1 NUP205 MCM3AP CPSF4 SRSF2 NXF1 IWS1 CPSF2 HNRNPA3 AGFG1 CKAP5 SETD2 XPOT POM121 ATXN2 RBM15B
5.51257e-12	46	248	3.53536	G1/S transition of mitotic cell cycle	DBF4 CUL3 CDK17 TCF3 DLG1 CDC6 CDC7 POLA1 GSPT1 EZH2 CNOT6 KIF14 KHDRBS1 CDK2 CNOT1 PPAT LATS1 NASP CDC73 CDK4 ACVR1B USP37 APPL2 RDX CUL4A RPTOR BRD4 CNOT9 SKP2 NPAT LSM11 APPL1 CUL4B CDC25A E2F7 CUL5 WEE1 RFWD3 E2F6 CDK1 RRM2 PHF8 POLE TFDP1 GIGYF2 DDX3X
7.26463e-12	61	403	2.88504	Regulation of DNA metabolic process	UPF1 MRE11 RAD51 POLQ TP53BP1 NUCKS1 XRCC5 RIF1 ATRX MAPKAPK5 FUS MSH2 SIRT1 GSK3A TNKS2 FOXM1 RAD51AP1 RFC5 TIMELESS KPNA1 MSH6 YLPM1 HNRNPA2B1 GNL3L TRIM28 DKC1 FIGNL1 MEN1 CCT7 DHX9 CUL4A PIF1 CBX8 NVL PARP1 POLR2D CCT6A CHEK1 HMGA2 HNRNPU TRIP12 PAXIP1 ANKLE1 FGFR4 USP1 PPP4R2 RNF168 WRN KLHL15 ERCC4 FANCB SETD2 ZNF93 PARPBP KDM4D MCRS1 ARID2 BLM TFDP1 PARG PRKDC
7.26463e-12	46	250	3.50708	Positive regulation of cell cycle process	DBF4 WIZ SPAST CUL3 CDC14A ATRX ANAPC5 CDC6 CDC7 EZH2 RAD51AP1 SFPQ KIF14 GPSM2 CIT PCID2 DLGAP5 ROCK2 CDC73 CDK4 ESPL1 RDX NUSAP1 KIF23 KIF20B CUL4A RPTOR BRD4 PLK4 DTL CDCA5 HNRNPU LSM11 RACGAP1 LRP5 CDC25A E2F7 STXBP4 CENPV FEN1 CDK1 ATAD5 GEN1 DYNC1H1 TFDP1 DDX3X
8.82118e-12	47	261	3.4323	Gene silencing	NUP160 PUM2 ELAVL1 NUP133 SRRT AAAS NUP188 SIRT1 DICER1 CNOT6 NUP155 NCBP2 DNMT3A HELLS ZC3H7A HNRNPA2B1 CDK2 XPO5 NUP153 CNOT1 TRIM28 DNMT1 NUP210 RAN PUM1 DHX9 TET1 TARBP2 SETDB1 POLR2D CNOT9 LIMD1 CELF1 HMGA2 SMARCA5 RANBP2 MOV10 NUP205 ATF7IP PHF8 RBM4 BEND3 PRKRA POM121 GIGYF2 TSN DDX3X
8.91093e-12	40	196	3.88984	Mitotic sister chromatid segregation	ZNF207 NCAPD2 CUL3 SMC1A ATRX ZW10 ANAPC5 KIF4A CDC6 AKAP8 KPNB1 CENPF KIF14 SET NCAPH PDS5A PCID2 DLGAP5 SGO1 RAN PSRC1 ESPL1 NUSAP1 KIF23 KATNB1 KIF2C CDCA5 NCAPG2 INCENP NCAPD3 ANAPC1 HNRNPU BUB3 BUB1B RACGAP1 BUB1 CDK1 PHF8 GEN1 KNTC1
9.36703e-12	44	233	3.59935	Cell cycle checkpoint signaling	CRY1 ZNF207 MRE11 TP53BP1 CHFR ZW10 WDR76 CLSPN CDC6 MSH2 DOT1L TIMELESS CNOT6 CENPF DCLRE1B CDK2 CNOT1 PCID2 STK33 BRIP1 DNA2 CUL4A BRD4 INTS7 CNOT9 CHEK1 HMGA2 BUB3 BUB1B DONSON NAE1 TOPBP1 E2F7 RFWD3 FEM1B BUB1 CDK1 ZWILCH GEN1 PTPN11 KNTC1 BLM TFDP1 GIGYF2
1.57456e-11	43	227	3.61052	Regulation of chromosome organization	UPF1 ZNF207 MRE11 CUL3 CHFR MCM2 XRCC5 ATRX ZW10 MAPKAPK5 ANAPC5 CDC6 TNKS2 SFPQ CENPF YLPM1 HNRNPA2B1 PCID2 DLGAP5 GNL3L TRIM28 DNMT1 DKC1 TOP2A ESPL1 CCT7 PIF1 SETDB1 PARP1 CDCA5 CCT6A ANAPC1 HNRNPU BUB3 BUB1B CENPV FEN1 BUB1 ATF7IP ERCC4 GEN1 KNTC1 MCRS1
1.64404e-11	63	433	2.77319	Peptidyl-lysine modification	NUP160 ZZZ3 DIP2B KDM4A NUP133 SENP1 RIF1 ATRX AAAS NUP188 SIRT1 JADE3 DOT1L EZH2 NUP155 LOXL3 KDM3A RBBP5 SENP5 SET EPC1 MORF4L2 METTL8 NUP153 GTF3C4 GNL3L TRIM28 DNMT1 NUP210 MEN1 PWP1 RTF1 HMG20A BRD4 SAE1 MTF2 SETDB1 TAF5 CHEK1 SUV39H2 RANBP2 NUP205 PAXIP1 MCM3AP DIP2A IWS1 YEATS2 NSD1 KIAA1586 HCFC1 BEND3 EHMT1 SETD2 BCOR EP400 KDM4D TET3 MCRS1 POM121 WDR5 TRRAP BAZ1A PRMT6
1.89327e-11	42	219	3.65538	Nuclear export	UPF1 NUP160 ZC3H11A NUP133 STRADB GSK3B AAAS NUP188 LZTS2 SRSF3 NUP155 NCBP2 KHDRBS1 HNRNPA2B1 XPO5 NUP153 UPF3B PCID2 NUP210 RAN DHX9 WDR33 CTDSPL2 BARD1 SSB POLR2D RANBP2 NUP205 ANKLE1 MCM3AP CPSF4 SRSF2 NXF1 IWS1 CPSF2 AGFG1 PTPN11 SETD2 XPOT POM121 STYX RBM15B
2.26674e-11	48	278	3.29097	Cell cycle G1/S phase transition	DBF4 CUL3 CDK17 TCF3 DLG1 CDC6 CDC7 POLA1 GSPT1 EZH2 CNOT6 KIF14 KHDRBS1 CDK2 CNOT1 PPAT LATS1 NASP MEN1 CDC73 CDK4 ACVR1B USP37 APPL2 RDX CUL4A RPTOR BRD4 CNOT9 SKP2 NPAT LSM11 APPL1 CUL4B CDC25A E2F7 STXBP4 CUL5 WEE1 RFWD3 E2F6 CDK1 RRM2 PHF8 POLE TFDP1 GIGYF2 DDX3X
3.08697e-11	160	1716	1.77717	Positive regulation of transcription, DNA-templated	NFYA DHX33 MBTPS2 ZFP64 RNF10 BCLAF1 THRAP3 CCAR1 CDON HIPK2 SMARCD1 TP53BP1 NUCKS1 TCF3 HLTF NFATC3 NOTCH3 SENP1 RFX3 CCNT2 ATRX FUS ZNF268 SIRT1 ABL1 YY1 SMARCA1 GABPB1 DOT1L MED26 GSK3A ZNF574 NRF1 BMPR1A TFAM TRIM37 MED13 PRDM4 CSRNP2 CAMKK2 FOXM1 CNOT6 TCERG1 SMAD5 UBE3A NEK4 NCL WDR75 KDM3A CEBPZ WDR77 SFPQ CREB1 HEATR1 ATAD2B EPC1 NFYB TRIM25 TRIM24 MORF4L2 PCID2 DLGAP5 SMARCA4 SMO ICE2 CC…
3.08697e-11	160	1716	1.77717	Positive regulation of nucleic acid-templated transcription	NFYA DHX33 MBTPS2 ZFP64 RNF10 BCLAF1 THRAP3 CCAR1 CDON HIPK2 SMARCD1 TP53BP1 NUCKS1 TCF3 HLTF NFATC3 NOTCH3 SENP1 RFX3 CCNT2 ATRX FUS ZNF268 SIRT1 ABL1 YY1 SMARCA1 GABPB1 DOT1L MED26 GSK3A ZNF574 NRF1 BMPR1A TFAM TRIM37 MED13 PRDM4 CSRNP2 CAMKK2 FOXM1 CNOT6 TCERG1 SMAD5 UBE3A NEK4 NCL WDR75 KDM3A CEBPZ WDR77 SFPQ CREB1 HEATR1 ATAD2B EPC1 NFYB TRIM25 TRIM24 MORF4L2 PCID2 DLGAP5 SMARCA4 SMO ICE2 CC…
3.19754e-11	160	1717	1.77614	Positive regulation of RNA biosynthetic process	NFYA DHX33 MBTPS2 ZFP64 RNF10 BCLAF1 THRAP3 CCAR1 CDON HIPK2 SMARCD1 TP53BP1 NUCKS1 TCF3 HLTF NFATC3 NOTCH3 SENP1 RFX3 CCNT2 ATRX FUS ZNF268 SIRT1 ABL1 YY1 SMARCA1 GABPB1 DOT1L MED26 GSK3A ZNF574 NRF1 BMPR1A TFAM TRIM37 MED13 PRDM4 CSRNP2 CAMKK2 FOXM1 CNOT6 TCERG1 SMAD5 UBE3A NEK4 NCL WDR75 KDM3A CEBPZ WDR77 SFPQ CREB1 HEATR1 ATAD2B EPC1 NFYB TRIM25 TRIM24 MORF4L2 PCID2 DLGAP5 SMARCA4 SMO ICE2 CC…
3.79117e-11	105	957	2.09124	Negative regulation of transcription by RNA polymerase II	CRY1 CUL3 MXD1 HIPK2 DDX20 TCF3 NFATC3 DLG1 RIF1 ATRX KDM2B ZNF268 CBX5 SIRT1 MACROH2A2 DICER1 YY1 EZH2 TRIM37 FOXM1 TCERG1 SMAD5 ACVR2B ORC2 SFPQ DNMT3A EPC1 KHDRBS1 HNRNPA2B1 CNOT1 GZF1 SIN3B SMARCA4 SMO TRIM28 DNMT1 RLIM ZNF20 DPF2 MEN1 CDC73 SAP130 RTF1 TDG HMG20A FOXK2 CBX8 MTF2 PARP1 ZC3H8 LYAR MTA2 HMGA2 SUV39H2 HNRNPU PCGF6 PHF6 ELK4 NACC1 ZNF281 CGGBP1 RYBP YEATS2 ZNF589 NSD1 E2F7 ZNF202…
4.01321e-11	71	534	2.53422	Negative regulation of cell cycle	CRY1 ZNF207 MRE11 RAD51 IPO5 TP53BP1 PSME4 CHFR DLG1 ATRX ZW10 WDR76 CLSPN CDC6 CBX5 MSH2 ABL1 CDC7 DOT1L EZH2 TRIM37 TIMELESS CNOT6 CENPF DCLRE1B EPC1 CDK2 CNOT1 PCID2 STK33 LATS1 MEN1 CDC73 CDK4 ESPL1 BRIP1 DNA2 CUL4A BRD4 INTS7 CNOT9 CHEK1 HMGA2 BUB3 PCGF6 BUB1B DONSON NAE1 CCNF RYBP TOPBP1 E2F7 WEE1 RFWD3 E2F6 FEM1B BUB1 USP47 CDK1 RRM2 PSMD1 MGA ZWILCH GEN1 PTPN11 EHMT1 KNTC1 BLM TFDP1 GIGYF…
5.332e-11	23	71	6.17443	Cell cycle DNA replication	UPF1 DBF4 WIZ POLA2 RAD51 POLD1 MCM2 MCM6 ATRX CDC7 GINS1 POLA1 MCM4 RFC5 MCM3 DNA2 DONSON WRN E2F7 MCM7 FEN1 GINS3 BLM
5.7679e-11	62	435	2.71663	Regulation of mRNA metabolic process	UPF1 PTBP1 THRAP3 PUM2 RC3H2 ELAVL1 PSME4 TNPO1 DIS3 FUS SRPK1 HNRNPM ZC3H14 ACIN1 MYEF2 PRPF19 SRSF3 CNOT6 NCBP2 NCL FASTKD2 SET RBM25 TARDBP KHDRBS1 HNRNPA2B1 CNOT1 PCID2 CCNT1 ROCK2 CDC73 PUM1 DHX9 RC3H1 TRA2B BARD1 FASTKD1 SERBP1 POLR2D CNOT9 RBMX CELF1 HNRNPU MOV10 DYRK1A SON SAFB CPSF4 SRSF2 RBM15 IWS1 PATL1 NUDT21 SF1 PSMD1 RBM4 PDE12 YTHDF2 GIGYF2 RBMXL1 RBM15B DCP1A
9.13342e-11	89	764	2.22036	Posttranscriptional regulation of gene expression	UPF1 BCLAF1 NUP160 THRAP3 PUM2 RC3H2 ELAVL1 PSME4 NUP133 TCOF1 EIF4G3 DDX1 GEMIN5 TNPO1 DIS3 MTIF2 SRRT MAPKAPK5 FUS PUS7 AAAS NUP188 HNRNPM DICER1 ZC3H14 GSPT1 MYEF2 EIF4H EIF2B1 CNOT6 NUP155 NCBP2 NCL PASK FASTKD2 SET TARDBP KHDRBS1 ZC3H7A HNRNPA2B1 PAIP2B XPO5 NUP153 CNOT1 UPF3B PCID2 ILF3 DKC1 NUP210 PTCD3 RAN EIF2S1 ROCK2 PUM1 CDK4 DHX9 RC3H1 IREB2 LRPPRC FASTKD1 TARBP2 SERBP1 POLR2D CNOT9 L…
9.19501e-11	134	1368	1.86701	Cellular macromolecule catabolic process	UPF1 POMT2 ZRANB1 BCLAF1 ZCCHC8 CUL3 THRAP3 USP36 PUM2 RC3H2 USP13 HIPK2 ELAVL1 PSME4 CHFR OPHN1 GSK3B TNPO1 DIS3 HUWE1 ANAPC5 FUS SIRT1 HNRNPM DICER1 ZC3H14 UGGT2 GSPT1 MYEF2 POP1 GSK3A ATE1 MTPAP RNF43 KPNB1 USP46 PPP6R3 PRPF19 UBE4A CBL CNOT6 KPNA1 UBE3A NCBP2 USP34 BIRC6 PCYOX1 UCHL5 KIF14 FASTKD2 SET IDE TARDBP TRIM25 CDK2 CNOT1 UPF3B PCID2 FBXL12 DKC1 LATS1 RLIM UBE2G1 ROCK2 PUM1 AGTPBP1 US…
1.17735e-10	22	67	6.25857	Nuclear DNA replication	UPF1 DBF4 WIZ POLA2 RAD51 POLD1 MCM2 MCM6 ATRX CDC7 GINS1 POLA1 MCM4 RFC5 MCM3 DNA2 DONSON WRN MCM7 FEN1 GINS3 BLM
1.26161e-10	19	49	7.39069	DNA replication initiation	DBF4 POLA2 MCM2 MCM6 ORC6 CDC6 CDC7 POLE2 POLA1 MCM4 MCM3 ORC2 CDK2 MCM8 TOPBP1 MCM7 NOC3L POLE GINS3
1.31354e-10	45	262	3.2737	Nucleobase-containing compound transport	UPF1 BCLAF1 NUP160 ZC3H11A NUP133 AAAS NUP188 SRSF3 NUP155 SLC25A36 NCBP2 KHDRBS1 HNRNPA2B1 XPO5 NUP153 UPF3B PCID2 NUP210 RAN DHX9 WDR33 LRPPRC SSB HNRNPA1L2 POLR2D RANBP2 AHCTF1 NUP205 MCM3AP CPSF4 SRSF2 NXF1 IWS1 CPSF2 HNRNPA3 SLC19A1 AGFG1 CKAP5 SLC35E3 SETD2 XPOT POM121 ATXN2 SLC35B4 RBM15B
1.81828e-10	34	161	4.02514	MRNA transport	UPF1 BCLAF1 NUP160 ZC3H11A NUP133 AAAS NUP188 SRSF3 NUP155 NCBP2 HNRNPA2B1 NUP153 UPF3B PCID2 NUP210 DHX9 WDR33 LRPPRC HNRNPA1L2 POLR2D RANBP2 AHCTF1 NUP205 MCM3AP CPSF4 SRSF2 NXF1 IWS1 CPSF2 HNRNPA3 AGFG1 SETD2 POM121 RBM15B
2.88372e-10	43	248	3.30479	Regulation of response to DNA damage stimulus	CRY1 BCLAF1 RAD51 POLQ TP53BP1 RIF1 FUS WDR76 SIRT1 ABL1 NSMCE4A FOXM1 RAD51AP1 TIMELESS NEK4 TRIM28 FIGNL1 DHX9 CUL4A CBX8 BRD4 PARP1 CHEK1 HMGA2 TRIP12 PAXIP1 DYRK1A ANKLE1 USP1 PPP4R2 RNF168 RFWD3 FEM1B USP47 KLHL15 ERCC4 FANCB SETD2 PARPBP KDM4D ARID2 PARG PRKDC
4.06116e-10	28	115	4.64074	NcRNA transcription	SNAPC1 TCOF1 GTF3C1 CCNT2 SRRT MACROH2A2 INTS6 INTS2 NCBP2 NCL GTF3C2 TAF1B GTF3C4 POLR1B SMARCA4 ICE2 CCNT1 NOL11 PWP1 POU2F1 INTS7 ZC3H8 POLR2D TAF5 GTF2E1 INTS8 GTF2A1 ZNF143
4.38226e-10	31	140	4.22047	Ribonucleoprotein complex export from nucleus	UPF1 NUP160 ZC3H11A NUP133 AAAS NUP188 SRSF3 NUP155 NCBP2 HNRNPA2B1 NUP153 UPF3B PCID2 NUP210 RAN WDR33 SSB POLR2D RANBP2 NUP205 MCM3AP CPSF4 SRSF2 NXF1 IWS1 CPSF2 AGFG1 SETD2 XPOT POM121 RBM15B
4.83183e-10	129	1331	1.84731	Protein modification by small protein conjugation or removal	CRY1 ZRANB1 RNF10 NUP160 CUL3 USP36 RC3H2 USP13 PSME4 NUP133 HLTF CHFR SART3 SENP1 HUWE1 ANAPC5 KDM2B BRAP G2E3 CLSPN AAAS NUP188 SIRT1 ABL1 YY1 GSK3A CBLL1 TNKS2 RNF43 TRIM37 USP46 PRPF19 UBE4A CBL NUP155 UBE3A USP34 BIRC6 DCAF17 UCHL5 SENP5 FBXW2 TRIM25 TRIM24 NUP153 FBXL12 GNL3L TRIM28 RLIM NUP210 UBE2G1 CDC73 TPP2 USP30 RNFT2 RC3H1 USP37 DCAF7 DCUN1D5 RTF1 BARD1 CUL4A DCAF5 HMG20A FANCI FOXK2…
4.95241e-10	53	357	2.82967	Negative regulation of cell cycle phase transition	CRY1 ZNF207 MRE11 TP53BP1 PSME4 CHFR DLG1 ZW10 WDR76 CLSPN CDC6 MSH2 DOT1L EZH2 TIMELESS CNOT6 CENPF DCLRE1B CDK2 CNOT1 PCID2 STK33 MEN1 CDC73 CDK4 BRIP1 DNA2 CUL4A BRD4 INTS7 CNOT9 CHEK1 HMGA2 BUB3 BUB1B DONSON NAE1 TOPBP1 E2F7 WEE1 RFWD3 FEM1B BUB1 USP47 CDK1 PSMD1 ZWILCH GEN1 PTPN11 KNTC1 BLM TFDP1 GIGYF2
6.28539e-10	31	142	4.16103	Ribonucleoprotein complex localization	UPF1 NUP160 ZC3H11A NUP133 AAAS NUP188 SRSF3 NUP155 NCBP2 HNRNPA2B1 NUP153 UPF3B PCID2 NUP210 RAN WDR33 SSB POLR2D RANBP2 NUP205 MCM3AP CPSF4 SRSF2 NXF1 IWS1 CPSF2 AGFG1 SETD2 XPOT POM121 RBM15B
6.70947e-10	144	1553	1.76733	Cytoskeleton organization	ZNF207 NISCH CCDC88C ZRANB1 SPAST NUP160 CUL3 ASPM EML1 KIF2A NUP133 TESK2 RHOBTB1 SMC1A CLASP1 DLG1 CDC14A OPHN1 GSK3B SSH1 ATRX ZW10 KIF4A AAAS SIRT1 ABL1 EFS NINL CEP76 FGD1 CENPI ARHGEF7 CEP152 TTC26 LZTS2 BCCIP SMC3 TRIM37 KPNB1 TTL SPTBN1 EHBP1 ALMS1 DOCK7 SSX2IP CENPF STAG1 TTLL5 GPSM2 CIT CDK2 TUBA1B STIL PACSIN1 CEP250 AMOT DLGAP5 MKLN1 CGNL1 SGO1 TUBGCP2 LATS1 MAP1B RAN FIGNL1 ZBED3 MPR…
9.53909e-10	35	180	3.70615	Telomere maintenance	UPF1 POLA2 MRE11 RAD51 POLD1 XRCC5 RIF1 ATRX MAPKAPK5 POLA1 TNKS2 PPP6R3 RFC5 DCLRE1B YLPM1 HNRNPA2B1 CDK2 GNL3L DKC1 CCT7 DNA2 PIF1 PARP1 SHQ1 CCT6A HNRNPU SMC6 WRN FEN1 EXO1 ERCC4 MCRS1 BLM DCLRE1A PRKDC
9.53909e-10	32	153	3.98645	Regulation of mRNA processing	PTBP1 THRAP3 SRPK1 ZC3H14 ACIN1 PRPF19 SRSF3 NCBP2 NCL RBM25 KHDRBS1 HNRNPA2B1 CCNT1 CDC73 DHX9 TRA2B BARD1 RBMX CELF1 HNRNPU DYRK1A SON SAFB CPSF4 SRSF2 RBM15 IWS1 NUDT21 SF1 RBM4 RBMXL1 RBM15B
1.01784e-09	48	310	2.95126	Protein localization to nucleus	RGPD5 TNPO3 IPO5 ELAVL1 POLR1A NUP133 GSK3B TNPO1 NUP188 TNPO2 LZTS2 KPNB1 NUP155 KPNA1 PIKFYVE IPO13 FAM53C TARDBP NUP153 SMO TRIM28 DKC1 LATS1 RAN CCT7 APPL2 BARD1 NVL PARP1 CCT6A RGPD3 HNRNPU RANBP2 ING1 APPL1 WRN NOLC1 TOR1AIP2 CDK1 EIF2AK3 KPNA4 MCRS1 TMEM201 FAM53B POM121 IPO9 EFCAB7 PPP3R1
1.35989e-09	28	121	4.41062	MRNA export from nucleus	UPF1 NUP160 ZC3H11A NUP133 AAAS NUP188 SRSF3 NUP155 NCBP2 HNRNPA2B1 NUP153 UPF3B PCID2 NUP210 WDR33 POLR2D RANBP2 NUP205 MCM3AP CPSF4 SRSF2 NXF1 IWS1 CPSF2 AGFG1 SETD2 POM121 RBM15B
1.35989e-09	28	121	4.41062	MRNA-containing ribonucleoprotein complex export from nucleus	UPF1 NUP160 ZC3H11A NUP133 AAAS NUP188 SRSF3 NUP155 NCBP2 HNRNPA2B1 NUP153 UPF3B PCID2 NUP210 WDR33 POLR2D RANBP2 NUP205 MCM3AP CPSF4 SRSF2 NXF1 IWS1 CPSF2 AGFG1 SETD2 POM121 RBM15B
1.92418e-09	36	194	3.53694	Telomere organization	UPF1 POLA2 MRE11 RAD51 POLD1 XRCC5 RIF1 ATRX MAPKAPK5 POLA1 DOT1L TNKS2 PPP6R3 RFC5 DCLRE1B YLPM1 HNRNPA2B1 CDK2 GNL3L DKC1 CCT7 DNA2 PIF1 PARP1 SHQ1 CCT6A HNRNPU SMC6 WRN FEN1 EXO1 ERCC4 MCRS1 BLM DCLRE1A PRKDC
2.76753e-09	29	133	4.15598	Regulation of DNA repair	RAD51 POLQ TP53BP1 RIF1 FUS SIRT1 FOXM1 RAD51AP1 TIMELESS TRIM28 FIGNL1 DHX9 CUL4A CBX8 PARP1 CHEK1 HMGA2 TRIP12 USP1 PPP4R2 RNF168 KLHL15 FANCB SETD2 PARPBP KDM4D ARID2 PARG PRKDC
2.76753e-09	129	1368	1.79734	Peptidyl-amino acid modification	BAZ1B NUP160 ZZZ3 HIPK2 DIP2B KDM4A NUP133 TESK2 SENP1 RIF1 GSK3B CAD ATRX MAPKAPK5 CLSPN AAAS NUP188 SIRT1 ABL1 CDC7 ADNP JADE3 UGGT2 DOT1L GSK3A EZH2 MAPK8 CBL PRDM4 CAMKK2 METAP2 NAA25 NUP155 TTL PIKFYVE LOXL3 KDM3A DOCK7 RBBP5 SENP5 SET TTLL5 EPC1 CIT CDK2 MORF4L2 METTL8 NUP153 GTF3C4 GNL3L TRIM28 DNMT1 LATS1 NUP210 DSTYK MEN1 ROCK2 STT3A AGTPBP1 ACVR1B TTLL4 PWP1 UGGT1 RTF1 ABI2 NAA30 HMG20A…
3.99929e-09	46	301	2.91285	Protein-containing complex localization	UPF1 NUP160 ZC3H11A NUP133 DLG1 OPHN1 TNPO1 AAAS NUP188 TTC26 USP46 SRSF3 NUP155 NCBP2 SFPQ SSX2IP IFT46 HNRNPA2B1 IFT81 TTC21B NUP153 UPF3B PCID2 NUP210 RAN WDR33 SSB POLR2D HNRNPU RANBP2 NUP205 MCM3AP CPSF4 SRSF2 NXF1 IWS1 MIOS CPSF2 TUB KIF5B AGFG1 SETD2 XPOT POM121 PPP3R1 RBM15B
5.70516e-09	66	535	2.35135	Ribonucleoprotein complex biogenesis	RRP12 NOP58 USP36 DDX20 WDR3 SART3 XRCC5 DDX1 GEMIN5 DIS3 SRPK1 DICER1 NOP56 EIF4H EIF3A PRPF19 WDR75 SF3B1 NOL10 WDR77 ZNHIT6 FASTKD2 HEATR1 UTP20 DDX54 GNL3L PPAN DKC1 NOL11 DHX30 RAN CDC73 URB2 DHX9 PWP1 TEX10 WDR12 TARBP2 DENR CUL4A ISG20L2 NVL SNRNP200 POLR2D SHQ1 LYAR RPL7L1 PDCD11 CELF1 DHX37 CUL4B RRP1B WDR43 DDX21 BMS1 NOLC1 NUDT21 SF1 CHD7 DDX23 DDX10 PRPF39 YTHDF2 RBMXL1 DDX3X PRKDC
6.48116e-09	145	1620	1.70601	Macromolecule catabolic process	UPF1 POMT2 ZRANB1 BCLAF1 ZCCHC8 CUL3 THRAP3 USP36 PUM2 RC3H2 USP13 HIPK2 ELAVL1 PHKA1 PSME4 CHFR OPHN1 GSK3B TNPO1 DIS3 HUWE1 MTMR2 ANAPC5 FUS SIRT1 HNRNPM DICER1 ZC3H14 UGGT2 GSPT1 MYEF2 POP1 GSK3A ATE1 MTPAP RNF43 KPNB1 USP46 PPP6R3 PRPF19 UBE4A CBL HMGCR CNOT6 KPNA1 UBE3A NCBP2 USP34 ODC1 BIRC6 PCYOX1 UCHL5 KIF14 FASTKD2 SET IDE TARDBP TRIM25 TRIM24 CDK2 CNOT1 UPF3B PCID2 FBXL12 DKC1 LATS1 RLI…
9.23544e-09	104	1040	1.90602	Protein localization to organelle	RGPD5 RABEP1 USP36 TNPO3 IPO5 TRAM2 ELAVL1 POLR1A NUP133 DLG1 XRCC5 DDX1 GSK3B TNPO1 ATRX HUWE1 ZW10 DNM1L MSH2 NUP188 MACROH2A2 TNPO2 GSK3A GRIK5 TTC26 EZH2 MAPK8 LZTS2 TNKS2 KPNB1 NUP155 KPNA1 PIKFYVE IPO13 ABCD3 FAM53C TARDBP STIL TTC21B NUP153 MCM8 CEP250 SMO GNL3L TRIM28 DKC1 LATS1 RAN ROCK2 CCT7 DHX9 CEP350 APPL2 RDX KIF20B BARD1 SSB NEDD1 SAE1 NVL PARP1 HSPD1 CDCA5 CCT6A VTI1A RGPD3 HNRNPU…
1.17743e-08	46	311	2.81919	Cell cycle G2/M phase transition	MRE11 PSME4 CLASP1 CLSPN CDC6 CDC7 NINL CEP76 CEP152 AKAP8 FOXM1 ALMS1 CENPF KIF14 KHDRBS1 CDK2 CEP250 FBXL12 LATS1 CDK4 ODF2 NEDD1 BRD4 PLK4 DTL SKP2 CEP78 CHEK1 HMGA2 PAXIP1 CCNB2 DONSON NAE1 PCNT TOPBP1 CDC25A BTRC WEE1 USP47 CDK1 PSMD1 CEP135 CKAP5 ATAD5 DYNC1H1 BLM
1.48124e-08	53	392	2.57702	Non-membrane-bounded organelle assembly	ZNF207 PUM2 ASPM KIF2A SMC1A CLASP1 XRCC5 KIF4A AAAS CEP76 CEP152 LZTS2 BCCIP SMC3 TRIM37 KPNB1 CNOT6 ALMS1 CENPF STAG1 FASTKD2 GPSM2 CDK2 STIL CNOT1 DLGAP5 TUBGCP2 PPAN DHX30 EIF2S1 RC3H1 KIF23 TUBGCP4 KIF11 PLK4 LIMD1 INCENP DHX37 HNRNPU SASS6 CCNB2 RACGAP1 CLASP2 PATL1 C2CD3 CEP135 CEP97 DYNC1H1 YTHDF2 ATXN2 DDX3X RBM14 PRKDC
1.81415e-08	27	126	4.08433	Histone lysine methylation	KDM4A RIF1 ATRX SIRT1 DOT1L EZH2 KDM3A RBBP5 DNMT1 MEN1 PWP1 RTF1 BRD4 MTF2 SETDB1 SUV39H2 PAXIP1 IWS1 NSD1 BEND3 EHMT1 SETD2 BCOR KDM4D TET3 WDR5 PRMT6
1.83247e-08	31	162	3.64732	Protein import into nucleus	RGPD5 TNPO3 IPO5 ELAVL1 NUP133 TNPO1 NUP188 TNPO2 KPNB1 NUP155 KPNA1 IPO13 FAM53C TARDBP NUP153 SMO TRIM28 RAN APPL2 RGPD3 RANBP2 ING1 APPL1 NOLC1 CDK1 KPNA4 FAM53B POM121 IPO9 EFCAB7 PPP3R1
2.52639e-08	111	1158	1.82701	Viral process	UPF1 PTBP1 MRE11 NUP160 HIPK2 IPO5 KDM4A NUP133 NUCKS1 AP1M1 SCARB1 DLG1 UNG TOP2B XRCC5 DDX1 MAGI3 CCNT2 GSK3B TNPO1 SF3B2 AAAS CBX5 NUP188 SRPK1 SIRT1 DICER1 POLA1 HTATSF1 EZH2 EIF4H EIF3A KPNB1 NUP155 KPNA1 UBE3A PIKFYVE MOGS MSH6 CREB1 SET IDE TARDBP TRIM25 HNRNPA2B1 XPO5 NUP153 SMARCA4 CCNT1 ILF3 TRIM28 TOP2A NUP210 RAN ROCK2 STT3A DHX9 SSB ABI2 TARBP2 DENR CUL4A RPTOR BRD4 SETDB1 SLC20A1 PO…
3.31063e-08	33	185	3.39993	Import into nucleus	RGPD5 TNPO3 DDX20 IPO5 ELAVL1 NUP133 GEMIN5 TNPO1 NUP188 TNPO2 KPNB1 NUP155 KPNA1 IPO13 FAM53C TARDBP NUP153 SMO TRIM28 RAN APPL2 RGPD3 RANBP2 ING1 APPL1 NOLC1 CDK1 KPNA4 FAM53B POM121 IPO9 EFCAB7 PPP3R1
3.40666e-08	22	88	4.76505	Regulation of chromosome segregation	ZNF207 CUL3 PUM2 CHFR ZW10 ANAPC5 CDC6 CENPF PCID2 DLGAP5 PUM1 ESPL1 KIF2C MKI67 ANAPC1 HNRNPU BUB3 BUB1B SMC6 BUB1 GEN1 KNTC1
3.85753e-08	34	196	3.30636	Regulation of gene expression, epigenetic	UPF1 BAZ1B SMARCD1 POLR1A SIRT1 MACROH2A2 GSK3A EZH2 SF3B1 TAF1B DNMT3A HELLS EPC1 POLR1B TRIM28 DNMT1 RLIM TET1 TDG MTF2 SETDB1 TAF1A CHEK1 HMGA2 SMARCA5 HNRNPU RBM15 CGGBP1 DDX21 ATF7IP PHF8 GLMN BEND3 RBM15B
4.50923e-08	48	347	2.63657	Nucleic acid phosphodiester bond hydrolysis	REV3L MRE11 ASTE1 TDP1 POLQ POLD1 N4BP2 DDX1 EXD2 DIS3 DICER1 CSTF2 POP1 KPNB1 GTF2H3 RFC5 CNOT6 KPNA1 NCBP2 DCLRE1B UTP20 CNOT1 CHD1L DNA2 CUL4A ISG20L2 PARP1 MOV10 EXOG CUL4B ANKLE1 CPSF4 WRN BMS1 CPSF2 NUDT21 DDB1 FEN1 EXO1 PDE12 ERCC4 POLE GEN1 AEN FANCM DCLRE1A TSN DCP1A
6.28339e-08	32	180	3.38848	Posttranscriptional gene silencing	NUP160 PUM2 ELAVL1 NUP133 SRRT AAAS NUP188 DICER1 CNOT6 NUP155 ZC3H7A HNRNPA2B1 XPO5 NUP153 CNOT1 NUP210 RAN PUM1 DHX9 TARBP2 POLR2D LIMD1 CELF1 RANBP2 MOV10 NUP205 RBM4 PRKRA POM121 GIGYF2 TSN DDX3X
6.28339e-08	32	180	3.38848	DNA integrity checkpoint signaling	CRY1 MRE11 TP53BP1 WDR76 CLSPN CDC6 MSH2 DOT1L TIMELESS CNOT6 CDK2 CNOT1 STK33 BRIP1 DNA2 CUL4A BRD4 INTS7 CNOT9 CHEK1 HMGA2 DONSON NAE1 TOPBP1 E2F7 RFWD3 FEM1B CDK1 PTPN11 BLM TFDP1 GIGYF2
9.34513e-08	29	154	3.58926	Histone methylation	KDM4A RIF1 ATRX SIRT1 DOT1L EZH2 PRDM4 KDM3A RBBP5 DNMT1 MEN1 PWP1 RTF1 TET1 BRD4 MTF2 SETDB1 SUV39H2 PAXIP1 IWS1 NSD1 BEND3 EHMT1 SETD2 BCOR KDM4D TET3 WDR5 PRMT6
1.00945e-07	16	49	6.22374	Regulation of double-strand break repair via homologous recombination	RAD51 POLQ TP53BP1 RIF1 FUS RAD51AP1 TIMELESS FIGNL1 PARP1 CHEK1 PPP4R2 KLHL15 FANCB SETD2 PARPBP ARID2
1.09442e-07	43	300	2.73196	G2/M transition of mitotic cell cycle	MRE11 PSME4 CLASP1 CLSPN CDC6 CDC7 NINL CEP76 CEP152 FOXM1 ALMS1 CENPF KIF14 KHDRBS1 CDK2 CEP250 FBXL12 LATS1 CDK4 ODF2 NEDD1 BRD4 PLK4 DTL SKP2 CEP78 CHEK1 HMGA2 CCNB2 DONSON NAE1 PCNT TOPBP1 CDC25A BTRC WEE1 USP47 CDK1 PSMD1 CEP135 CKAP5 DYNC1H1 BLM
1.10969e-07	46	334	2.62506	Macromolecule methylation	KDM4A RIF1 ATRX SIRT1 RNMT GSPT1 DOT1L GSK3A CBLL1 EZH2 PRDM4 KDM3A RBBP5 DNMT3A HELLS METTL8 GTPBP3 TRIM28 DNMT1 MEN1 PWP1 RTF1 TET1 BRD4 MTF2 SETDB1 PARP1 MTA2 SUV39H2 PAXIP1 WDR4 RBM15 IWS1 METTL2B NSD1 GATAD2A ATF7IP BEND3 EHMT1 SETD2 BCOR KDM4D TET3 WDR5 PRMT6 RBM15B
1.19416e-07	31	175	3.37638	Post-transcriptional gene silencing by RNA	NUP160 PUM2 ELAVL1 NUP133 SRRT AAAS NUP188 DICER1 CNOT6 NUP155 ZC3H7A HNRNPA2B1 XPO5 NUP153 CNOT1 NUP210 RAN PUM1 DHX9 TARBP2 POLR2D LIMD1 CELF1 RANBP2 MOV10 NUP205 RBM4 PRKRA POM121 TSN DDX3X
1.26176e-07	113	1222	1.76252	Regulation of organelle organization	UPF1 ZNF207 MRE11 SPAST CUL3 CLEC16A USP36 RHOBTB1 CHFR MCM2 CLASP1 DLG1 XRCC5 GSK3B SSH1 ATRX HUWE1 ZW10 DNM1L MAPKAPK5 ANAPC5 CDC6 ABL1 CEP76 ARHGEF7 GSK3A GRIK5 MAPK8 TNKS2 TRIM37 CAMKK2 RAD51AP1 CNOT6 PIKFYVE SPTBN1 ALMS1 SFPQ CENPF YLPM1 GPSM2 HNRNPA2B1 STIL CNOT1 AMOT PCID2 DLGAP5 CGNL1 GNL3L TRIM28 DNMT1 DKC1 LATS1 MAP1B TOP2A PSRC1 ROCK2 USP30 ESPL1 CCT7 ODF2 RDX NUSAP1 PREB KIF20B ABI2 M…
1.64319e-07	14	38	7.02218	NcRNA export from nucleus	NUP160 NUP133 AAAS NUP188 NUP155 NCBP2 NUP153 NUP210 RAN SSB RANBP2 NUP205 XPOT POM121
1.87582e-07	21	88	4.54846	Regulation of double-strand break repair	RAD51 POLQ TP53BP1 RIF1 FUS FOXM1 RAD51AP1 TIMELESS FIGNL1 PARP1 CHEK1 HMGA2 TRIP12 PPP4R2 KLHL15 FANCB SETD2 PARPBP KDM4D ARID2 PRKDC
1.88759e-07	29	159	3.47639	Regulation of RNA splicing	PTBP1 THRAP3 FUS SRPK1 HNRNPH3 ACIN1 PRPF19 SRSF3 NCL RBM25 KHDRBS1 HNRNPA2B1 TRA2B HNRNPLL RBMX CELF1 HNRNPU DYRK1A SON RRP1B SRSF2 ZNF326 RBM15 SF1 RBM4 RBM12B RBMXL1 RBM12 RBM15B
2.02857e-07	32	189	3.22712	Mitotic cell cycle checkpoint signaling	ZNF207 MRE11 CHFR ZW10 CLSPN CDC6 MSH2 CNOT6 CENPF DCLRE1B CDK2 CNOT1 PCID2 STK33 CNOT9 CHEK1 HMGA2 BUB3 BUB1B DONSON NAE1 TOPBP1 E2F7 RFWD3 BUB1 CDK1 ZWILCH GEN1 KNTC1 BLM TFDP1 GIGYF2
2.12741e-07	27	141	3.64983	Peptidyl-lysine methylation	KDM4A RIF1 ATRX SIRT1 DOT1L EZH2 KDM3A RBBP5 DNMT1 MEN1 PWP1 RTF1 BRD4 MTF2 SETDB1 SUV39H2 PAXIP1 IWS1 NSD1 BEND3 EHMT1 SETD2 BCOR KDM4D TET3 WDR5 PRMT6
2.89215e-07	67	604	2.11429	NcRNA metabolic process	LARS2 ZCCHC8 RRP12 NOP58 USP36 RC3H2 WDR3 DDX1 DIS3 SRRT PUS7 DICER1 NOP56 CSTF2 INTS6 POP1 INTS2 WDR75 NOL10 FARSB ZNHIT6 DARS2 HEATR1 UTP20 HNRNPA2B1 DDX54 METTL8 XPO5 GTPBP3 PPAN DKC1 NOL11 RAN RC3H1 PWP1 TEX10 SSB WDR12 TARBP2 INTS7 NVL SHQ1 LYAR RPL7L1 PDCD11 DHX37 WDR4 RRP1B CPSF4 WDR43 INTS8 METTL2B DDX21 BMS1 TRUB1 NOLC1 CHD7 PUS1 DDX10 PSTK PRKRA YTHDF2 KTI12 DDX3X MARS2 PRKDC GATC
3.35208e-07	13	34	7.28772	TRNA export from nucleus	NUP160 NUP133 AAAS NUP188 NUP155 NUP153 NUP210 RAN SSB RANBP2 NUP205 XPOT POM121
3.35208e-07	13	34	7.28772	TRNA-containing ribonucleoprotein complex export from nucleus	NUP160 NUP133 AAAS NUP188 NUP155 NUP153 NUP210 RAN SSB RANBP2 NUP205 XPOT POM121
3.38281e-07	50	394	2.41881	Methylation	KDM4A RIF1 ATRX SIRT1 RNMT GSPT1 DOT1L GSK3A CBLL1 EZH2 PRDM4 KDM3A MTR RBBP5 DNMT3A HELLS METTL8 KDM5C GTPBP3 TRIM28 DNMT1 MEN1 PWP1 RTF1 TET1 BRD4 MTF2 SETDB1 PARP1 MTA2 SUV39H2 PAXIP1 WDR4 RBM15 IWS1 METTL2B NSD1 GATAD2A PRDM10 ATF7IP BEND3 EHMT1 SETD2 BCOR KDM4D TET3 WDR5 PRMT6 AS3MT RBM15B
4.03663e-07	114	1264	1.71904	Positive regulation of transcription by RNA polymerase II	MBTPS2 ZFP64 RNF10 BCLAF1 THRAP3 CDON HIPK2 SMARCD1 TP53BP1 NUCKS1 TCF3 HLTF NFATC3 NOTCH3 SENP1 RFX3 CCNT2 ATRX ZNF268 SIRT1 ABL1 YY1 SMARCA1 GABPB1 DOT1L GSK3A ZNF574 NRF1 BMPR1A MED13 PRDM4 CSRNP2 FOXM1 TCERG1 SMAD5 UBE3A NCL KDM3A CEBPZ SFPQ CREB1 ATAD2B EPC1 NFYB MORF4L2 DLGAP5 SMARCA4 SMO CCNT1 ZNF227 TOP2A ZBED3 CDK8 DPF2 MEN1 CDC73 ACVR1B DHX9 TET1 TCF12 FOXK2 BRD4 ZNF473 MTF2 POU2F1 PARP…
4.81253e-07	108	1181	1.74302	Regulation of catabolic process	UPF1 PIK3C2A NUP160 CLEC16A THRAP3 USP36 PUM2 RC3H2 USP13 HIPK2 GNAI3 ELAVL1 KDM4A PSME4 NUP133 CHFR SCARB1 OPHN1 GSK3B TNPO1 DIS3 RRAGB HUWE1 MTMR2 DNM1L FUS AAAS NUP188 SIRT1 ABL1 HNRNPM ZC3H14 MYEF2 GSK3A MAPK8 MTMR4 CAMKK2 HMGCR CNOT6 NUP155 UBE3A ODC1 UCHL5 FASTKD2 SET IDE TARDBP NUP153 CNOT1 PCID2 DKC1 LATS1 NUP210 ROCK2 PUM1 AGTPBP1 USP30 RNFT2 CDK4 DHX9 RC3H1 RDX LRPPRC BARD1 FASTKD1 RPTO…
4.81253e-07	11	24	8.73593	Positive regulation of transcription by RNA polymerase I	DHX33 NCL WDR75 HEATR1 SMARCA4 NOL11 PWP1 LYAR WDR43 EIF2AK3 PHF8
4.81253e-07	84	841	1.90375	Proteolysis involved in cellular protein catabolic process	POMT2 ZRANB1 CUL3 USP36 RC3H2 USP13 HIPK2 PSME4 CHFR OPHN1 GSK3B HUWE1 ANAPC5 SIRT1 UGGT2 GSK3A ATE1 RNF43 USP46 PRPF19 UBE4A CBL UBE3A USP34 BIRC6 PCYOX1 UCHL5 KIF14 IDE TRIM25 CDK2 FBXL12 LATS1 RLIM UBE2G1 AGTPBP1 USP30 RNFT2 RC3H1 USP37 UGGT1 CUL4A DTL KLHL8 SKP2 TLK2 ANAPC1 RMND5A TRIP12 BUB3 BUB1B CUL4B CCNF ZYG11B USP24 USP1 STT3B RYBP BAP1 RNF168 BTRC CUL5 HSP90B1 CLPX MAP1A FBXO22 DDB1 US…
4.88548e-07	153	1857	1.57039	Intracellular transport	ALS2 UPF1 CCDC88C RGPD5 SPAST NUP160 CUL3 CLEC16A USP36 ZC3H11A TNPO3 DDX20 IPO5 TRAM2 ELAVL1 NUP133 AP1M1 STRADB GEMIN5 GSK3B TNPO1 HUWE1 ZW10 MTMR2 DNM1L KIF4A AAAS NUP188 TNPO2 GSK3A TTC26 PLEKHA8 MAPK8 SEC23IP LZTS2 KPNB1 PPP6R3 SRSF3 NUP155 KPNA1 NCBP2 SCAP PIKFYVE SPTBN1 ALMS1 SFPQ DOCK7 SSX2IP IPO13 ABCD3 IFT46 FAM53C TARDBP KHDRBS1 HNRNPA2B1 IFT81 TUBA1B TTC21B RAB38 XPO5 NUP153 UPF3B PCI…
5.06023e-07	33	207	3.03858	DNA biosynthetic process	REV3L MRE11 POLQ POLD1 XRCC5 MAPKAPK5 SIRT1 POLE2 POLA1 TNKS2 PPP6R3 RFC5 CENPF TRIM25 HNRNPA2B1 CDK2 GNL3L DKC1 MEN1 CCT7 PIF1 DTL NVL SHQ1 CCT6A HNRNPU FGFR4 WRN ERCC4 POLE LIN9 MCRS1 TFDP1
5.22299e-07	37	250	2.82091	Regulation of cell cycle G2/M phase transition	MRE11 PSME4 CLASP1 CLSPN CDC6 CDC7 NINL CEP76 CEP152 ALMS1 CENPF KIF14 CDK2 CEP250 CDK4 ODF2 NEDD1 BRD4 PLK4 DTL CEP78 CHEK1 HMGA2 PAXIP1 DONSON NAE1 PCNT TOPBP1 CDC25A USP47 CDK1 PSMD1 CEP135 CKAP5 ATAD5 DYNC1H1 BLM
5.40485e-07	29	167	3.30986	Gene silencing by miRNA	NUP160 PUM2 ELAVL1 NUP133 SRRT AAAS NUP188 DICER1 CNOT6 NUP155 ZC3H7A HNRNPA2B1 XPO5 NUP153 CNOT1 NUP210 RAN PUM1 DHX9 TARBP2 POLR2D LIMD1 RANBP2 MOV10 NUP205 RBM4 PRKRA POM121 DDX3X
5.40485e-07	15	48	5.95631	DNA-dependent DNA replication maintenance of fidelity	MRE11 RAD51 POLD1 NUCKS1 EXD2 ATRX TIMELESS DNA2 DONSON WRN RFWD3 POLE GEN1 FANCM BLM
6.08479e-07	35	230	2.90047	Protein import	RGPD5 TNPO3 IPO5 ELAVL1 NUP133 TNPO1 NUP188 TNPO2 KPNB1 NUP155 KPNA1 IPO13 ABCD3 FAM53C TARDBP NUP153 SMO TRIM28 RAN APPL2 HSPD1 RGPD3 RANBP2 ING1 APPL1 GRPEL2 NOLC1 CDK1 HSPA4 KPNA4 FAM53B POM121 IPO9 EFCAB7 PPP3R1
6.08479e-07	35	230	2.90047	Signal transduction in response to DNA damage	CRY1 MRE11 HIPK2 TP53BP1 ATRX WDR76 CLSPN MSH2 SIRT1 ABL1 DOT1L FOXM1 CNOT6 CDK2 CNOT1 STK33 BRIP1 CUL4A BRD4 INTS7 CNOT9 CHEK1 HMGA2 PAXIP1 DYRK1A DONSON TOPBP1 E2F7 RFWD3 FEM1B CDK1 PTPN11 BLM TFDP1 GIGYF2
6.48561e-07	102	1102	1.76419	Protein modification by small protein conjugation	CRY1 RNF10 NUP160 CUL3 RC3H2 PSME4 NUP133 HLTF CHFR HUWE1 ANAPC5 KDM2B BRAP G2E3 AAAS NUP188 SIRT1 ABL1 GSK3A CBLL1 TNKS2 RNF43 TRIM37 PRPF19 UBE4A CBL NUP155 UBE3A BIRC6 DCAF17 FBXW2 TRIM25 TRIM24 NUP153 FBXL12 GNL3L TRIM28 RLIM NUP210 UBE2G1 CDC73 TPP2 RNFT2 RC3H1 DCAF7 DCUN1D5 RTF1 BARD1 CUL4A DCAF5 HMG20A FANCI CBX8 RNF157 SAE1 DTL CAND2 KLHL8 SKP2 ANAPC1 RANBP2 RMND5A TRIP12 NUP205 PCGF6 PAX…
6.7307e-07	57	490	2.21721	NcRNA processing	ZCCHC8 RRP12 NOP58 USP36 WDR3 DDX1 DIS3 SRRT PUS7 DICER1 NOP56 CSTF2 INTS6 POP1 INTS2 WDR75 NOL10 ZNHIT6 HEATR1 UTP20 HNRNPA2B1 DDX54 METTL8 GTPBP3 PPAN DKC1 NOL11 PWP1 TEX10 SSB WDR12 TARBP2 INTS7 NVL SHQ1 LYAR RPL7L1 PDCD11 DHX37 WDR4 RRP1B CPSF4 WDR43 INTS8 METTL2B DDX21 BMS1 TRUB1 NOLC1 CHD7 PUS1 DDX10 PRKRA YTHDF2 KTI12 DDX3X PRKDC
8.45778e-07	21	96	4.16942	Chromosome separation	ZNF207 CUL3 CHFR TOP2B ZW10 ANAPC5 CDC6 CENPF PCID2 DLGAP5 TOP2A ESPL1 NCAPD3 ANAPC1 BUB3 BUB1B BUB1 ERCC4 GEN1 KNTC1 FANCM
8.73963e-07	93	980	1.80877	Organelle assembly	ZNF207 PUM2 ASPM KIF2A EXOC5 SMC1A CLASP1 XRCC5 CDC14A RFX3 TNPO1 KIF4A AAAS KIAA0586 NINL CEP76 CEP152 TTC26 LZTS2 BCCIP SMC3 TRIM37 KPNB1 NRXN2 CNOT6 PIKFYVE ABCB6 ALMS1 RO60 SSX2IP CENPF STAG1 IFT46 FASTKD2 GPSM2 IFT81 CDK2 STIL TTC21B RAB38 CNOT1 CEP250 DLGAP5 TUBGCP2 PPAN SPATA6 DHX30 EIF2S1 CEP350 RC3H1 ARMC9 ODF2 RDX KIF23 TUBGCP4 KIF11 MNS1 NEDD1 TCHP CCDC40 PLK4 LIMD1 CEP78 INCENP DHX37 …
9.08223e-07	20	88	4.33186	Negative regulation of chromosome organization	ZNF207 MCM2 ATRX ZW10 TNKS2 CENPF PCID2 GNL3L TOP2A ESPL1 PIF1 PARP1 HNRNPU BUB3 BUB1B BUB1 ERCC4 GEN1 KNTC1 MCRS1
9.30946e-07	76	745	1.9444	Modification-dependent protein catabolic process	ZRANB1 CUL3 USP36 RC3H2 USP13 HIPK2 PSME4 CHFR GSK3B HUWE1 ANAPC5 SIRT1 GSK3A ATE1 RNF43 USP46 UBE4A CBL UBE3A USP34 BIRC6 PCYOX1 UCHL5 KIF14 TRIM25 CDK2 FBXL12 LATS1 RLIM UBE2G1 AGTPBP1 USP30 RC3H1 USP37 CUL4A DTL KLHL8 SKP2 TLK2 ANAPC1 RMND5A TRIP12 BUB3 BUB1B CUL4B CCNF ZYG11B USP24 USP1 STT3B RYBP BAP1 RNF168 BTRC CUL5 HSP90B1 MAP1A FBXO22 DDB1 USP47 CDK1 RNF34 SMARCC1 PSMD1 UBXN2A KLHL15 FBX…
9.42844e-07	55	470	2.23045	Regulation of translation	UPF1 BCLAF1 PUM2 RC3H2 ELAVL1 TCOF1 EIF4G3 DDX1 GEMIN5 DIS3 MTIF2 MAPKAPK5 PUS7 GSPT1 EIF4H EIF2B1 CNOT6 NCBP2 NCL PASK FASTKD2 TARDBP KHDRBS1 PAIP2B CNOT1 UPF3B ILF3 PTCD3 EIF2S1 ROCK2 PUM1 CDK4 DHX9 RC3H1 IREB2 LRPPRC TARBP2 POLR2D CNOT9 EIF4EBP2 CELF1 MOV10 LARP4 NOLC1 PATL1 EIF2AK3 RBM4 PDE12 PSTK YTHDF2 GIGYF2 ATXN2 DDX3X PRKDC DCP1A
9.42844e-07	31	192	3.07743	Nucleus organization	SPAST NUP160 USP36 HIPK2 PSME4 NUP133 NUP188 SRPK1 SIRT1 KPNB1 NUP155 KDM3A TARDBP NUP153 POLR1B RAN SERBP1 LBR CHEK1 SMARCA5 AHCTF1 NUP205 CCNB2 NOLC1 SF1 CDK1 PHF8 UBXN2A BEND3 TMEM201 POM121
9.43525e-07	33	213	2.95299	Gene silencing by RNA	NUP160 PUM2 ELAVL1 NUP133 SRRT AAAS NUP188 DICER1 CNOT6 NUP155 NCBP2 ZC3H7A HNRNPA2B1 XPO5 NUP153 CNOT1 NUP210 RAN PUM1 DHX9 TARBP2 POLR2D CNOT9 LIMD1 CELF1 RANBP2 MOV10 NUP205 RBM4 PRKRA POM121 TSN DDX3X
9.51782e-07	13	37	6.69683	TRNA transport	NUP160 NUP133 AAAS NUP188 NUP155 NUP153 NUP210 RAN SSB RANBP2 NUP205 XPOT POM121
1.18578e-06	11	26	8.06393	DNA strand elongation	MRE11 NUCKS1 GINS1 POLA1 MCM4 MCM3 DCLRE1B DNA2 MCM7 POLE GINS3
1.18578e-06	16	58	5.25799	Interstrand cross-link repair	RAD51 NUCKS1 RAD51AP1 MSH6 DCLRE1B MCM8 FAAP24 FANCI FANCC USP1 RNF168 RFWD3 ERCC4 FANCB FANCM DCLRE1A
1.285e-06	75	738	1.93701	Ubiquitin-dependent protein catabolic process	ZRANB1 CUL3 USP36 RC3H2 USP13 HIPK2 PSME4 CHFR GSK3B HUWE1 ANAPC5 SIRT1 GSK3A ATE1 RNF43 USP46 UBE4A CBL UBE3A USP34 BIRC6 UCHL5 KIF14 TRIM25 CDK2 FBXL12 LATS1 RLIM UBE2G1 AGTPBP1 USP30 RC3H1 USP37 CUL4A DTL KLHL8 SKP2 TLK2 ANAPC1 RMND5A TRIP12 BUB3 BUB1B CUL4B CCNF ZYG11B USP24 USP1 STT3B RYBP BAP1 RNF168 BTRC CUL5 HSP90B1 MAP1A FBXO22 DDB1 USP47 CDK1 RNF34 SMARCC1 PSMD1 UBXN2A KLHL15 FBXO45 GLM…
1.285e-06	20	90	4.2356	Cellular response to leukemia inhibitory factor	XRCC5 RIF1 SIRT1 RNMT SRSF3 NCL KDM3A SRM KDM5B CREB1 HELLS NFYB TRIM25 MTF2 SMARCA5 HNRNPU HK2 PIGA UBXN2A CTBP2
1.43387e-06	22	108	3.88263	Regulation of mRNA splicing, via spliceosome	PTBP1 THRAP3 SRPK1 ACIN1 PRPF19 SRSF3 NCL RBM25 KHDRBS1 HNRNPA2B1 TRA2B RBMX CELF1 HNRNPU DYRK1A SON SRSF2 RBM15 SF1 RBM4 RBMXL1 RBM15B
1.54695e-06	20	91	4.18906	Response to leukemia inhibitory factor	XRCC5 RIF1 SIRT1 RNMT SRSF3 NCL KDM3A SRM KDM5B CREB1 HELLS NFYB TRIM25 MTF2 SMARCA5 HNRNPU HK2 PIGA UBXN2A CTBP2
1.6032e-06	76	756	1.9161	Modification-dependent macromolecule catabolic process	ZRANB1 CUL3 USP36 RC3H2 USP13 HIPK2 PSME4 CHFR GSK3B HUWE1 ANAPC5 SIRT1 GSK3A ATE1 RNF43 USP46 UBE4A CBL UBE3A USP34 BIRC6 PCYOX1 UCHL5 KIF14 TRIM25 CDK2 FBXL12 LATS1 RLIM UBE2G1 AGTPBP1 USP30 RC3H1 USP37 CUL4A DTL KLHL8 SKP2 TLK2 ANAPC1 RMND5A TRIP12 BUB3 BUB1B CUL4B CCNF ZYG11B USP24 USP1 STT3B RYBP BAP1 RNF168 BTRC CUL5 HSP90B1 MAP1A FBXO22 DDB1 USP47 CDK1 RNF34 SMARCC1 PSMD1 UBXN2A KLHL15 FBX…
1.79769e-06	26	147	3.37119	Microtubule organizing center organization	CLASP1 SIRT1 CEP76 CEP152 TRIM37 ALMS1 SSX2IP CDK2 STIL CEP250 SGO1 ROCK2 ODF2 KIF11 PLK4 CHEK1 SASS6 CCNF CLASP2 C2CD3 CDK1 CEP135 CKAP5 GEN1 XRCC2 RBM14
1.79935e-06	35	241	2.76808	Regulation of G2/M transition of mitotic cell cycle	MRE11 PSME4 CLASP1 CLSPN CDC6 CDC7 NINL CEP76 CEP152 ALMS1 CENPF KIF14 CDK2 CEP250 CDK4 ODF2 NEDD1 BRD4 PLK4 DTL CEP78 CHEK1 HMGA2 DONSON NAE1 PCNT TOPBP1 CDC25A USP47 CDK1 PSMD1 CEP135 CKAP5 DYNC1H1 BLM
1.82644e-06	24	128	3.57379	Spindle assembly	ZNF207 ASPM KIF2A SMC1A CLASP1 KIF4A AAAS LZTS2 BCCIP SMC3 KPNB1 STAG1 GPSM2 TUBGCP2 KIF23 TUBGCP4 KIF11 INCENP HNRNPU CCNB2 RACGAP1 CLASP2 CEP97 DYNC1H1
2.04251e-06	38	276	2.62423	Meiotic cell cycle	NCAPD2 MRE11 RAD51 ASPM SMC1A CHFR TOP2B ATRX RAD54L ZW10 SMC3 RAD51AP1 MSH6 MLH3 CDK2 SGO1 TUBGCP2 TOP2A FIGNL1 ESPL1 BRIP1 TUBGCP4 MNS1 INCENP NCAPD3 BUB3 BUB1B CCNB2 CDC25A ZSCAN21 BUB1 ZNF318 EXO1 PDIK1L ERCC4 FANCM XRCC2 YTHDF2
2.95983e-06	32	213	2.8635	Positive regulation of DNA metabolic process	MRE11 RAD51 TP53BP1 XRCC5 RIF1 ATRX MAPKAPK5 FUS MSH2 SIRT1 TNKS2 FOXM1 RAD51AP1 RFC5 TIMELESS HNRNPA2B1 TRIM28 DKC1 CCT7 DHX9 CBX8 NVL PARP1 CCT6A PAXIP1 FGFR4 RNF168 WRN FANCB KDM4D ARID2 PRKDC
3.24759e-06	17	70	4.62891	Regulation of sister chromatid segregation	ZNF207 CUL3 CHFR ZW10 ANAPC5 CDC6 CENPF PCID2 DLGAP5 ESPL1 ANAPC1 HNRNPU BUB3 BUB1B BUB1 GEN1 KNTC1
3.37193e-06	28	172	3.10282	DNA damage checkpoint signaling	CRY1 MRE11 TP53BP1 WDR76 CLSPN MSH2 DOT1L CNOT6 CDK2 CNOT1 STK33 BRIP1 CUL4A BRD4 INTS7 CNOT9 CHEK1 HMGA2 DONSON TOPBP1 E2F7 RFWD3 FEM1B CDK1 PTPN11 BLM TFDP1 GIGYF2
3.53251e-06	45	365	2.34989	Negative regulation of organelle organization	ZNF207 MCM2 CLASP1 SSH1 ATRX HUWE1 ZW10 DNM1L ARHGEF7 TNKS2 TRIM37 SPTBN1 CENPF PCID2 CGNL1 GNL3L MAP1B TOP2A USP30 ESPL1 RDX TCHP PIF1 KATNB1 PARP1 CHEK1 HNRNPU BUB3 BUB1B DYRK1A CCNF CLASP2 HDGFL3 BUB1 ERCC4 TMEM39A GEN1 PAK2 MAP6D1 CEP97 KNTC1 MCRS1 GMFB OPA1 RBM14
3.88818e-06	25	143	3.3322	Regulation of DNA recombination	MRE11 RAD51 POLQ TP53BP1 RIF1 ATRX FUS MSH2 RAD51AP1 TIMELESS KPNA1 MSH6 FIGNL1 PARP1 POLR2D CHEK1 PAXIP1 ANKLE1 PPP4R2 KLHL15 FANCB SETD2 PARPBP ARID2 BLM
3.88818e-06	27	163	3.15721	Positive regulation of mRNA metabolic process	UPF1 THRAP3 RC3H2 DIS3 PRPF19 CNOT6 NCBP2 NCL TARDBP CNOT1 ROCK2 CDC73 PUM1 RC3H1 TRA2B POLR2D CNOT9 RBMX CELF1 MOV10 PATL1 NUDT21 PDE12 YTHDF2 GIGYF2 RBMXL1 DCP1A
4.06088e-06	12	35	6.53493	Regulation of transcription by RNA polymerase I	DHX33 MACROH2A2 NCL WDR75 HEATR1 SMARCA4 NOL11 PWP1 LYAR WDR43 EIF2AK3 PHF8
4.18119e-06	30	195	2.93234	Protein methylation	KDM4A RIF1 ATRX SIRT1 GSPT1 DOT1L EZH2 PRDM4 KDM3A RBBP5 DNMT1 MEN1 PWP1 RTF1 TET1 BRD4 MTF2 SETDB1 SUV39H2 PAXIP1 IWS1 NSD1 BEND3 EHMT1 SETD2 BCOR KDM4D TET3 WDR5 PRMT6
4.18119e-06	30	195	2.93234	Protein alkylation	KDM4A RIF1 ATRX SIRT1 GSPT1 DOT1L EZH2 PRDM4 KDM3A RBBP5 DNMT1 MEN1 PWP1 RTF1 TET1 BRD4 MTF2 SETDB1 SUV39H2 PAXIP1 IWS1 NSD1 BEND3 EHMT1 SETD2 BCOR KDM4D TET3 WDR5 PRMT6
4.36517e-06	26	154	3.21796	Response to ionizing radiation	RAD51 TP53BP1 NUCKS1 XRCC5 RAD54L MSH2 SIRT1 CBL RAD51AP1 DNMT3A FIGNL1 MEN1 INTS7 PARP1 TLK2 HMGA2 PAXIP1 TOPBP1 RNF168 WRN RFWD3 AEN KDM4D XRCC2 BLM PRKDC
4.36517e-06	85	903	1.79415	Cellular protein catabolic process	POMT2 ZRANB1 CUL3 USP36 RC3H2 USP13 HIPK2 PSME4 CHFR OPHN1 GSK3B HUWE1 ANAPC5 SIRT1 UGGT2 GSK3A ATE1 RNF43 USP46 PRPF19 UBE4A CBL UBE3A USP34 BIRC6 PCYOX1 UCHL5 KIF14 IDE TRIM25 CDK2 FBXL12 LATS1 RLIM UBE2G1 AGTPBP1 USP30 RNFT2 RC3H1 USP37 UGGT1 RDX CUL4A DTL KLHL8 SKP2 TLK2 ANAPC1 RMND5A TRIP12 BUB3 BUB1B CUL4B CCNF ZYG11B USP24 USP1 STT3B RYBP BAP1 RNF168 BTRC CUL5 HSP90B1 CLPX MAP1A FBXO22 DDB…
4.74106e-06	16	64	4.76505	Metaphase/anaphase transition of cell cycle	ZNF207 CUL3 CHFR ZW10 ANAPC5 CDC6 CENPF PCID2 DLGAP5 ESPL1 ANAPC1 BUB3 BUB1B BUB1 GEN1 KNTC1
4.74786e-06	17	72	4.50033	Regulation of histone methylation	KDM4A RIF1 ATRX SIRT1 KDM3A DNMT1 RTF1 TET1 BRD4 MTF2 PAXIP1 IWS1 NSD1 BCOR KDM4D WDR5 PRMT6
5.53734e-06	24	136	3.36356	Centrosome cycle	SIRT1 CEP76 CEP152 TRIM37 ALMS1 SSX2IP CDK2 STIL CEP250 SGO1 ROCK2 ODF2 KIF11 PLK4 CHEK1 SASS6 CCNF C2CD3 CDK1 CEP135 CKAP5 GEN1 XRCC2 RBM14
5.82356e-06	17	73	4.43868	Protein monoubiquitination	CUL3 HUWE1 KDM2B TRIM37 CBL TRIM25 CDC73 DTL PCGF6 CUL4B RYBP RNF168 DDB1 UBE2O BCOR FANCM UHRF1
6.52667e-06	41	325	2.40452	Positive regulation of cellular protein localization	USP36 IPO5 DLG1 GSK3B SSH1 HUWE1 GSK3A RAB11FIP2 MAPK8 SPTBN1 TARDBP GPSM2 ACSL3 CEP250 SMO GNL3L TRIM28 DKC1 RAN ROCK2 CCT7 RDX SAE1 PARP1 CCT6A EPB41 CNST FZD5 BAP1 MAP1A CDK1 KIF5B EIF2AK3 CDK5R1 ARIH2 MCRS1 WNK3 TFDP1 LRIG2 EFCAB7 PPP3R1
6.5445e-06	155	1974	1.49662	Cellular macromolecule localization	RGPD5 RABEP1 USP36 TNPO3 IPO5 TRAM2 ELAVL1 POLR1A NUP133 ATP1B3 EXOC5 AP1M1 DLG1 XRCC5 DDX1 STRADB GSK3B TNPO1 RRAGB SSH1 EFR3B ATRX HUWE1 ZW10 DNM1L MSH2 NUP188 MACROH2A2 TNPO2 GSK3A ATP13A1 GRIK5 TTC26 EZH2 RAB11FIP2 MAPK8 SEC23IP LZTS2 TNKS2 KPNB1 NRXN2 PRPF19 NUP155 KPNA1 PIKFYVE SPTBN1 IPO13 ABCD3 FAM53C TARDBP GPSM2 STIL TTC21B RAB38 ACSL3 PACSIN1 XPO5 NUP153 MCM8 CEP250 AMOT PCID2 SMO GNL3…
6.89096e-06	154	1960	1.49759	Cellular protein localization	RGPD5 RABEP1 USP36 TNPO3 IPO5 TRAM2 ELAVL1 POLR1A NUP133 ATP1B3 EXOC5 AP1M1 DLG1 XRCC5 DDX1 STRADB GSK3B TNPO1 RRAGB SSH1 EFR3B ATRX HUWE1 ZW10 DNM1L MSH2 NUP188 MACROH2A2 TNPO2 GSK3A ATP13A1 GRIK5 TTC26 EZH2 RAB11FIP2 MAPK8 SEC23IP LZTS2 TNKS2 KPNB1 NRXN2 PRPF19 NUP155 KPNA1 PIKFYVE SPTBN1 IPO13 ABCD3 FAM53C TARDBP GPSM2 STIL TTC21B RAB38 ACSL3 PACSIN1 XPO5 NUP153 MCM8 CEP250 AMOT SMO GNL3L TRIM…
6.93403e-06	19	91	3.9796	Telomere maintenance via telomere lengthening	MRE11 RAD51 XRCC5 MAPKAPK5 TNKS2 PPP6R3 DCLRE1B HNRNPA2B1 CDK2 GNL3L DKC1 CCT7 PIF1 PARP1 SHQ1 CCT6A HNRNPU ERCC4 MCRS1
8.77578e-06	8	15	10.1654	Mitotic DNA replication	RAD51 MCM2 MCM6 GINS1 POLA1 MCM4 MCM3 GINS3
9.26777e-06	25	150	3.1767	Regulation of gene silencing	NUP160 PUM2 ELAVL1 NUP133 AAAS NUP188 NUP155 CDK2 XPO5 NUP153 TRIM28 DNMT1 NUP210 PUM1 DHX9 TET1 TARBP2 SETDB1 POLR2D LIMD1 RANBP2 NUP205 ATF7IP PHF8 POM121
1.10522e-05	53	483	2.09149	Response to radiation	CRY1 RAD51 POLD1 TP53BP1 NUCKS1 SMC1A XRCC5 RAD54L MSH2 SIRT1 YY1 MAPK8 CBL METAP2 RAD51AP1 HMGCR TANC1 MSH6 RO60 CREB1 DNMT3A CEP250 FBXL12 FIGNL1 MEN1 EIF2S1 DTL INTS7 PARP1 TLK2 CHEK1 HMGA2 PAXIP1 CUL4B LRP5 USP1 TOPBP1 RNF168 CDC25A WRN DDB1 RFWD3 FEN1 USP47 RBM4 ERCC4 CCDC66 AEN KDM4D PPP1CC XRCC2 BLM PRKDC
1.15545e-05	112	1325	1.61113	Negative regulation of gene expression	UPF1 PTBP1 BCLAF1 NUP160 THRAP3 PUM2 RC3H2 ELAVL1 KDM4A PSME4 NUP133 TNPO1 DIS3 SRRT FUS PUS7 AAAS NUP188 SIRT1 MACROH2A2 HNRNPM DICER1 ZC3H14 YY1 ACIN1 ADNP SLC7A5 GSPT1 MYEF2 AKAP8 EZH2 BMPR1A MTPAP CNOT6 NUP155 NCBP2 NCL FASTKD2 CREB1 SET DNMT3A HELLS EPC1 TARDBP TRIM25 ZC3H7A HNRNPA2B1 CDK2 PAIP2B XPO5 NUP153 CNOT1 UPF3B PCID2 SMO ILF3 TRIM28 DNMT1 NUP210 RAN EIF2S1 ROCK2 PUM1 ACVR1B DHX9 RC3…
1.25508e-05	17	77	4.2081	SnRNA transcription by RNA polymerase II	SNAPC1 CCNT2 SRRT INTS6 INTS2 NCBP2 ICE2 CCNT1 POU2F1 INTS7 ZC3H8 POLR2D TAF5 GTF2E1 INTS8 GTF2A1 ZNF143
1.25508e-05	21	113	3.54216	Regulation of nucleocytoplasmic transport	IPO5 GSK3B AAAS NCBP2 TARDBP KHDRBS1 NUP153 SMO TRIM28 RAN DHX9 CTDSPL2 BARD1 IWS1 NOLC1 CDK1 RBM4 PTPN11 SETD2 PPP1CC EFCAB7
1.31327e-05	39	310	2.3979	Rhythmic process	NFYA CRY1 THRAP3 GSK3B HUWE1 DNM1L SIRT1 ADNP EZH2 MAPK8 PLEKHA1 TIMELESS UBE3A SFPQ KDM5B CREB1 TARDBP KDM5C FBXL12 TOP2A ROCK2 CDK4 DHX9 CUL4A DTL NONO SUV39H2 HNRNPU DYRK1A GPR176 BTRC DDB1 CDK1 RBM4 CDK5R1 SIAH2 PPP1CC GFPT1 PRKDC
1.31826e-05	22	123	3.40914	Positive regulation of cell cycle phase transition	CUL3 ANAPC5 CDC6 CDC7 EZH2 DLGAP5 CDC73 CDK4 ESPL1 RDX CUL4A RPTOR BRD4 DTL CDCA5 LSM11 CDC25A STXBP4 CDK1 ATAD5 TFDP1 DDX3X
1.3237e-05	18	86	3.98934	Transcription by RNA polymerase I	DHX33 POLR1A TCOF1 MACROH2A2 GTF2H3 NCL WDR75 TAF1B HEATR1 POLR1B SMARCA4 NOL11 PWP1 TAF1A LYAR WDR43 EIF2AK3 PHF8
1.34198e-05	15	61	4.68693	Metaphase/anaphase transition of mitotic cell cycle	ZNF207 CUL3 ZW10 ANAPC5 CDC6 CENPF PCID2 DLGAP5 ESPL1 ANAPC1 BUB3 BUB1B BUB1 GEN1 KNTC1
1.48793e-05	17	78	4.15415	SnRNA transcription	SNAPC1 CCNT2 SRRT INTS6 INTS2 NCBP2 ICE2 CCNT1 POU2F1 INTS7 ZC3H8 POLR2D TAF5 GTF2E1 INTS8 GTF2A1 ZNF143
1.56365e-05	18	87	3.94349	Positive regulation of mitotic cell cycle phase transition	CUL3 ANAPC5 CDC6 CDC7 DLGAP5 CDK4 ESPL1 RDX CUL4A RPTOR BRD4 DTL CDCA5 LSM11 CDC25A CDK1 TFDP1 DDX3X
1.60627e-05	16	70	4.35662	Regulation of chromosome separation	ZNF207 CUL3 CHFR ZW10 ANAPC5 CDC6 CENPF PCID2 DLGAP5 ESPL1 ANAPC1 BUB3 BUB1B BUB1 GEN1 KNTC1
1.65093e-05	15	62	4.61134	Regulation of metaphase/anaphase transition of cell cycle	ZNF207 CUL3 CHFR ZW10 ANAPC5 CDC6 CENPF PCID2 DLGAP5 ESPL1 BUB3 BUB1B BUB1 GEN1 KNTC1
1.69743e-05	22	125	3.3546	Regulation of circadian rhythm	CRY1 THRAP3 GSK3B EZH2 MAPK8 TIMELESS UBE3A SFPQ CREB1 TARDBP FBXL12 TOP2A ROCK2 NONO SUV39H2 BTRC DDB1 CDK1 RBM4 SIAH2 PPP1CC PRKDC
2.04184e-05	15	63	4.53814	Regulation of mitotic sister chromatid separation	ZNF207 CUL3 ZW10 ANAPC5 CDC6 CENPF PCID2 DLGAP5 ESPL1 ANAPC1 BUB3 BUB1B BUB1 GEN1 KNTC1
2.29846e-05	41	342	2.28499	Negative regulation of mitotic cell cycle	ZNF207 MRE11 PSME4 CHFR DLG1 ZW10 CLSPN CDC6 MSH2 ABL1 EZH2 CNOT6 CENPF DCLRE1B CDK2 CNOT1 PCID2 STK33 CDC73 CDK4 CNOT9 CHEK1 HMGA2 BUB3 BUB1B DONSON NAE1 TOPBP1 E2F7 WEE1 RFWD3 BUB1 USP47 CDK1 PSMD1 ZWILCH GEN1 KNTC1 BLM TFDP1 GIGYF2
2.30885e-05	43	367	2.23321	Ribosome biogenesis	RRP12 NOP58 USP36 WDR3 XRCC5 DIS3 NOP56 WDR75 NOL10 ZNHIT6 FASTKD2 HEATR1 UTP20 DDX54 GNL3L PPAN DKC1 NOL11 DHX30 RAN URB2 PWP1 TEX10 WDR12 CUL4A ISG20L2 NVL SHQ1 LYAR RPL7L1 PDCD11 DHX37 CUL4B RRP1B WDR43 DDX21 BMS1 NOLC1 CHD7 DDX10 YTHDF2 DDX3X PRKDC
2.49603e-05	14	56	4.76505	Nuclear membrane reassembly	SPAST NUP160 NUP133 NUP188 KPNB1 NUP155 RAN LBR AHCTF1 NUP205 CCNB2 CDK1 UBXN2A POM121
2.49603e-05	80	872	1.74864	Regulation of cellular localization	USP36 IPO5 POLR1A MAP4K4 DLG1 GSK3B SSH1 HUWE1 MTMR2 AAAS ABL1 GSK3A RAB11FIP2 MAPK8 LZTS2 HMGCR NCBP2 TTL SPTBN1 TARDBP KHDRBS1 GPSM2 TTC21B ACSL3 NUP153 CEP250 SMO GNL3L TRIM28 DKC1 LATS1 MAP1B RAN ROCK2 CCT7 DHX9 RDX CTDSPL2 PREB KIF20B BARD1 SAE1 NVL PARP1 CDCA5 CCT6A HNRNPU APPL1 EPB41 PCNT DVL3 LRP5 CNST IWS1 FZD5 BAP1 NOLC1 STXBP4 MAP1A CDK1 KIF5B CHD7 EIF2AK3 RBM4 CDK5R1 ARIH2 PTPN11 CCDC…
2.79832e-05	35	272	2.4526	Negative regulation of mitotic cell cycle phase transition	ZNF207 MRE11 PSME4 DLG1 ZW10 CLSPN CDC6 EZH2 CNOT6 CENPF CDK2 CNOT1 PCID2 CDC73 CDK4 CNOT9 CHEK1 HMGA2 BUB3 BUB1B DONSON NAE1 TOPBP1 E2F7 WEE1 RFWD3 BUB1 USP47 CDK1 PSMD1 GEN1 KNTC1 BLM TFDP1 GIGYF2
2.90864e-05	56	540	1.97661	Regulation of cellular amide metabolic process	UPF1 BCLAF1 PUM2 RC3H2 ELAVL1 TCOF1 EIF4G3 DDX1 GEMIN5 DIS3 MTIF2 MAPKAPK5 PUS7 GSPT1 GSK3A EIF4H EIF2B1 CNOT6 NCBP2 NCL PASK FASTKD2 TARDBP KHDRBS1 PAIP2B CNOT1 UPF3B ILF3 PTCD3 EIF2S1 ROCK2 PUM1 CDK4 DHX9 RC3H1 IREB2 LRPPRC TARBP2 POLR2D CNOT9 EIF4EBP2 CELF1 MOV10 LARP4 NOLC1 PATL1 EIF2AK3 RBM4 PDE12 PSTK YTHDF2 GIGYF2 ATXN2 DDX3X PRKDC DCP1A
2.90864e-05	25	160	2.97816	Negative regulation of DNA metabolic process	POLQ TP53BP1 XRCC5 RIF1 ATRX MSH2 TNKS2 MSH6 GNL3L TRIM28 MEN1 PIF1 PARP1 POLR2D HMGA2 HNRNPU TRIP12 ANKLE1 KLHL15 ERCC4 FANCB ZNF93 PARPBP MCRS1 BLM
3.02027e-05	15	65	4.39851	Mitotic sister chromatid separation	ZNF207 CUL3 ZW10 ANAPC5 CDC6 CENPF PCID2 DLGAP5 ESPL1 ANAPC1 BUB3 BUB1B BUB1 GEN1 KNTC1
3.07018e-05	11	35	5.99035	RRNA transcription	TCOF1 GTF3C1 MACROH2A2 NCL GTF3C2 TAF1B GTF3C4 POLR1B SMARCA4 NOL11 PWP1
3.07018e-05	20	110	3.46549	Positive regulation of response to DNA damage stimulus	BCLAF1 RIF1 FUS SIRT1 NSMCE4A FOXM1 RAD51AP1 TIMELESS TRIM28 DHX9 CBX8 PARP1 HMGA2 PAXIP1 ANKLE1 RNF168 FANCB KDM4D ARID2 PRKDC
3.51057e-05	74	794	1.77639	Regulation of cellular response to stress	CRY1 MBTPS2 BCLAF1 NUP160 RAD51 POLQ USP13 HIPK2 TP53BP1 NUP133 MAP4K4 DLG1 RIF1 MAGI3 GSK3B FUS WDR76 AAAS NUP188 SIRT1 ABL1 NSMCE4A BMPR1A FOXM1 RAD51AP1 SPRING1 TIMELESS HMGCR NUP155 NEK4 SFPQ NUP153 TNFRSF19 KLHDC10 TRIM28 NUP210 FIGNL1 MEN1 ROCK2 RNFT2 DHX9 CUL4A RPTOR CBX8 BRD4 PARP1 NONO CHEK1 HMGA2 RANBP2 TRIP12 NUP205 PAXIP1 DYRK1A ANKLE1 USP1 PPP4R2 RNF168 RFWD3 FEM1B USP47 EIF2AK3 KLHL…
3.71305e-05	26	173	2.86454	RNA 3 -end processing	ZC3H11A ZC3H14 CSTF2 INTS6 MTPAP INTS2 SRSF3 NCBP2 PAPOLG UPF3B CCNT1 DKC1 CDC73 WDR33 BARD1 SSB ZNF473 INTS7 POLR2D LSM11 SUPV3L1 CPSF4 SRSF2 INTS8 CPSF2 NUDT21
4.15901e-05	21	122	3.28085	Positive regulation of mitotic cell cycle	CUL3 ANAPC5 CDC6 ABL1 CDC7 TTL DLGAP5 CDK4 ESPL1 RDX CUL4A RPTOR BRD4 DTL CDCA5 LSM11 CDC25A CDK1 PTPN11 TFDP1 DDX3X
4.36774e-05	88	1003	1.67228	Regulation of cellular catabolic process	UPF1 PIK3C2A CLEC16A THRAP3 USP36 PUM2 RC3H2 USP13 HIPK2 GNAI3 ELAVL1 KDM4A PSME4 CHFR SCARB1 OPHN1 GSK3B TNPO1 DIS3 RRAGB MTMR2 DNM1L FUS SIRT1 ABL1 HNRNPM ZC3H14 MYEF2 GSK3A MAPK8 MTMR4 CAMKK2 CNOT6 UBE3A UCHL5 FASTKD2 SET TARDBP CNOT1 PCID2 DKC1 LATS1 ROCK2 PUM1 AGTPBP1 USP30 RNFT2 DHX9 RC3H1 RDX LRPPRC FASTKD1 RPTOR FOXK2 SERBP1 ABL2 POLR2D CNOT9 TLK2 CELF1 SESN3 HNRNPU MOV10 SUPV3L1 ZYG11B F…
4.66862e-05	14	59	4.52276	Regulation of mitotic metaphase/anaphase transition	ZNF207 CUL3 ZW10 ANAPC5 CDC6 CENPF PCID2 DLGAP5 ESPL1 BUB3 BUB1B BUB1 GEN1 KNTC1
4.75345e-05	16	76	4.01267	Centrosome duplication	SIRT1 CEP76 CEP152 TRIM37 ALMS1 CDK2 STIL ROCK2 PLK4 SASS6 CCNF C2CD3 CEP135 CKAP5 GEN1 RBM14
5.10316e-05	89	1022	1.65984	Protein ubiquitination	CRY1 RNF10 CUL3 RC3H2 PSME4 HLTF CHFR HUWE1 ANAPC5 KDM2B BRAP G2E3 SIRT1 ABL1 GSK3A CBLL1 TNKS2 RNF43 TRIM37 PRPF19 UBE4A CBL UBE3A BIRC6 DCAF17 FBXW2 TRIM25 TRIM24 FBXL12 GNL3L TRIM28 RLIM UBE2G1 CDC73 TPP2 RNFT2 RC3H1 DCAF7 DCUN1D5 RTF1 BARD1 CUL4A DCAF5 FANCI CBX8 RNF157 SAE1 DTL CAND2 KLHL8 SKP2 ANAPC1 RMND5A TRIP12 PCGF6 PAXIP1 CUL4B CCNF FBXO41 RYBP RNF168 HECTD2 BTRC CUL5 FBXO22 DDB1 RFWD3…
6.43997e-05	5	6	15.8835	Cell cycle DNA replication initiation	MCM2 POLA1 MCM4 MCM3 GINS3
6.43997e-05	5	6	15.8835	Nuclear cell cycle DNA replication initiation	MCM2 POLA1 MCM4 MCM3 GINS3
6.43997e-05	5	6	15.8835	Mitotic DNA replication initiation	MCM2 POLA1 MCM4 MCM3 GINS3
6.64405e-05	24	157	2.91366	Regulation of histone modification	KDM4A SART3 RIF1 ATRX SIRT1 AKAP8 MAPK8 KDM3A SET DNMT1 RTF1 TET1 BRD4 MTF2 CHEK1 TRIP12 PAXIP1 IWS1 NSD1 BCOR KDM4D WDR5 PRMT6 PARG
6.65295e-05	16	78	3.90978	Mitotic spindle assembly	ZNF207 KIF2A SMC1A CLASP1 KIF4A AAAS BCCIP SMC3 KPNB1 STAG1 KIF23 KIF11 HNRNPU RACGAP1 CLASP2 CEP97
6.8653e-05	31	236	2.50367	Ribonucleoprotein complex subunit organization	DDX20 SART3 XRCC5 DDX1 GEMIN5 SRPK1 DICER1 EIF4H EIF3A PRPF19 SF3B1 WDR77 ZNHIT6 FASTKD2 PPAN DHX30 CDC73 DHX9 TARBP2 DENR SNRNP200 POLR2D SHQ1 CELF1 NUDT21 SF1 KIF5B DDX23 PRPF39 RBMXL1 PRKDC
6.87592e-05	14	61	4.37447	Somatic diversification of immunoglobulins	POLQ TP53BP1 TCF3 UNG RIF1 MSH2 YY1 MSH6 HSPD1 PAXIP1 MCM3AP RNF168 EXO1 PRKDC
6.96013e-05	8	19	8.02535	DNA strand elongation involved in DNA replication	GINS1 POLA1 MCM4 MCM3 DNA2 MCM7 POLE GINS3
6.96013e-05	13	53	4.67514	Mitotic nuclear membrane reassembly	SPAST NUP160 NUP133 NUP188 KPNB1 NUP155 RAN LBR AHCTF1 NUP205 CCNB2 CDK1 POM121
6.96013e-05	13	53	4.67514	Mitotic nuclear membrane organization	SPAST NUP160 NUP133 NUP188 KPNB1 NUP155 RAN LBR AHCTF1 NUP205 CCNB2 CDK1 POM121
7.13568e-05	18	97	3.53694	Protein localization to chromosome	XRCC5 ATRX ZW10 MSH2 MACROH2A2 EZH2 TNKS2 MCM8 GNL3L DKC1 CCT7 CDCA5 CCT6A BUB3 BUB1B CDK1 ZWILCH SETD2
7.60329e-05	9	25	6.86167	Negative regulation of histone methylation	KDM4A SIRT1 KDM3A DNMT1 MTF2 BCOR KDM4D WDR5 PRMT6
7.76273e-05	92	1079	1.62515	Protein catabolic process	POMT2 ZRANB1 CUL3 USP36 RC3H2 USP13 HIPK2 PSME4 CHFR OPHN1 GSK3B HUWE1 ANAPC5 SIRT1 UGGT2 GSK3A ATE1 RNF43 USP46 PPP6R3 PRPF19 UBE4A CBL HMGCR UBE3A USP34 ODC1 BIRC6 PCYOX1 UCHL5 KIF14 IDE TRIM25 TRIM24 CDK2 FBXL12 LATS1 RLIM UBE2G1 AGTPBP1 USP30 RNFT2 RC3H1 USP37 UGGT1 RDX BARD1 CUL4A DTL KLHL8 SKP2 TLK2 ANAPC1 RMND5A TRIP12 BUB3 BUB1B CUL4B CCNF ZYG11B USP24 USP1 STT3B RYBP BAP1 RNF168 BTRC CUL…
8.57832e-05	13	54	4.58857	Histone ubiquitination	HUWE1 KDM2B TRIM37 CDC73 CBX8 TRIP12 PCGF6 CUL4B RYBP RNF168 DDB1 BCOR UHRF1
8.66847e-05	58	589	1.8769	Regulation of cellular protein localization	USP36 IPO5 POLR1A DLG1 GSK3B SSH1 HUWE1 GSK3A RAB11FIP2 MAPK8 LZTS2 SPTBN1 TARDBP GPSM2 ACSL3 CEP250 SMO GNL3L TRIM28 DKC1 LATS1 RAN ROCK2 CCT7 RDX CTDSPL2 KIF20B BARD1 SAE1 NVL PARP1 CDCA5 CCT6A APPL1 EPB41 PCNT DVL3 CNST FZD5 BAP1 NOLC1 MAP1A CDK1 KIF5B EIF2AK3 CDK5R1 ARIH2 PTPN11 CCDC66 YOD1 SETD2 MCRS1 WNK3 TFDP1 LRIG2 EFCAB7 GPC2 PPP3R1
9.00051e-05	16	80	3.81204	Alternative mRNA splicing, via spliceosome	PTBP1 THRAP3 HNRNPM SFPQ RBM25 KHDRBS1 DHX9 TRA2B RBMX CELF1 HNRNPU DYRK1A SRSF2 RBM15 RBM4 RBM15B
9.11973e-05	11	39	5.37595	Replication fork processing	MRE11 RAD51 NUCKS1 EXD2 ATRX DNA2 WRN RFWD3 GEN1 FANCM BLM
9.16853e-05	42	376	2.12906	Regulation of intracellular transport	USP36 IPO5 GSK3B HUWE1 MTMR2 AAAS GSK3A MAPK8 NCBP2 TARDBP KHDRBS1 TTC21B NUP153 SMO TRIM28 MAP1B RAN DHX9 RDX CTDSPL2 PREB KIF20B BARD1 SAE1 PCNT IWS1 FZD5 BAP1 NOLC1 CDK1 KIF5B RBM4 CDK5R1 ARIH2 PTPN11 YOD1 SETD2 PPP1CC DYNC1H1 TFDP1 EFCAB7 PPP3R1
9.90536e-05	30	229	2.49697	Ribonucleoprotein complex assembly	DDX20 SART3 XRCC5 DDX1 GEMIN5 SRPK1 DICER1 EIF4H EIF3A PRPF19 SF3B1 WDR77 ZNHIT6 FASTKD2 PPAN DHX30 CDC73 DHX9 TARBP2 DENR SNRNP200 POLR2D SHQ1 CELF1 NUDT21 SF1 DDX23 PRPF39 RBMXL1 PRKDC
0.000106268	35	290	2.30037	Regulation of mRNA stability	UPF1 THRAP3 PUM2 RC3H2 ELAVL1 PSME4 TNPO1 DIS3 FUS HNRNPM ZC3H14 MYEF2 CNOT6 FASTKD2 SET TARDBP CNOT1 PCID2 ROCK2 PUM1 DHX9 RC3H1 FASTKD1 SERBP1 POLR2D CNOT9 CELF1 HNRNPU MOV10 PATL1 PSMD1 PDE12 YTHDF2 GIGYF2 DCP1A
0.000109291	33	266	2.36461	Regulation of microtubule-based process	SPAST CLASP1 GSK3B SIRT1 ABL1 CEP76 ARHGEF7 TRIM37 ALMS1 GPSM2 STIL TTC21B MAP1B PSRC1 ROCK2 KATNB1 CCDC40 PLK4 DIXDC1 HNRNPU DYRK1A CCNF CLASP2 HDGFL3 MAP1A CKAP5 CDK5R1 GEN1 MAP6D1 CEP97 DYNC1H1 RBM14 TCP10L
0.000125844	43	394	2.08017	Protein-DNA complex subunit organization	RAD51 SMARCD1 PSME4 MCM2 SART3 MCM6 ATRX ORC6 CDC6 MACROH2A2 CENPI OIP5 MCM4 GTF2H3 MCM3 TAF1B ORC2 CENPF CREB1 SET HELLS MCM8 DLGAP5 SMARCA4 CHD1L NASP CENPO CUL4A ANP32E PARP1 SMARCA5 GTF2E1 CUL4B MCM3AP MCM7 CENPV DDB1 BPTF ATF7IP SMARCC1 PSMD1 SETD2 ARID2
0.000135413	29	221	2.50111	Circadian rhythm	CRY1 THRAP3 GSK3B HUWE1 SIRT1 EZH2 MAPK8 TIMELESS UBE3A SFPQ CREB1 TARDBP FBXL12 TOP2A ROCK2 CDK4 NONO SUV39H2 HNRNPU DYRK1A GPR176 BTRC DDB1 CDK1 RBM4 SIAH2 PPP1CC GFPT1 PRKDC
0.000135413	17	92	3.52199	Regulation of telomere maintenance	UPF1 MRE11 XRCC5 ATRX MAPKAPK5 TNKS2 YLPM1 HNRNPA2B1 GNL3L DKC1 CCT7 PIF1 PARP1 CCT6A HNRNPU ERCC4 MCRS1
0.000144437	55	558	1.87869	Proteasomal protein catabolic process	POMT2 CUL3 USP13 PSME4 CHFR OPHN1 GSK3B HUWE1 ANAPC5 SIRT1 UGGT2 GSK3A ATE1 PRPF19 UBE4A UCHL5 KIF14 TRIM25 CDK2 FBXL12 UBE2G1 RNFT2 UGGT1 CUL4A SKP2 TLK2 ANAPC1 RMND5A BUB3 BUB1B CUL4B CCNF ZYG11B STT3B RYBP BTRC CUL5 HSP90B1 MAP1A FBXO22 DDB1 CDK1 RNF34 SMARCC1 PSMD1 UBXN2A KLHL15 FBXO45 GLMN FBXW8 ARIH2 SOCS4 YOD1 SIAH2 STYX
0.000146843	36	307	2.23507	Regulation of RNA stability	UPF1 THRAP3 PUM2 RC3H2 ELAVL1 PSME4 TNPO1 DIS3 FUS HNRNPM ZC3H14 MYEF2 CNOT6 FASTKD2 SET TARDBP CNOT1 PCID2 DKC1 ROCK2 PUM1 DHX9 RC3H1 FASTKD1 SERBP1 POLR2D CNOT9 CELF1 HNRNPU MOV10 PATL1 PSMD1 PDE12 YTHDF2 GIGYF2 DCP1A
0.000149669	11	41	5.11371	Centriole replication	CEP76 CEP152 TRIM37 ALMS1 CDK2 STIL PLK4 SASS6 C2CD3 CEP135 RBM14
0.000153693	13	57	4.34706	Sister chromatid cohesion	MRE11 SMC1A ATRX SMC3 SFPQ STAG1 PDS5A SGO1 ESPL1 CDCA5 BUB1B FEN1 BUB1
0.000153693	13	57	4.34706	Negative regulation of G0 to G1 transition	RAD51 CBX5 CDC7 EZH2 EPC1 CHEK1 PCGF6 RYBP E2F6 RRM2 MGA EHMT1 TFDP1
0.000157942	29	223	2.47868	Protein acetylation	ZZZ3 DIP2B GSK3B SIRT1 JADE3 NAA25 SET EPC1 MORF4L2 METTL8 GTF3C4 NAA30 TAF5 CHEK1 PAXIP1 MCM3AP DIP2A IWS1 YEATS2 NAA15 FAM161A HCFC1 BEND3 EP400 MCRS1 WDR5 TRRAP BAZ1A DDX3X
0.000159718	19	113	3.20481	Transcription elongation from RNA polymerase II promoter	SMARCD1 CCNT2 EZH2 GTF2H3 TCERG1 NCBP2 PCID2 CCNT1 CDC73 RTF1 BRD4 POLR2D SSRP1 CHEK1 HNRNPU IWS1 WDR43 RNF168 SETD2
0.000169452	15	75	3.81204	Positive regulation of DNA repair	RIF1 FUS SIRT1 FOXM1 RAD51AP1 TIMELESS TRIM28 DHX9 CBX8 PARP1 RNF168 FANCB KDM4D ARID2 PRKDC
0.000175909	24	167	2.73919	Regulation of G1/S transition of mitotic cell cycle	TCF3 DLG1 CDC6 EZH2 CNOT6 KIF14 CDK2 CNOT1 CDC73 CDK4 APPL2 RDX CUL4A RPTOR CNOT9 LSM11 APPL1 E2F7 WEE1 RFWD3 CDK1 TFDP1 GIGYF2 DDX3X
0.0001842	35	298	2.23861	Regulation of mRNA catabolic process	UPF1 THRAP3 PUM2 RC3H2 ELAVL1 PSME4 TNPO1 DIS3 FUS HNRNPM ZC3H14 MYEF2 CNOT6 FASTKD2 SET TARDBP CNOT1 PCID2 ROCK2 PUM1 DHX9 RC3H1 FASTKD1 SERBP1 POLR2D CNOT9 CELF1 HNRNPU MOV10 PATL1 PSMD1 PDE12 YTHDF2 GIGYF2 DCP1A
0.000185364	21	135	2.96492	DNA-templated transcription, elongation	SMARCD1 CCNT2 HTATSF1 EZH2 GTF2H3 TCERG1 NCBP2 PCID2 CCNT1 CDC73 RTF1 BRD4 POLR2D SSRP1 CHEK1 HNRNPU ZNF326 IWS1 WDR43 RNF168 SETD2
0.000186004	5	7	13.6144	Regulation of histone H3-K36 methylation	BRD4 PAXIP1 IWS1 NSD1 BCOR
0.000186004	5	7	13.6144	G-quadruplex DNA unwinding	HNRNPA2B1 DHX9 DNA2 WRN BLM
0.000186004	5	7	13.6144	Protein localization to cytoplasmic stress granule	DDX1 DHX9 SSB DDX3X DCP1A
0.000197942	7	16	8.33884	RNA interference	DICER1 XPO5 DHX9 TARBP2 CELF1 PRKRA TSN
0.000198685	17	95	3.41077	Regulation of cytokinesis	SPAST CUL3 CDC14A CDC6 BIRC6 KIF14 CIT KIF23 KIF20B PLK4 INCENP AHCTF1 RACGAP1 E2F7 CENPV SETD2 PRPF40A
0.000203353	10	35	5.44577	Histone monoubiquitination	KDM2B TRIM37 CDC73 PCGF6 CUL4B RYBP RNF168 DDB1 BCOR UHRF1
0.000214655	34	288	2.25016	Chromatin remodeling	BAZ1B SMARCD1 KDM4A PSME4 MCM2 SART3 ATRX MACROH2A2 SMARCA1 CENPI OIP5 KDM5B SET HELLS KDM5C SMARCA4 CHD1L NASP CENPO BRD4 ANP32E SUV39H2 SMARCA5 MCM3AP PBRM1 CENPV CHD7 BPTF HCFC1 SMARCC1 SETD2 KDM4D ARID2 BAZ1A
0.000227567	15	77	3.71303	Nuclear membrane organization	SPAST NUP160 NUP133 NUP188 KPNB1 NUP155 TARDBP RAN LBR AHCTF1 NUP205 CCNB2 CDK1 UBXN2A POM121
0.000233534	12	51	4.48475	Peptidyl-lysine trimethylation	KDM4A ATRX SIRT1 PWP1 RTF1 BRD4 SUV39H2 IWS1 BEND3 SETD2 KDM4D TET3
0.000261164	18	107	3.20639	Ciliary basal body-plasma membrane docking	CLASP1 NINL CEP76 CEP152 ALMS1 CEP250 ODF2 NEDD1 PLK4 CEP78 PCNT C2CD3 TCTN2 CDK1 CEP135 CKAP5 CEP97 DYNC1H1
0.000265165	15	78	3.66542	Protein sumoylation	NUP160 NUP133 AAAS NUP188 NUP155 NUP153 GNL3L TRIM28 NUP210 HMG20A SAE1 RANBP2 NUP205 KIAA1586 POM121
0.000274485	91	1102	1.57394	Embryo development	ALS2 CUL3 CDON HIPK2 NUP133 TCOF1 CLASP1 DLG1 KDM2B EFNB1 MSH2 ABL1 MTHFD1 GINS1 LMBR1 BMPR1A PRPF19 SMAD5 LOXL3 BIRC6 SOS1 WDR77 DNMT3A STIL CNOT1 AMOT SMO TRIM28 DNMT1 LATS1 TOP2A NASP ZBED3 ROCK2 CDC73 ACVR1B TTLL4 TRA2B SMPD4 RTF1 KIF20B TET1 TDG CUL4A CCDC40 PLK4 GPR161 RPL7L1 NCAPG2 CELF1 NPAT CHEK1 HMGA2 TRIP12 PHF6 SSBP3 CCNB2 DVL3 RACGAP1 LRP5 ZNF281 FLVCR1 FZD5 HIPK1 CLASP2 E2F7 NOLC1 R…
0.000279048	26	195	2.54136	Regulation of cell cycle G1/S phase transition	TCF3 DLG1 CDC6 EZH2 CNOT6 KIF14 CDK2 CNOT1 MEN1 CDC73 CDK4 APPL2 RDX CUL4A RPTOR CNOT9 LSM11 APPL1 E2F7 STXBP4 WEE1 RFWD3 CDK1 TFDP1 GIGYF2 DDX3X
0.000284079	19	118	3.06902	MRNA 3 -end processing	ZC3H11A ZC3H14 CSTF2 MTPAP SRSF3 NCBP2 PAPOLG UPF3B CCNT1 CDC73 WDR33 BARD1 ZNF473 POLR2D LSM11 CPSF4 SRSF2 CPSF2 NUDT21
0.000284142	16	88	3.46549	Nuclear envelope organization	SPAST NUP160 NUP133 NUP188 KPNB1 NUP155 TARDBP RAN LBR AHCTF1 NUP205 CCNB2 CDK1 UBXN2A TMEM201 POM121
0.000286148	11	44	4.76505	Histone H3-K9 methylation	KDM4A RIF1 ATRX SIRT1 KDM3A DNMT1 SETDB1 SUV39H2 BEND3 EHMT1 KDM4D
0.000299294	65	717	1.72791	Negative regulation of cellular component organization	ZNF207 CLEC16A DIP2B MAP4K4 MCM2 CLASP1 XRCC5 GSK3B SSH1 ATRX HUWE1 ZW10 MTMR2 DNM1L ARHGEF7 GSK3A TNKS2 TRIM37 UBE3A SPTBN1 CENPF KIF14 PACSIN1 PCID2 CGNL1 GNL3L MAP1B TOP2A ROCK2 USP30 ESPL1 RDX TET1 TCHP PIF1 KATNB1 PARP1 CHEK1 SACS HNRNPU BUB3 BUB1B DYRK1A CCNF NEU3 CLASP2 HDGFL3 BUB1 PHF8 ADCY6 ERCC4 TMEM39A CDK5R1 GEN1 PAK2 MAP6D1 CEP97 KNTC1 MCRS1 GMFB LRIG2 OPA1 ATXN2 DDX3X RBM14
0.000303461	7	17	7.84832	DNA unwinding involved in DNA replication	RAD51 MCM2 MCM6 MCM4 WRN MCM7 BLM
0.000303461	15	79	3.61903	Base-excision repair	POLQ POLD1 UNG HUWE1 RFC5 DNA2 TDG PARP1 HMGA2 WRN FEN1 USP47 POLE PRMT6 PARG
0.000309768	28	220	2.42584	Negative regulation of translation	UPF1 RC3H2 DIS3 PUS7 CNOT6 NCL TARDBP PAIP2B CNOT1 ILF3 EIF2S1 ROCK2 PUM1 RC3H1 IREB2 POLR2D CNOT9 EIF4EBP2 CELF1 MOV10 PATL1 EIF2AK3 RBM4 PDE12 YTHDF2 GIGYF2 DDX3X DCP1A
0.000310756	8	23	6.62964	Histone H2A monoubiquitination	KDM2B TRIM37 PCGF6 CUL4B RYBP RNF168 DDB1 BCOR
0.000328381	6	12	9.5301	Double-strand break repair via break-induced replication	MCM2 MCM6 CDC7 MCM4 MCM3 MCM7
0.000328381	6	12	9.5301	Somatic hypermutation of immunoglobulin genes	POLQ UNG MSH2 MSH6 MCM3AP EXO1
0.000328381	6	12	9.5301	Regulation of RNA export from nucleus	NCBP2 KHDRBS1 NUP153 DHX9 IWS1 SETD2
0.000349154	11	45	4.65916	Centriole assembly	CEP76 CEP152 TRIM37 ALMS1 CDK2 STIL PLK4 SASS6 C2CD3 CEP135 RBM14
0.000361571	13	62	3.99649	Regulation of G0 to G1 transition	RAD51 CBX5 CDC7 EZH2 EPC1 CHEK1 PCGF6 RYBP E2F6 RRM2 MGA EHMT1 TFDP1
0.000363221	18	110	3.11894	Regulation of mitotic nuclear division	ZNF207 CUL3 ZW10 ANAPC5 CENPF PCID2 DLGAP5 ESPL1 NUSAP1 KIF20B MKI67 CHEK1 BUB3 BUB1B LRP5 BUB1 GEN1 KNTC1
0.000405141	12	54	4.2356	Exit from mitosis	SPAST CLASP1 CDC14A ZW10 ANAPC5 CDCA5 ANAPC1 BUB3 BUB1B CLASP2 PPP2R2D KNTC1
0.000405141	12	54	4.2356	Somatic recombination of immunoglobulin gene segments	TP53BP1 TCF3 UNG RIF1 MSH2 YY1 MSH6 HSPD1 PAXIP1 RNF168 EXO1 PRKDC
0.000414658	29	236	2.34214	Positive regulation of intracellular transport	USP36 IPO5 GSK3B HUWE1 MTMR2 GSK3A MAPK8 NCBP2 TARDBP KHDRBS1 SMO TRIM28 RAN DHX9 RDX CTDSPL2 KIF20B SAE1 PCNT FZD5 BAP1 CDK1 KIF5B CDK5R1 ARIH2 DYNC1H1 TFDP1 EFCAB7 PPP3R1
0.000419719	14	72	3.70615	Somatic diversification of immune receptors	POLQ TP53BP1 TCF3 UNG RIF1 MSH2 YY1 MSH6 HSPD1 PAXIP1 MCM3AP RNF168 EXO1 PRKDC
0.000419719	14	72	3.70615	Transport of virus	NUP160 NUP133 AAAS NUP188 KPNB1 NUP155 KPNA1 PIKFYVE NUP153 NUP210 RAN RANBP2 NUP205 POM121
0.000423037	5	8	11.9126	Pre-replicative complex assembly involved in nuclear cell cycle DNA replication	MCM2 MCM6 MCM4 MCM3 MCM7
0.000423037	5	8	11.9126	Pre-replicative complex assembly involved in cell cycle DNA replication	MCM2 MCM6 MCM4 MCM3 MCM7
0.000483341	12	55	4.15859	Histone H3-K9 modification	KDM4A RIF1 ATRX SIRT1 KDM3A DNMT1 SETDB1 CHEK1 SUV39H2 BEND3 EHMT1 KDM4D
0.000498848	13	64	3.8716	Regulation of alternative mRNA splicing, via spliceosome	PTBP1 THRAP3 RBM25 KHDRBS1 TRA2B RBMX CELF1 HNRNPU DYRK1A SRSF2 RBM15 RBM4 RBM15B
0.000498848	13	64	3.8716	G0 to G1 transition	RAD51 CBX5 CDC7 EZH2 EPC1 CHEK1 PCGF6 RYBP E2F6 RRM2 MGA EHMT1 TFDP1
0.000509435	18	113	3.03614	Regulation of DNA replication	DBF4 WIZ NUCKS1 ATRX CDC6 CDC7 SMC3 RFC5 TIMELESS PDS5A DHX9 USP37 DNA2 DONSON E2F7 CDK1 ATAD5 BLM
0.000515436	10	39	4.88723	Spindle checkpoint signaling	ZNF207 CHFR ZW10 CENPF PCID2 BUB3 BUB1B BUB1 GEN1 KNTC1
0.000541215	24	180	2.54136	Cytokinesis	SPAST CUL3 CDC14A KIF4A CDC6 LZTS2 SPTBN1 BIRC6 KIF14 CIT ROCK2 ESPL1 NUSAP1 KIF23 KIF20B PLK4 INCENP AHCTF1 SON RACGAP1 E2F7 CENPV SETD2 PRPF40A
0.000548903	6	13	8.79702	Somatic diversification of immune receptors via somatic mutation	POLQ UNG MSH2 MSH6 MCM3AP EXO1
0.000555331	14	74	3.60598	Chromosome condensation	NCAPD2 ACIN1 AKAP8 SET NCAPH TOP2A NUSAP1 CDCA5 NCAPG2 INCENP HMGA2 NCAPD3 CDK1 PHF8
0.000555331	14	74	3.60598	Multi-organism transport	NUP160 NUP133 AAAS NUP188 KPNB1 NUP155 KPNA1 PIKFYVE NUP153 NUP210 RAN RANBP2 NUP205 POM121
0.000555331	36	329	2.08561	Signal transduction by p53 class mediator	MRE11 HIPK2 ATRX MAPKAPK5 MSH2 SIRT1 FOXM1 RFC5 CHD4 CNOT6 TRIM24 CDK2 CNOT1 BRIP1 DNA2 BARD1 CNOT9 TAF5 SSRP1 MTA2 CHEK1 PAXIP1 DYRK1A HIPK1 TOPBP1 WRN E2F7 CDK1 RNF34 EXO1 CDK5R1 AEN EHMT1 BLM TFDP1 PRMT6
0.000555331	14	74	3.60598	Multi-organism localization	NUP160 NUP133 AAAS NUP188 KPNB1 NUP155 KPNA1 PIKFYVE NUP153 NUP210 RAN RANBP2 NUP205 POM121
0.000575963	13	65	3.81204	Intracellular transport of virus	NUP160 NUP133 AAAS NUP188 KPNB1 NUP155 KPNA1 NUP153 NUP210 RAN RANBP2 NUP205 POM121
0.000586241	31	266	2.2213	Protein acylation	ZZZ3 DIP2B GSK3B SIRT1 JADE3 NAA25 SET EPC1 MORF4L2 METTL8 GTF3C4 PPM1B NAA30 TAF5 CHEK1 PAXIP1 MCM3AP DIP2A IWS1 YEATS2 NAA15 FAM161A HCFC1 BEND3 MAP6D1 EP400 MCRS1 WDR5 TRRAP BAZ1A DDX3X
0.000620959	11	48	4.36796	Microtubule depolymerization	SPAST KIF2A CLASP1 MAP1B KATNB1 KIF2C CLASP2 HDGFL3 MAP1A CKAP5 MAP6D1
0.000623102	29	242	2.28407	DNA packaging	NCAPD2 PSME4 MCM2 SART3 ATRX SRPK1 SIRT1 MACROH2A2 ACIN1 CENPI OIP5 AKAP8 SET HELLS NCAPH TOP2A NASP NUSAP1 CENPO CDCA5 NCAPG2 INCENP HMGA2 NCAPD3 SMARCA5 CENPV CDK1 PHF8 BEND3
0.000643071	7	19	7.02218	Nucleolar large rRNA transcription by RNA polymerase I	TCOF1 MACROH2A2 NCL TAF1B SMARCA4 NOL11 PWP1
0.00064582	19	126	2.87416	Peptidyl-threonine phosphorylation	HIPK2 GSK3B CAD GSK3A MAPK8 CIT ROCK2 ACVR1B RPTOR CHEK1 DYRK1A HIPK1 LMTK2 CDK1 OXSR1 CDK5R1 SBK1 WNK3 PRKDC
0.000657003	40	385	1.98028	In utero embryonic development	ALS2 CUL3 MSH2 GINS1 BMPR1A PRPF19 BIRC6 STIL CNOT1 AMOT SMO TRIM28 LATS1 NASP ACVR1B TTLL4 SMPD4 RTF1 TET1 CUL4A PLK4 RPL7L1 NCAPG2 NPAT CHEK1 PHF6 CCNB2 FLVCR1 FZD5 E2F7 C2CD3 CHD7 BPTF RRM2 ARNT2 SP3 FBXW8 SETD2 BCOR XRCC2
0.000736732	9	33	5.19824	Histone H2A ubiquitination	KDM2B TRIM37 TRIP12 PCGF6 CUL4B RYBP RNF168 DDB1 BCOR
0.000738389	33	295	2.13216	RRNA processing	RRP12 NOP58 USP36 WDR3 DIS3 NOP56 WDR75 NOL10 ZNHIT6 HEATR1 UTP20 DDX54 PPAN DKC1 NOL11 PWP1 TEX10 WDR12 NVL SHQ1 LYAR RPL7L1 PDCD11 DHX37 RRP1B WDR43 DDX21 BMS1 NOLC1 CHD7 DDX10 YTHDF2 PRKDC
0.000745642	11	49	4.27882	Negative regulation of histone modification	KDM4A SIRT1 KDM3A SET DNMT1 MTF2 TRIP12 BCOR KDM4D WDR5 PRMT6
0.000762189	15	86	3.32445	Regulation of translational initiation	EIF4G3 DDX1 MTIF2 EIF4H EIF2B1 NCBP2 KHDRBS1 PAIP2B EIF2S1 POLR2D EIF4EBP2 EIF2AK3 RBM4 YTHDF2 DDX3X
0.000769419	119	1580	1.43555	Reproduction	ZFX NCAPD2 MRE11 RAD51 DDX20 ASPM TRO PSME4 TESK2 SMC1A CHFR DLG1 TOP2B CAD ATRX RAD54L ZW10 GMCL1 KDM2B GOLGA3 AAAS MSH2 SRPK1 SIRT1 YY1 ADNP CENPI TTC26 EIF4H PLEKHA1 BMPR1A SMC3 PANX1 CBL RAD51AP1 SMAD5 UBE3A KDM3A BIRC6 SOS1 MSH6 WDR77 KDM5B MLH3 DNMT3A KHDRBS1 IFT81 CDK2 GOT2 POLR1B MCM8 PPAT SGO1 TUBGCP2 TRIM28 TOP2A SPATA6 FIGNL1 NASP MEN1 PUM1 HOOK1 ESPL1 ACVR1B CCT7 BRIP1 WDR33 ODF2 PAQR…
0.00077355	13	67	3.69825	Regulation of telomere maintenance via telomere lengthening	XRCC5 MAPKAPK5 TNKS2 HNRNPA2B1 GNL3L DKC1 CCT7 PIF1 PARP1 CCT6A HNRNPU ERCC4 MCRS1
0.00077355	10	41	4.64883	Positive regulation of double-strand break repair	RIF1 FUS FOXM1 RAD51AP1 TIMELESS PARP1 FANCB KDM4D ARID2 PRKDC
0.000834946	61	686	1.69486	Organelle localization	SPAST CUL3 ASPM CLASP1 DLG1 ZW10 DNM1L NINL CEP76 CEP152 SEC23IP BCCIP KPNB1 PPP6R3 CBL TTL ALMS1 DOCK7 CENPF KIF14 GPSM2 CEP250 DLGAP5 MAP1B RAN ZBED3 PSRC1 AGTPBP1 ESPL1 ODF2 NUSAP1 PREB LRPPRC NEDD1 ESYT1 VPS33A KATNB1 PLK4 KIF2C EXOC6B CDCA5 CEP78 INCENP HNRNPU PCNT CLASP2 PDZD8 C2CD3 TCTN2 CDK1 KIF5B ATP2A2 CEP135 CTBP2 CKAP5 MCFD2 CEP97 AP3M1 TMEM201 DYNC1H1 OPA1
0.000891085	48	501	1.82613	RNA catabolic process	UPF1 BCLAF1 ZCCHC8 THRAP3 PUM2 RC3H2 ELAVL1 PSME4 TNPO1 DIS3 FUS HNRNPM ZC3H14 GSPT1 MYEF2 POP1 MTPAP CNOT6 NCBP2 FASTKD2 SET TARDBP CNOT1 UPF3B PCID2 DKC1 ROCK2 PUM1 DHX9 RC3H1 LRPPRC DNA2 SSB FASTKD1 SERBP1 POLR2D CNOT9 CELF1 HNRNPU MOV10 SUPV3L1 PATL1 FEN1 PSMD1 PDE12 YTHDF2 GIGYF2 DCP1A
0.000925213	9	34	5.04535	Regulation of transcription involved in G1/S transition of mitotic cell cycle	CDK17 CDC6 POLA1 BRD4 NPAT E2F7 E2F6 RRM2 TFDP1
0.000925213	9	34	5.04535	Positive regulation of mRNA processing	THRAP3 PRPF19 NCBP2 NCL CDC73 TRA2B RBMX NUDT21 RBMXL1
0.000951699	10	42	4.53814	Negative regulation of metaphase/anaphase transition of cell cycle	ZNF207 CHFR ZW10 CENPF PCID2 BUB3 BUB1B BUB1 GEN1 KNTC1
0.000957198	16	98	3.11187	Membrane assembly	SPAST NUP160 NUP133 NUP188 KPNB1 NRXN2 NUP155 SPTBN1 RAN LBR AHCTF1 NUP205 CCNB2 CDK1 UBXN2A POM121
0.00100108	8	27	5.64747	DNA methylation-dependent heterochromatin assembly	SIRT1 DNMT3A HELLS TRIM28 DNMT1 TET1 SETDB1 ATF7IP
0.00101243	24	188	2.43322	Organelle localization by membrane tethering	CLASP1 NINL CEP76 CEP152 ALMS1 CEP250 ODF2 NEDD1 ESYT1 VPS33A PLK4 EXOC6B CEP78 PCNT PDZD8 C2CD3 TCTN2 CDK1 ATP2A2 CEP135 CTBP2 CKAP5 CEP97 DYNC1H1
0.00101643	17	109	2.97269	DNA methylation or demethylation	ATRX GSK3A EZH2 DNMT3A HELLS TRIM28 DNMT1 TET1 TDG PARP1 MTA2 GATAD2A ATF7IP BEND3 EHMT1 TET3 ALKBH2
0.00105719	118	1577	1.42619	Reproductive process	ZFX NCAPD2 MRE11 RAD51 DDX20 ASPM TRO PSME4 TESK2 SMC1A CHFR DLG1 TOP2B CAD ATRX RAD54L ZW10 GMCL1 KDM2B GOLGA3 AAAS MSH2 SRPK1 SIRT1 YY1 ADNP CENPI TTC26 EIF4H PLEKHA1 BMPR1A SMC3 PANX1 CBL RAD51AP1 SMAD5 UBE3A KDM3A BIRC6 SOS1 MSH6 WDR77 KDM5B MLH3 DNMT3A KHDRBS1 IFT81 CDK2 GOT2 POLR1B MCM8 PPAT SGO1 TUBGCP2 TRIM28 TOP2A SPATA6 FIGNL1 NASP MEN1 PUM1 HOOK1 ESPL1 ACVR1B CCT7 BRIP1 WDR33 ODF2 PAQR…
0.00115659	10	43	4.4326	Positive regulation of cytokinesis	SPAST CUL3 CDC14A CDC6 KIF14 CIT KIF23 KIF20B RACGAP1 CENPV
0.00115659	10	43	4.4326	Mitotic G2/M transition checkpoint	MRE11 CLSPN CDC6 CHEK1 HMGA2 DONSON NAE1 TOPBP1 CDK1 BLM
0.00120518	16	100	3.04963	Negative regulation of gene expression, epigenetic	SIRT1 MACROH2A2 EZH2 DNMT3A HELLS EPC1 TRIM28 DNMT1 TET1 MTF2 SETDB1 HMGA2 SMARCA5 ATF7IP PHF8 BEND3
0.00125095	26	215	2.30495	Meiotic cell cycle process	NCAPD2 MRE11 RAD51 ASPM CHFR TOP2B ATRX RAD54L RAD51AP1 MSH6 MLH3 SGO1 TOP2A FIGNL1 ESPL1 BRIP1 INCENP NCAPD3 BUB1B CCNB2 CDC25A ZSCAN21 BUB1 ERCC4 FANCM YTHDF2
0.00125324	7	21	6.3534	NLS-bearing protein import into nucleus	RGPD5 IPO5 KPNB1 KPNA1 RGPD3 RANBP2 KPNA4
0.00126091	52	566	1.75111	Establishment of protein localization to organelle	RGPD5 USP36 TNPO3 IPO5 TRAM2 ELAVL1 NUP133 TNPO1 HUWE1 NUP188 MACROH2A2 TNPO2 GSK3A MAPK8 KPNB1 NUP155 KPNA1 IPO13 ABCD3 FAM53C TARDBP NUP153 SMO TRIM28 DKC1 RAN CCT7 APPL2 SAE1 HSPD1 CCT6A VTI1A RGPD3 RANBP2 ING1 APPL1 HK2 FZD5 BAP1 GRPEL2 NOLC1 CDK1 HSPA4 ARIH2 AP3M1 KPNA4 FAM53B POM121 TFDP1 IPO9 EFCAB7 PPP3R1
0.00129403	6	15	7.62408	Histone H3-K36 methylation	BRD4 PAXIP1 IWS1 NSD1 SETD2 BCOR
0.00129403	6	15	7.62408	Regulation of nucleobase-containing compound transport	NCBP2 KHDRBS1 NUP153 DHX9 IWS1 SETD2
0.00129403	6	15	7.62408	Positive regulation of double-strand break repair via homologous recombination	FUS RAD51AP1 TIMELESS PARP1 FANCB ARID2
0.00129403	6	15	7.62408	Regulation of rRNA processing	USP36 WDR75 HEATR1 SHQ1 WDR43 YTHDF2
0.00137894	47	497	1.80247	Proteasome-mediated ubiquitin-dependent protein catabolic process	CUL3 PSME4 CHFR GSK3B HUWE1 ANAPC5 SIRT1 GSK3A UBE4A UCHL5 KIF14 TRIM25 CDK2 FBXL12 UBE2G1 CUL4A SKP2 TLK2 ANAPC1 RMND5A BUB3 BUB1B CUL4B CCNF ZYG11B STT3B RYBP BTRC CUL5 HSP90B1 MAP1A FBXO22 DDB1 CDK1 RNF34 SMARCC1 PSMD1 UBXN2A KLHL15 FBXO45 GLMN FBXW8 ARIH2 SOCS4 YOD1 SIAH2 STYX
0.00137994	10	44	4.33186	Negative regulation of chromosome segregation	ZNF207 CHFR ZW10 CENPF PCID2 BUB3 BUB1B BUB1 GEN1 KNTC1
0.00137994	10	44	4.33186	Negative regulation of chromosome separation	ZNF207 CHFR ZW10 CENPF PCID2 BUB3 BUB1B BUB1 GEN1 KNTC1
0.00141826	9	36	4.76505	Telomere maintenance via semi-conservative replication	UPF1 POLA2 POLD1 POLA1 RFC5 DNA2 WRN FEN1 BLM
0.00141826	28	242	2.20531	Negative regulation of cellular amide metabolic process	UPF1 RC3H2 DIS3 PUS7 CNOT6 NCL TARDBP PAIP2B CNOT1 ILF3 EIF2S1 ROCK2 PUM1 RC3H1 IREB2 POLR2D CNOT9 EIF4EBP2 CELF1 MOV10 PATL1 EIF2AK3 RBM4 PDE12 YTHDF2 GIGYF2 DDX3X DCP1A
0.00147141	33	307	2.04882	RRNA metabolic process	RRP12 NOP58 USP36 WDR3 DIS3 NOP56 WDR75 NOL10 ZNHIT6 HEATR1 UTP20 DDX54 PPAN DKC1 NOL11 PWP1 TEX10 WDR12 NVL SHQ1 LYAR RPL7L1 PDCD11 DHX37 RRP1B WDR43 DDX21 BMS1 NOLC1 CHD7 DDX10 YTHDF2 PRKDC
0.00151899	19	135	2.68255	Peptidyl-threonine modification	HIPK2 GSK3B CAD GSK3A MAPK8 CIT ROCK2 ACVR1B RPTOR CHEK1 DYRK1A HIPK1 LMTK2 CDK1 OXSR1 CDK5R1 SBK1 WNK3 PRKDC
0.00156928	22	170	2.46661	Maintenance of cell number	ELAVL1 ASPM SMC1A RIF1 SRRT KDM2B EZH2 BMPR1A SMC3 KDM3A CNOT1 SMO CDC73 RTF1 TET1 CUL4A MTF2 HMGA2 FANCC LRP5 WDR43 MED12
0.00166162	10	45	4.2356	Regulation of mitotic sister chromatid segregation	ZNF207 ZW10 CENPF PCID2 HNRNPU BUB3 BUB1B BUB1 GEN1 KNTC1
0.00166758	123	1678	1.39714	Protein phosphorylation	ALS2 DBF4 CRY1 BAZ1B MAP4K5 CCDC88C MRE11 RAD51 CDK17 CDON HIPK2 IPO5 PHKA1 MAPK6 TESK2 MAP4K4 DLG1 XRCC5 STRADB CCNT2 GSK3B CAD MAPKAPK5 CLSPN CDC6 SRPK1 SIRT1 ABL1 CDC7 ADNP AKAP8 GSK3A EZH2 CCNJ MAPK8 BMPR1A BCCIP CBL CAMKK2 GTF2H3 HMGCR SMAD5 ACVR2B NEK4 PIKFYVE SPTBN1 PASK BIRC6 PRKD3 DOCK7 KIF14 CREB1 TARDBP TRIM24 CIT CDK2 CCNT1 ILF3 STK33 TRIM28 LATS1 ZBED3 CDK8 DSTYK MEN1 EIF2S1 PSRC1 RO…
0.00166758	25	207	2.30196	Cellular response to radiation	CRY1 RAD51 POLD1 TP53BP1 NUCKS1 XRCC5 SIRT1 YY1 METAP2 RAD51AP1 FIGNL1 EIF2S1 INTS7 PARP1 TLK2 CHEK1 HMGA2 CUL4B CDC25A WRN DDB1 USP47 ERCC4 KDM4D BLM
0.00167545	58	661	1.67245	Embryo development ending in birth or egg hatching	ALS2 CUL3 NUP133 TCOF1 DLG1 KDM2B MSH2 ABL1 MTHFD1 GINS1 BMPR1A PRPF19 BIRC6 STIL CNOT1 AMOT SMO TRIM28 LATS1 NASP ACVR1B TTLL4 SMPD4 RTF1 KIF20B TET1 CUL4A PLK4 GPR161 RPL7L1 NCAPG2 CELF1 NPAT CHEK1 PHF6 SSBP3 CCNB2 DVL3 FLVCR1 FZD5 E2F7 NOLC1 C2CD3 CHD7 BPTF RRM2 ARNT2 SP3 GLMN FBXW8 CDK5R1 SETD2 BCOR MED12 XRCC2 NRARP OPA1 PRKDC
0.00181892	19	137	2.64339	Microtubule polymerization or depolymerization	ZNF207 SPAST KIF2A CLASP1 ABL1 ARHGEF7 TUBGCP2 MAP1B PSRC1 TUBGCP4 KATNB1 KIF2C DYRK1A CLASP2 HDGFL3 MAP1A CKAP5 CDK5R1 MAP6D1
0.00181892	19	137	2.64339	Mitotic DNA integrity checkpoint signaling	MRE11 CLSPN CDC6 MSH2 CNOT6 CDK2 CNOT1 STK33 CNOT9 HMGA2 DONSON NAE1 TOPBP1 E2F7 RFWD3 CDK1 BLM TFDP1 GIGYF2
0.001828	16	104	2.93234	Membrane biogenesis	SPAST NUP160 NUP133 NUP188 KPNB1 NRXN2 NUP155 SPTBN1 RAN LBR AHCTF1 NUP205 CCNB2 CDK1 UBXN2A POM121
0.00186283	4	6	12.7068	Positive regulation of nuclear cell cycle DNA replication	DBF4 WIZ ATRX CDC7
0.00186283	4	6	12.7068	Regulation of DNA topoisomerase (ATP-hydrolyzing) activity	NCAPH DHX9 HNRNPU UHRF1
0.00186283	4	6	12.7068	Positive regulation of DNA topoisomerase (ATP-hydrolyzing) activity	NCAPH DHX9 HNRNPU UHRF1
0.00191329	12	64	3.57379	Somatic diversification of immune receptors via germline recombination within a single locus	TP53BP1 TCF3 UNG RIF1 MSH2 YY1 MSH6 HSPD1 PAXIP1 RNF168 EXO1 PRKDC
0.00191329	12	64	3.57379	Somatic cell DNA recombination	TP53BP1 TCF3 UNG RIF1 MSH2 YY1 MSH6 HSPD1 PAXIP1 RNF168 EXO1 PRKDC
0.0019337	24	197	2.32205	Membrane docking	CLASP1 NINL CEP76 CEP152 ALMS1 CEP250 ODF2 NEDD1 ESYT1 VPS33A PLK4 EXOC6B CEP78 PCNT PDZD8 C2CD3 TCTN2 CDK1 ATP2A2 CEP135 CTBP2 CKAP5 CEP97 DYNC1H1
0.00194417	10	46	4.14352	Regulation of centrosome duplication	SIRT1 CEP76 TRIM37 ALMS1 STIL ROCK2 PLK4 CCNF GEN1 RBM14
0.00194417	10	46	4.14352	Positive regulation of DNA recombination	TP53BP1 RIF1 FUS MSH2 RAD51AP1 TIMELESS PARP1 PAXIP1 FANCB ARID2
0.00197757	14	84	3.1767	DNA alkylation	ATRX GSK3A EZH2 DNMT3A HELLS TRIM28 DNMT1 PARP1 MTA2 GATAD2A ATF7IP BEND3 EHMT1 TET3
0.00197757	14	84	3.1767	DNA methylation	ATRX GSK3A EZH2 DNMT3A HELLS TRIM28 DNMT1 PARP1 MTA2 GATAD2A ATF7IP BEND3 EHMT1 TET3
0.00197757	13	74	3.34841	Cellular response to ionizing radiation	RAD51 TP53BP1 NUCKS1 XRCC5 SIRT1 RAD51AP1 FIGNL1 INTS7 TLK2 HMGA2 WRN KDM4D BLM
0.00199421	18	127	2.70145	MRNA destabilization	UPF1 RC3H2 DIS3 CNOT6 TARDBP CNOT1 ROCK2 PUM1 RC3H1 POLR2D CNOT9 CELF1 MOV10 PATL1 PDE12 YTHDF2 GIGYF2 DCP1A
0.00205897	38	381	1.90102	Protein polyubiquitination	CUL3 RC3H2 PSME4 CHFR HUWE1 ANAPC5 TNKS2 PRPF19 UBE4A CBL UBE3A FBXW2 FBXL12 RLIM UBE2G1 TPP2 RC3H1 BARD1 DTL SKP2 ANAPC1 RMND5A TRIP12 CCNF FBXO41 RNF168 HECTD2 BTRC FBXO22 RNF34 ZNF738 RNF26 PSMD1 FBXW8 UBE2O ARIH2 SIAH2 DDX3X
0.00205897	9	38	4.51426	Mitotic spindle assembly checkpoint signaling	ZNF207 ZW10 CENPF PCID2 BUB3 BUB1B BUB1 GEN1 KNTC1
0.00205897	21	162	2.47077	Histone acetylation	ZZZ3 SIRT1 JADE3 SET EPC1 MORF4L2 METTL8 GTF3C4 TAF5 CHEK1 PAXIP1 MCM3AP IWS1 YEATS2 HCFC1 BEND3 EP400 MCRS1 WDR5 TRRAP BAZ1A
0.00205897	9	38	4.51426	DNA damage response, detection of DNA damage	POLD1 RFC5 CUL4A DTL PARP1 HMGA2 CUL4B USP1 DDB1
0.00205897	9	38	4.51426	Spindle assembly checkpoint signaling	ZNF207 ZW10 CENPF PCID2 BUB3 BUB1B BUB1 GEN1 KNTC1
0.00205897	9	38	4.51426	Mitotic spindle checkpoint signaling	ZNF207 ZW10 CENPF PCID2 BUB3 BUB1B BUB1 GEN1 KNTC1
0.00215164	7	23	5.80093	P-body assembly	CNOT6 CNOT1 RC3H1 LIMD1 PATL1 DYNC1H1 ATXN2
0.00219543	26	224	2.21234	Regulation of signal transduction by p53 class mediator	MRE11 HIPK2 MAPKAPK5 SIRT1 RFC5 CHD4 TRIM24 CDK2 BRIP1 DNA2 BARD1 TAF5 SSRP1 MTA2 CHEK1 DYRK1A HIPK1 TOPBP1 WRN CDK1 RNF34 EXO1 CDK5R1 EHMT1 BLM PRMT6
0.00221672	13	75	3.30377	Mitotic cytokinesis	SPAST KIF4A LZTS2 SPTBN1 CIT ROCK2 ESPL1 NUSAP1 KIF23 KIF20B INCENP SON RACGAP1
0.00228444	19	140	2.58674	Regulation of nuclear division	ZNF207 CUL3 ZW10 ANAPC5 RAD51AP1 CENPF PCID2 DLGAP5 ESPL1 NUSAP1 KIF20B MKI67 CHEK1 BUB3 BUB1B LRP5 BUB1 GEN1 KNTC1
0.00229244	56	641	1.66517	Chordate embryonic development	ALS2 CUL3 NUP133 TCOF1 DLG1 KDM2B MSH2 ABL1 MTHFD1 GINS1 BMPR1A PRPF19 BIRC6 STIL CNOT1 AMOT SMO TRIM28 LATS1 NASP ACVR1B TTLL4 SMPD4 RTF1 KIF20B TET1 CUL4A PLK4 GPR161 RPL7L1 NCAPG2 NPAT CHEK1 PHF6 SSBP3 CCNB2 DVL3 FLVCR1 FZD5 E2F7 NOLC1 C2CD3 CHD7 BPTF RRM2 ARNT2 SP3 GLMN FBXW8 SETD2 BCOR MED12 XRCC2 NRARP OPA1 PRKDC
0.00236206	5	11	8.66373	Positive regulation of DNA-dependent DNA replication	DBF4 WIZ ATRX CDC7 E2F7
0.0024019	17	118	2.74596	Nucleotide-excision repair	AQR POLD1 SIRT1 PRPF19 GTF2H3 RFC5 CHD1L BRIP1 CUL4A PARP1 POLR2D COPS7B FANCC CUL4B DDB1 ERCC4 POLE
0.0024019	17	118	2.74596	Regulation of DNA biosynthetic process	XRCC5 MAPKAPK5 TNKS2 RFC5 HNRNPA2B1 GNL3L DKC1 MEN1 CCT7 PIF1 NVL CCT6A HNRNPU FGFR4 ERCC4 MCRS1 TFDP1
0.00241797	3	3	19.0602	Protein K6-linked deubiquitination	USP13 USP30 OTUD3
0.00243709	12	66	3.46549	Positive regulation of nucleocytoplasmic transport	IPO5 GSK3B NCBP2 TARDBP KHDRBS1 SMO TRIM28 RAN DHX9 CTDSPL2 CDK1 EFCAB7
0.00243709	14	86	3.10282	Establishment of chromosome localization	CUL3 ZW10 KPNB1 TTL CENPF KIF14 DLGAP5 PSRC1 KATNB1 KIF2C CDCA5 INCENP HNRNPU DYNC1H1
0.00247156	9	39	4.39851	Positive regulation of DNA replication	DBF4 WIZ ATRX CDC7 DHX9 DNA2 E2F7 CDK1 ATAD5
0.00248791	8	31	4.91876	Positive regulation of viral genome replication	TOP2B SRPK1 TOP2A TARBP2 DDB1 PDE12 TMEM39A DDX3X
0.00252552	56	644	1.65741	Nucleobase-containing compound catabolic process	UPF1 BCLAF1 ZCCHC8 THRAP3 PUM2 RC3H2 ELAVL1 PSME4 UNG TNPO1 DIS3 FUS HNRNPM DICER1 ZC3H14 GSPT1 MYEF2 POP1 GSK3A MTPAP KPNB1 CNOT6 KPNA1 NCBP2 FASTKD2 SET TARDBP CNOT1 UPF3B PCID2 DKC1 ROCK2 PUM1 DHX9 RC3H1 LRPPRC DNA2 SSB FASTKD1 TDG SERBP1 POLR2D CNOT9 CELF1 HNRNPU MOV10 SUPV3L1 EXOG PATL1 FEN1 PSMD1 PDE12 ENTPD7 YTHDF2 GIGYF2 DCP1A
0.00252706	30	278	2.05686	Viral gene expression	PTBP1 NUP160 NUP133 NUCKS1 CCNT2 GSK3B AAAS NUP188 EIF3A NUP155 MOGS TARDBP NUP153 SMARCA4 CCNT1 NUP210 STT3A DHX9 SSB TARBP2 DENR BRD4 POLR2D HMGA2 RANBP2 CHD1 NUP205 RRP1B ST6GALNAC3 POM121
0.00253881	6	17	6.72713	Histone H3-K9 trimethylation	KDM4A ATRX SIRT1 SUV39H2 BEND3 KDM4D
0.00253881	18	130	2.6391	Positive regulation of mRNA catabolic process	UPF1 RC3H2 DIS3 CNOT6 TARDBP CNOT1 ROCK2 PUM1 RC3H1 POLR2D CNOT9 CELF1 MOV10 PATL1 PDE12 YTHDF2 GIGYF2 DCP1A
0.00254256	35	345	1.93364	Protein-DNA complex assembly	RAD51 PSME4 MCM2 SART3 MCM6 ATRX ORC6 CDC6 MACROH2A2 CENPI OIP5 MCM4 GTF2H3 MCM3 TAF1B ORC2 CENPF CREB1 SET HELLS MCM8 DLGAP5 SMARCA4 CHD1L NASP CENPO CUL4A PARP1 SMARCA5 CUL4B MCM7 CENPV DDB1 ATF7IP PSMD1
0.00260738	10	48	3.97088	Transcription by RNA polymerase III	SNAPC1 GTF3C1 GTF3C2 RO60 GTF3C4 ICE2 RPTOR ZC3H8 ZNF143 NAB2
0.00260738	10	48	3.97088	Mitotic chromosome condensation	NCAPD2 AKAP8 SET NCAPH NUSAP1 CDCA5 NCAPG2 NCAPD3 CDK1 PHF8
0.00260738	10	48	3.97088	Negative regulation of mitotic nuclear division	ZNF207 ZW10 CENPF PCID2 CHEK1 BUB3 BUB1B BUB1 GEN1 KNTC1
0.00267466	23	190	2.30729	Peptidyl-lysine acetylation	ZZZ3 DIP2B SIRT1 JADE3 SET EPC1 MORF4L2 METTL8 GTF3C4 TAF5 CHEK1 PAXIP1 MCM3AP DIP2A IWS1 YEATS2 HCFC1 BEND3 EP400 MCRS1 WDR5 TRRAP BAZ1A
0.00270753	59	691	1.62743	Heterocycle catabolic process	UPF1 BCLAF1 ZCCHC8 THRAP3 PUM2 RC3H2 ELAVL1 PSME4 UNG TNPO1 DIS3 FUS HNRNPM DICER1 ZC3H14 GSPT1 MYEF2 POP1 GSK3A MTPAP KPNB1 AADAT CNOT6 KPNA1 NCBP2 FASTKD2 SET TARDBP CNOT1 UPF3B PCID2 DKC1 ROCK2 PUM1 DHX9 RC3H1 LRPPRC TET1 DNA2 SSB FASTKD1 TDG SERBP1 POLR2D CNOT9 CELF1 HNRNPU MOV10 SUPV3L1 EXOG PATL1 FEN1 PSMD1 PDE12 TET3 ENTPD7 YTHDF2 GIGYF2 DCP1A
0.0027287	7	24	5.55923	Histone mRNA metabolic process	UPF1 MTPAP NCBP2 SSB ZNF473 LSM11 CPSF2
0.00294026	9	40	4.28855	Negative regulation of mitotic metaphase/anaphase transition	ZNF207 ZW10 CENPF PCID2 BUB3 BUB1B BUB1 GEN1 KNTC1
0.00294437	21	167	2.39679	Stem cell population maintenance	ELAVL1 ASPM SMC1A RIF1 SRRT KDM2B BMPR1A SMC3 KDM3A CNOT1 SMO CDC73 RTF1 TET1 CUL4A MTF2 HMGA2 FANCC LRP5 WDR43 MED12
0.00300323	14	88	3.0323	Chromosome localization	CUL3 ZW10 KPNB1 TTL CENPF KIF14 DLGAP5 PSRC1 KATNB1 KIF2C CDCA5 INCENP HNRNPU DYNC1H1
0.00307909	23	192	2.28325	Positive regulation of intracellular protein transport	USP36 IPO5 GSK3B HUWE1 GSK3A MAPK8 TARDBP SMO TRIM28 RAN CTDSPL2 KIF20B SAE1 PCNT FZD5 BAP1 CDK1 KIF5B CDK5R1 ARIH2 TFDP1 EFCAB7 PPP3R1
0.00311531	12	68	3.36356	Histone H4 acetylation	ZZZ3 SIRT1 JADE3 EPC1 MORF4L2 IWS1 HCFC1 BEND3 EP400 MCRS1 WDR5 TRRAP
0.00311531	12	68	3.36356	Metaphase plate congression	CUL3 ZW10 KPNB1 TTL CENPF KIF14 PSRC1 KIF2C CDCA5 INCENP HNRNPU DYNC1H1
0.0031372	16	110	2.77239	Double-strand break repair via nonhomologous end joining	MRE11 POLQ TP53BP1 XRCC5 RIF1 POLA1 PRPF19 DCLRE1B BARD1 HMGA2 PAXIP1 RNF168 ERCC4 KDM4D DCLRE1A PRKDC
0.0032669	18	133	2.57958	Regulation of gene silencing by RNA	NUP160 PUM2 ELAVL1 NUP133 AAAS NUP188 NUP155 XPO5 NUP153 NUP210 PUM1 DHX9 TARBP2 POLR2D LIMD1 RANBP2 NUP205 POM121
0.00337296	19	145	2.49754	Smoothened signaling pathway	CDON HIPK2 KIAA0586 TTC26 RO60 UCHL5 IFT81 STIL TTC21B SMO CHSY1 ARMC9 GPR161 HIPK1 BTRC KIF7 C2CD3 TCTN2 GPC2
0.0034076	20	157	2.42805	Response to UV	POLD1 MSH2 SIRT1 YY1 MAPK8 MSH6 RO60 MEN1 EIF2S1 DTL PARP1 CHEK1 CUL4B USP1 CDC25A WRN DDB1 FEN1 USP47 ERCC4
0.0034076	11	59	3.5536	Spindle localization	ASPM CLASP1 ZW10 BCCIP KPNB1 GPSM2 ZBED3 ESPL1 NUSAP1 CLASP2 DYNC1H1
0.0034151	59	698	1.61111	Cellular nitrogen compound catabolic process	UPF1 BCLAF1 ZCCHC8 THRAP3 PUM2 RC3H2 ELAVL1 PSME4 UNG TNPO1 DIS3 FUS HNRNPM DICER1 ZC3H14 GSPT1 MYEF2 POP1 GSK3A MTPAP KPNB1 AADAT CNOT6 KPNA1 NCBP2 FASTKD2 SET TARDBP CNOT1 UPF3B PCID2 DKC1 ROCK2 PUM1 DHX9 RC3H1 LRPPRC TET1 DNA2 SSB FASTKD1 TDG SERBP1 POLR2D CNOT9 CELF1 HNRNPU MOV10 SUPV3L1 EXOG PATL1 FEN1 PSMD1 PDE12 TET3 ENTPD7 YTHDF2 GIGYF2 DCP1A
0.00344948	6	18	6.3534	DNA replication checkpoint signaling	CLSPN CDC6 TIMELESS DNA2 NAE1 TOPBP1
0.00344948	6	18	6.3534	Dosage compensation	UPF1 MACROH2A2 RLIM HNRNPU RBM15 RBM15B
0.00346592	13	79	3.13649	Telomere maintenance via telomerase	MRE11 XRCC5 MAPKAPK5 TNKS2 PPP6R3 CDK2 GNL3L DKC1 CCT7 PIF1 SHQ1 CCT6A HNRNPU
0.00353075	10	50	3.81204	Regulation of centrosome cycle	SIRT1 CEP76 TRIM37 ALMS1 STIL ROCK2 PLK4 CCNF GEN1 RBM14
0.00353075	5	12	7.94175	Microtubule severing	SPAST LZTS2 FIGNL1 KATNB1 FIGN
0.00353075	5	12	7.94175	Spindle midzone assembly	KIF4A LZTS2 KIF23 INCENP RACGAP1
0.00356306	4	7	10.8915	Negative regulation of glycogen biosynthetic process	GSK3B GSK3A GRB10 PASK
0.00356306	4	7	10.8915	MRNA pseudouridine synthesis	PUS7 DKC1 TRUB1 PUS1
0.00366701	8	33	4.62065	Response to X-ray	RAD51 TP53BP1 NUCKS1 XRCC5 MSH2 HMGA2 XRCC2 BLM
0.00366701	8	33	4.62065	Regulation of microtubule depolymerization	SPAST CLASP1 MAP1B KATNB1 CLASP2 HDGFL3 MAP1A MAP6D1
0.00378748	136	1935	1.33963	Protein-containing complex assembly	ALS2 DHX33 ZNF207 PIK3C2A SPAST CUL3 RAD51 POLQ DDX20 ELAVL1 TP53BP1 PSME4 MCM2 CLASP1 DLG1 SART3 MCM6 XRCC5 DDX1 GEMIN5 GSK3B SSH1 ATRX ZW10 DNM1L FUS ORC6 CDC6 SRPK1 ABL1 MACROH2A2 DICER1 CENPI ARHGEF7 OIP5 MCM4 EIF4H EIF3A SEC23IP TFAM PPP6R3 PRPF19 GTF2H3 MCM3 SPTBN1 SF3B1 TAF1B ORC2 FARSB WDR77 ZNHIT6 RBBP5 CENPF KIF14 FASTKD2 CREB1 SET HELLS ACSL3 NUP153 MCM8 DLGAP5 SMARCA4 GNL3L TUBGCP2 PP…
0.00388704	19	147	2.46356	Regulation of protein localization to nucleus	IPO5 POLR1A GSK3B LZTS2 TARDBP SMO TRIM28 DKC1 LATS1 RAN CCT7 NVL PARP1 CCT6A NOLC1 CDK1 EIF2AK3 MCRS1 EFCAB7
0.00394263	12	70	3.26746	Regulation of chromatin organization	ATRX TRIM28 DNMT1 TET1 SETDB1 TLK2 MKI67 SSRP1 HNRNPU ATF7IP PHF8 TLK1
0.00406967	24	209	2.18873	Chromatin assembly or disassembly	BAZ1B SMARCD1 MCM2 SART3 ATRX SIRT1 MACROH2A2 CENPI OIP5 SET HELLS SMARCA4 NASP CENPO TLK2 MTA2 SUV39H2 SMARCA5 CENPV PHF8 SMARCC1 BEND3 ARID2 TLK1
0.00406967	9	42	4.08433	Negative regulation of sister chromatid segregation	ZNF207 ZW10 CENPF PCID2 BUB3 BUB1B BUB1 GEN1 KNTC1
0.00406967	9	42	4.08433	Negative regulation of mitotic sister chromatid segregation	ZNF207 ZW10 CENPF PCID2 BUB3 BUB1B BUB1 GEN1 KNTC1
0.00406967	9	42	4.08433	Negative regulation of mitotic sister chromatid separation	ZNF207 ZW10 CENPF PCID2 BUB3 BUB1B BUB1 GEN1 KNTC1
0.00410061	18	136	2.52267	RNA destabilization	UPF1 RC3H2 DIS3 CNOT6 TARDBP CNOT1 ROCK2 PUM1 RC3H1 POLR2D CNOT9 CELF1 MOV10 PATL1 PDE12 YTHDF2 GIGYF2 DCP1A
0.00430325	13	81	3.05904	RNA-dependent DNA biosynthetic process	MRE11 XRCC5 MAPKAPK5 TNKS2 PPP6R3 CDK2 GNL3L DKC1 CCT7 PIF1 SHQ1 CCT6A HNRNPU
0.00436921	7	26	5.13159	Regulation of histone H3-K9 methylation	KDM4A RIF1 ATRX SIRT1 KDM3A DNMT1 KDM4D
0.00437302	11	61	3.43709	Regulation of DNA-templated transcription, elongation	CCNT2 HTATSF1 EZH2 TCERG1 CCNT1 CDC73 BRD4 HNRNPU ZNF326 WDR43 RNF168
0.00437302	98	1318	1.41722	Cellular protein-containing complex assembly	DHX33 ZNF207 PIK3C2A RAD51 DDX20 PSME4 MCM2 CLASP1 DLG1 SART3 MCM6 XRCC5 DDX1 GEMIN5 SSH1 ATRX DNM1L ORC6 CDC6 SRPK1 ABL1 MACROH2A2 DICER1 CENPI ARHGEF7 OIP5 MCM4 EIF4H EIF3A TFAM PRPF19 GTF2H3 MCM3 SPTBN1 SF3B1 TAF1B ORC2 WDR77 ZNHIT6 CENPF FASTKD2 CREB1 SET HELLS NUP153 MCM8 DLGAP5 SMARCA4 TUBGCP2 PPAN LATS1 MAP1B CHD1L DHX30 NASP PSRC1 CDC73 DHX9 RDX TUBGCP4 CENPO ABI2 TARBP2 DENR CUL4A CCDC40…
0.00457936	6	19	6.01901	Negative regulation of double-strand break repair via homologous recombination	POLQ TP53BP1 RIF1 KLHL15 FANCB PARPBP
0.00473326	10	52	3.66542	Positive regulation of gene expression, epigenetic	BAZ1B SMARCD1 POLR1A SF3B1 TAF1B POLR1B TAF1A CHEK1 SMARCA5 DDX21
0.00480337	13	82	3.02174	Heterochromatin organization	SIRT1 DNMT3A HELLS TRIM28 DNMT1 TET1 SETDB1 HMGA2 SMARCA5 CENPV ATF7IP PHF8 BEND3
0.00480606	9	43	3.98934	Positive regulation of histone methylation	RIF1 SIRT1 DNMT1 RTF1 TET1 BRD4 MTF2 PAXIP1 WDR5
0.00487524	42	458	1.74788	MRNA catabolic process	UPF1 BCLAF1 THRAP3 PUM2 RC3H2 ELAVL1 PSME4 TNPO1 DIS3 FUS HNRNPM ZC3H14 GSPT1 MYEF2 MTPAP CNOT6 NCBP2 FASTKD2 SET TARDBP CNOT1 UPF3B PCID2 ROCK2 PUM1 DHX9 RC3H1 SSB FASTKD1 SERBP1 POLR2D CNOT9 CELF1 HNRNPU MOV10 SUPV3L1 PATL1 PSMD1 PDE12 YTHDF2 GIGYF2 DCP1A
0.00494816	59	710	1.58388	Aromatic compound catabolic process	UPF1 BCLAF1 ZCCHC8 THRAP3 PUM2 RC3H2 ELAVL1 PSME4 UNG TNPO1 DIS3 FUS HNRNPM DICER1 ZC3H14 GSPT1 MYEF2 POP1 GSK3A MTPAP KPNB1 AADAT CNOT6 KPNA1 NCBP2 FASTKD2 SET TARDBP CNOT1 UPF3B PCID2 DKC1 ROCK2 PUM1 DHX9 RC3H1 LRPPRC TET1 DNA2 SSB FASTKD1 TDG SERBP1 POLR2D CNOT9 CELF1 HNRNPU MOV10 SUPV3L1 EXOG PATL1 FEN1 PSMD1 PDE12 TET3 ENTPD7 YTHDF2 GIGYF2 DCP1A
0.00494816	14	93	2.86928	Neuron projection organization	GSK3B MTMR2 DNM1L UBE3A TANC1 ABI2 HOMER1 KALRN DIP2A MAP1A CDK5R1 SIPA1L1 OPA1 BHLHB9
0.00518347	5	13	7.33085	Negative regulation of histone H3-K9 methylation	KDM4A SIRT1 KDM3A DNMT1 KDM4D
0.00519047	24	213	2.14763	Cytoskeleton-dependent intracellular transport	CCDC88C SPAST TNPO1 KIF4A TTC26 SFPQ SSX2IP IFT46 IFT81 TUBA1B TTC21B MAP1B HOOK1 AGTPBP1 LRPPRC HNRNPU TUB MAP1A KIF5B MAP6D1 AP3M1 TMEM201 DYNC1H1 OPA1
0.00532051	16	116	2.62899	Blastocyst development	CUL3 GINS1 PRPF19 CNOT1 LATS1 NASP TTLL4 RTF1 TET1 RPL7L1 NCAPG2 CHEK1 PHF6 RRM2 SP3 BCOR
0.00534911	8	35	4.35662	Base-excision repair, gap-filling	POLD1 UNG RFC5 TDG PARP1 FEN1 POLE PARG
0.00534911	8	35	4.35662	Negative regulation of double-strand break repair	POLQ TP53BP1 RIF1 HMGA2 TRIP12 KLHL15 FANCB PARPBP
0.00542241	10	53	3.59626	Positive regulation of cell cycle G1/S phase transition	CDC6 EZH2 CDC73 RDX CUL4A RPTOR LSM11 STXBP4 TFDP1 DDX3X
0.00563378	18	140	2.4506	Cellular response to heat	NUP160 NUP133 GSK3B AAAS NUP188 SIRT1 NUP155 NUP153 NUP210 EIF2S1 RPTOR POLR2D HSPD1 RANBP2 NUP205 CLPB ATP2A2 POM121
0.00599825	65	808	1.53331	Translation	UPF1 DHX33 LARS2 BCLAF1 PUM2 RC3H2 ELAVL1 TCOF1 EIF4G3 DDX1 GEMIN5 DIS3 MTIF2 MAPKAPK5 PUS7 GSPT1 EIF4H EIF3A EIF2B1 CNOT6 NCBP2 NCL PASK FARSB DARS2 FASTKD2 TARDBP KHDRBS1 PAIP2B CNOT1 UPF3B ILF3 PTCD3 EIF2S1 ROCK2 PUM1 CDK4 DHX9 RC3H1 IREB2 LRPPRC TARBP2 DENR POLR2D CNOT9 EIF4EBP2 CELF1 MOV10 LARP4 NOLC1 PATL1 EIF2AK3 RBM4 PDE12 EIF1AD PSTK MRPL42 YTHDF2 GIGYF2 ATXN2 DDX3X MARS2 PRKDC GATC DCP1A
0.00628806	10	54	3.52967	DNA synthesis involved in DNA repair	REV3L POLD1 SIRT1 POLE2 POLA1 RFC5 TRIM25 DTL WRN POLE
0.00628806	10	54	3.52967	Establishment of spindle localization	CLASP1 ZW10 BCCIP KPNB1 GPSM2 ZBED3 ESPL1 NUSAP1 CLASP2 DYNC1H1
0.00631852	4	8	9.5301	Negative regulation of glycogen metabolic process	GSK3B GSK3A GRB10 PASK
0.00631852	4	8	9.5301	Regulation of potassium ion import	ATP1B3 DLG1 WNK2 WNK3
0.00643321	20	166	2.29641	Transport along microtubule	SPAST TNPO1 KIF4A TTC26 SFPQ SSX2IP IFT46 IFT81 TTC21B MAP1B AGTPBP1 LRPPRC HNRNPU TUB MAP1A KIF5B AP3M1 TMEM201 DYNC1H1 OPA1
0.00643321	8	36	4.2356	Negative regulation of mRNA processing	PTBP1 ZC3H14 ACIN1 HNRNPA2B1 CCNT1 BARD1 RBMX DYRK1A
0.00659444	9	45	3.81204	Nucleotide-excision repair, DNA incision, 5 -to lesion	POLD1 GTF2H3 RFC5 CHD1L CUL4A PARP1 CUL4B DDB1 ERCC4
0.00669583	21	179	2.23611	Internal peptidyl-lysine acetylation	ZZZ3 SIRT1 JADE3 SET EPC1 MORF4L2 METTL8 GTF3C4 TAF5 CHEK1 PAXIP1 MCM3AP IWS1 YEATS2 HCFC1 BEND3 EP400 MCRS1 WDR5 TRRAP BAZ1A
0.00675517	7	28	4.76505	Mitotic G2 DNA damage checkpoint signaling	MRE11 CLSPN HMGA2 DONSON TOPBP1 CDK1 BLM
0.00701411	52	615	1.61159	Cellular component disassembly	UPF1 SPAST CLEC16A USP36 SMARCD1 KIF2A MAP4K4 CLASP1 GSK3B MTIF2 HUWE1 DNM1L DICER1 ACIN1 GSPT1 GSK3A KPNB1 CAMKK2 KPNA1 SPTBN1 SET SMARCA4 MAP1B TOP2A PTCD3 USP30 LAMC1 RDX VPS33A DENR KATNB1 KIF2C EXOG CCNB2 HK2 FGFR4 DVL3 FZD5 CLASP2 HDGFL3 MAP1A CDK1 KIF5B SMARCC1 ATP2A2 CKAP5 TMEM39A MAP6D1 FRAT2 ARID2 MRPL42 ATG9A
0.00701436	12	75	3.04963	Heterochromatin assembly	SIRT1 DNMT3A HELLS TRIM28 DNMT1 TET1 SETDB1 HMGA2 SMARCA5 ATF7IP PHF8 BEND3
0.00716563	10	55	3.46549	Protein localization to microtubule cytoskeleton	GSK3B STIL CEP250 CEP350 KIF20B NEDD1 HNRNPU MAP1A C2CD3 CCDC14
0.00735644	5	14	6.80721	Regulation of growth hormone secretion	ARHGEF7 KALRN CHD7 PTPN11 ITSN1
0.00735644	5	14	6.80721	Pre-mRNA cleavage required for polyadenylation	CSTF2 NCBP2 CPSF4 CPSF2 NUDT21
0.00736522	20	168	2.26907	Regulation of microtubule cytoskeleton organization	SPAST CLASP1 GSK3B ABL1 ARHGEF7 GPSM2 MAP1B PSRC1 KATNB1 DIXDC1 HNRNPU DYRK1A CLASP2 HDGFL3 MAP1A CKAP5 CDK5R1 MAP6D1 CEP97 DYNC1H1
0.007465	51	602	1.61473	Positive regulation of organelle organization	MRE11 SPAST CUL3 CLASP1 DLG1 XRCC5 GSK3B ATRX DNM1L MAPKAPK5 ANAPC5 ABL1 GSK3A MAPK8 TNKS2 CAMKK2 RAD51AP1 CNOT6 SFPQ GPSM2 HNRNPA2B1 CNOT1 AMOT DLGAP5 TRIM28 DNMT1 DKC1 MAP1B PSRC1 ROCK2 ESPL1 CCT7 NUSAP1 ABI2 MNS1 KATNB1 PLK4 SETDB1 CCT6A LRP5 FEN1 KIF5B ATF7IP CEP135 CKAP5 CDK5R1 GMFB DYNC1H1 TFDP1 OPA1 PPP3R1
0.00753302	3	4	14.2952	Mitotic chromosome movement towards spindle pole	KPNB1 DLGAP5 KATNB1
0.00753302	3	4	14.2952	Targeting of mRNA for destruction involved in RNA interference	DICER1 DHX9 TARBP2
0.00753302	3	4	14.2952	Regulation of Rap protein signal transduction	CBL KIF14 RDX
0.00753302	8	37	4.12112	Establishment of mitotic spindle localization	CLASP1 ZW10 BCCIP KPNB1 GPSM2 ESPL1 NUSAP1 CLASP2
0.00753302	8	37	4.12112	Negative regulation of DNA repair	POLQ TP53BP1 RIF1 HMGA2 TRIP12 KLHL15 FANCB PARPBP
0.00753302	17	132	2.45472	Regulation of posttranscriptional gene silencing	NUP160 PUM2 ELAVL1 NUP133 AAAS NUP188 NUP155 XPO5 NUP153 NUP210 PUM1 DHX9 POLR2D LIMD1 RANBP2 NUP205 POM121
0.00753302	9	46	3.72917	Regulation of DNA-dependent DNA replication	DBF4 WIZ ATRX CDC7 RFC5 TIMELESS DONSON E2F7 BLM
0.00753302	60	739	1.54751	Organic cyclic compound catabolic process	UPF1 BCLAF1 ZCCHC8 THRAP3 PUM2 RC3H2 ELAVL1 PSME4 SCARB1 UNG TNPO1 DIS3 FUS HNRNPM DICER1 ZC3H14 GSPT1 MYEF2 POP1 GSK3A MTPAP KPNB1 AADAT CNOT6 KPNA1 NCBP2 FASTKD2 SET TARDBP CNOT1 UPF3B PCID2 DKC1 ROCK2 PUM1 DHX9 RC3H1 LRPPRC TET1 DNA2 SSB FASTKD1 TDG SERBP1 POLR2D CNOT9 CELF1 HNRNPU MOV10 SUPV3L1 EXOG PATL1 FEN1 PSMD1 PDE12 TET3 ENTPD7 YTHDF2 GIGYF2 DCP1A
0.00764872	6	21	5.44577	Regulation of centriole replication	CEP76 TRIM37 ALMS1 STIL PLK4 RBM14
0.00764872	40	441	1.72882	Cilium assembly	EXOC5 CLASP1 CDC14A RFX3 TNPO1 KIAA0586 NINL CEP76 CEP152 TTC26 ALMS1 RO60 SSX2IP IFT46 IFT81 TTC21B CEP250 SPATA6 CEP350 ARMC9 ODF2 MNS1 NEDD1 TCHP CCDC40 PLK4 CEP78 PCNT C2CD3 TCTN2 FAM161A CDK1 CEP135 CKAP5 UNC119B CCDC66 CEP97 RILPL1 DYNC1H1 HYLS1
0.00766454	12	76	3.00951	Demethylation	KDM4A KDM2B KDM3A KDM5B KDM5C TRIM28 TET1 TDG PHF8 KDM4D TET3 ALKBH2
0.00787551	14	98	2.72289	Regulation of cyclin-dependent protein serine/threonine kinase activity	IPO5 CCNT2 CDC6 CCNJ BCCIP CCNT1 LATS1 MEN1 PSRC1 CCNB2 CCNF CDC25A CDK5R1 BLM
0.00792454	97	1329	1.39115	Response to abiotic stimulus	CRY1 NUP160 RAD51 POLD1 HIPK2 TP53BP1 PSME4 NUP133 NUCKS1 SMC1A XRCC5 GSK3B RAD54L DNM1L AAAS MSH2 NUP188 SIRT1 YY1 MAPK8 NRXN2 CBL METAP2 RAD51AP1 EIF2B1 TIMELESS HMGCR NUP155 SCAP TANC1 MSH6 RO60 CREB1 DNMT3A NUP153 CEP250 FBXL12 MAP1B NUP210 FIGNL1 MEN1 EIF2S1 ROCK2 CDK4 APPL2 BRIP1 RPTOR DTL INTS7 PARP1 POLR2D HSPD1 LIMD1 TLK2 CHEK1 HMGA2 SUV39H2 RANBP2 NUP205 PAXIP1 CUL4B HK2 CLPB LRP5 USP1 …
0.00796415	11	66	3.1767	Cytoplasmic microtubule organization	CCDC88C SPAST CLASP1 DLG1 KPNB1 TUBGCP2 FIGNL1 HOOK1 TUBGCP4 FIGN DYNC1H1
0.00796415	11	66	3.1767	Homologous recombination	MRE11 RAD51 NUCKS1 TOP2B RAD54L RAD51AP1 MLH3 TOP2A BRIP1 ERCC4 FANCM
0.00796415	10	56	3.40361	Negative regulation of nuclear division	ZNF207 ZW10 CENPF PCID2 CHEK1 BUB3 BUB1B BUB1 GEN1 KNTC1
0.00802073	17	133	2.43627	Mitotic DNA damage checkpoint signaling	MRE11 CLSPN MSH2 CNOT6 CDK2 CNOT1 STK33 CNOT9 HMGA2 DONSON TOPBP1 E2F7 RFWD3 CDK1 BLM TFDP1 GIGYF2
0.00803627	7	29	4.60074	Nucleotide-excision repair, preincision complex stabilization	GTF2H3 CHD1L CUL4A PARP1 CUL4B DDB1 ERCC4
0.00803627	7	29	4.60074	Nucleotide-excision repair, DNA incision, 3 -to lesion	GTF2H3 CHD1L CUL4A PARP1 CUL4B DDB1 ERCC4
0.00826668	116	1644	1.34488	Regulation of protein modification process	ALS2 DBF4 CRY1 POMT2 PTBP1 CCDC88C MRE11 CUL3 RAD51 CDON HIPK2 IPO5 DIP2B KDM4A MAP4K4 CHFR DLG1 SART3 XRCC5 RIF1 STRADB CCNT2 GSK3B ATRX HUWE1 CLSPN CDC6 SIRT1 ABL1 ADNP AKAP8 GSK3A EZH2 CCNJ MAPK8 BMPR1A BCCIP PPP6R3 CBL CAMKK2 HMGCR UBE3A KDM3A DOCK7 KIF14 SET TARDBP CIT CCNT1 GNL3L DNMT1 LATS1 ZBED3 MEN1 PSRC1 ROCK2 ACVR1B PWP1 DCUN1D5 RTF1 TET1 TARBP2 HMG20A FANCI RPTOR BRD4 SAE1 MTF2 CNOT9 …
0.00843237	21	183	2.18724	Internal protein amino acid acetylation	ZZZ3 SIRT1 JADE3 SET EPC1 MORF4L2 METTL8 GTF3C4 TAF5 CHEK1 PAXIP1 MCM3AP IWS1 YEATS2 HCFC1 BEND3 EP400 MCRS1 WDR5 TRRAP BAZ1A
0.00865241	13	88	2.81571	Regulation of DNA-templated transcription, initiation	BCLAF1 MED26 MED13 CREB1 ZNF45 TRIM28 CDK8 CDK4 MOV10 PAXIP1 CDK1 ATF7IP MED12
0.00918392	107	1500	1.35963	Organonitrogen compound catabolic process	POMT2 ZRANB1 CUL3 USP36 RC3H2 USP13 HIPK2 PSME4 CHFR SCARB1 UNG OPHN1 GSK3B HUWE1 ANAPC5 SIRT1 UGGT2 GSK3A ATE1 XPNPEP1 RNF43 USP46 AADAT PPP6R3 PRPF19 UBE4A CBL HMGCR UBE3A USP34 ODC1 BIRC6 PCYOX1 UCHL5 KIF14 IDE TRIM25 TRIM24 CDK2 GOT2 FBXL12 PPAT LATS1 RLIM UBE2G1 AGTPBP1 USP30 RNFT2 RC3H1 USP37 SMPD4 UGGT1 RDX TET1 BARD1 TDG CUL4A DTL KLHL8 SKP2 TLK2 ACAD8 ANAPC1 RMND5A TRIP12 BUB3 BUB1B CUL4…
0.00971259	6	22	5.19824	Regulation of sister chromatid cohesion	ATRX SFPQ ESPL1 CDCA5 FEN1 BUB1
0.00971259	6	22	5.19824	Poly(A)+ mRNA export from nucleus	ZC3H11A NUP133 PCID2 MCM3AP NXF1 IWS1
0.00971259	6	22	5.19824	Positive regulation of mRNA splicing, via spliceosome	THRAP3 PRPF19 NCL TRA2B RBMX RBMXL1
0.00978005	5	15	6.3534	Formation of extrachromosomal circular DNA	XRCC5 DNA2 WRN EXO1 BLM
0.00978005	9	48	3.57379	Somatic recombination of immunoglobulin genes involved in immune response	TP53BP1 UNG RIF1 MSH2 MSH6 HSPD1 PAXIP1 RNF168 EXO1
0.00978005	9	48	3.57379	Somatic diversification of immunoglobulins involved in immune response	TP53BP1 UNG RIF1 MSH2 MSH6 HSPD1 PAXIP1 RNF168 EXO1
0.00978005	4	9	8.4712	Regulation of isomerase activity	NCAPH DHX9 HNRNPU UHRF1
0.00978005	4	9	8.4712	Positive regulation of isomerase activity	NCAPH DHX9 HNRNPU UHRF1
0.00978005	9	48	3.57379	Nucleotide-excision repair, DNA incision	POLD1 GTF2H3 RFC5 CHD1L CUL4A PARP1 CUL4B DDB1 ERCC4
0.00978005	9	48	3.57379	Isotype switching	TP53BP1 UNG RIF1 MSH2 MSH6 HSPD1 PAXIP1 RNF168 EXO1
0.00978005	7	30	4.44738	Histone lysine demethylation	KDM4A KDM2B KDM3A KDM5B KDM5C PHF8 KDM4D
0.00978005	5	15	6.3534	T-circle formation	XRCC5 DNA2 WRN EXO1 BLM
0.00978005	5	15	6.3534	Telomere maintenance via telomere trimming	XRCC5 DNA2 WRN EXO1 BLM
0.00978005	5	15	6.3534	MRNA cleavage involved in mRNA processing	CSTF2 NCBP2 CPSF4 CPSF2 NUDT21
0.00978005	5	15	6.3534	Protein localization to nucleolus	POLR1A RAN NVL WRN MCRS1
0.00978005	7	30	4.44738	Negative regulation of telomere maintenance via telomere lengthening	TNKS2 GNL3L PIF1 PARP1 HNRNPU ERCC4 MCRS1
0.00992122	41	463	1.68784	Cilium organization	EXOC5 CLASP1 CDC14A RFX3 TNPO1 KIAA0586 NINL CEP76 CEP152 TTC26 ALMS1 RO60 SSX2IP IFT46 IFT81 TTC21B CEP250 SPATA6 CEP350 ARMC9 ODF2 MNS1 NEDD1 TCHP CCDC40 PLK4 CEP78 PCNT TUB C2CD3 TCTN2 FAM161A CDK1 CEP135 CKAP5 UNC119B CCDC66 CEP97 RILPL1 DYNC1H1 HYLS1
0.0100556	14	101	2.64201	Regulation of microtubule polymerization or depolymerization	SPAST CLASP1 ABL1 ARHGEF7 MAP1B PSRC1 KATNB1 DYRK1A CLASP2 HDGFL3 MAP1A CKAP5 CDK5R1 MAP6D1
0.0100556	14	101	2.64201	Negative regulation of mRNA metabolic process	PTBP1 THRAP3 ELAVL1 FUS ZC3H14 ACIN1 TARDBP HNRNPA2B1 CCNT1 DHX9 BARD1 RBMX HNRNPU DYRK1A
0.0107586	22	200	2.09662	Microtubule-based transport	SPAST RFX3 TNPO1 KIF4A TTC26 SFPQ SSX2IP IFT46 IFT81 TTC21B MAP1B AGTPBP1 LRPPRC CCDC40 HNRNPU TUB MAP1A KIF5B AP3M1 TMEM201 DYNC1H1 OPA1
0.0110145	14	102	2.61611	DNA-templated transcription, termination	POLR1A CSTF2 GTF2H3 NCBP2 TAF1B POLR1B DHX9 WDR33 ZNF473 TAF1A LSM11 CPSF4 CPSF2 NUDT21
0.0110145	27	267	1.92744	Regulation of intracellular protein transport	USP36 IPO5 GSK3B HUWE1 GSK3A MAPK8 TARDBP SMO TRIM28 RAN CTDSPL2 KIF20B BARD1 SAE1 PCNT FZD5 BAP1 NOLC1 CDK1 KIF5B CDK5R1 ARIH2 PTPN11 YOD1 TFDP1 EFCAB7 PPP3R1
0.0110145	14	102	2.61611	Regulation of cyclin-dependent protein kinase activity	IPO5 CCNT2 CDC6 CCNJ BCCIP CCNT1 LATS1 MEN1 PSRC1 CCNB2 CCNF CDC25A CDK5R1 BLM
0.0112576	18	150	2.28722	Insulin receptor signaling pathway	PIK3C2A NUCKS1 GSK3B SIRT1 GSK3A GRB10 SOS1 IDE CDK4 EIF4EBP2 SESN3 APPL1 STXBP4 SIK2 SMARCC1 PTPN11 ATP6V0A2 OPA1
0.0116142	7	31	4.30392	Protein localization to chromosome, telomeric region	XRCC5 ATRX TNKS2 GNL3L DKC1 CCT7 CCT6A
0.0116142	7	31	4.30392	Positive regulation of cell cycle G2/M phase transition	CDC7 CDK4 BRD4 DTL CDC25A CDK1 ATAD5
0.0119259	8	40	3.81204	Nucleotide-sugar metabolic process	TGDS GNPNAT1 UGGT2 GSK3A UGGT1 EXTL2 GFPT1 PARG
0.0119259	8	40	3.81204	Positive regulation of RNA splicing	THRAP3 PRPF19 NCL TRA2B HNRNPLL RBMX DYRK1A RBMXL1
0.0124764	13	92	2.69329	Positive regulation of protein localization to nucleus	IPO5 TARDBP SMO TRIM28 DKC1 RAN CCT7 PARP1 CCT6A CDK1 EIF2AK3 MCRS1 EFCAB7
0.0126011	12	81	2.82373	Regulation of transcription initiation from RNA polymerase II promoter	MED26 MED13 CREB1 ZNF45 TRIM28 CDK8 CDK4 MOV10 PAXIP1 CDK1 ATF7IP MED12
0.0128539	10	60	3.1767	DsRNA processing	PUM2 SRRT DICER1 ZC3H7A HNRNPA2B1 PUM1 TARBP2 PRKRA TSN DDX3X
0.0128539	10	60	3.1767	Protein localization to cytoskeleton	GSK3B STIL CEP250 CEP350 KIF20B NEDD1 HNRNPU MAP1A C2CD3 CCDC14
0.0128539	10	60	3.1767	Production of small RNA involved in gene silencing by RNA	PUM2 SRRT DICER1 ZC3H7A HNRNPA2B1 PUM1 TARBP2 PRKRA TSN DDX3X
0.0129737	5	16	5.95631	Dosage compensation by inactivation of X chromosome	UPF1 RLIM HNRNPU RBM15 RBM15B
0.0129737	5	16	5.95631	Regulation of transcription of nucleolar large rRNA by RNA polymerase I	MACROH2A2 NCL SMARCA4 NOL11 PWP1
0.0135297	65	839	1.47665	Peptide biosynthetic process	UPF1 DHX33 LARS2 BCLAF1 PUM2 RC3H2 ELAVL1 TCOF1 EIF4G3 DDX1 GEMIN5 DIS3 MTIF2 MAPKAPK5 PUS7 GSPT1 EIF4H EIF3A EIF2B1 CNOT6 NCBP2 NCL PASK FARSB DARS2 FASTKD2 TARDBP KHDRBS1 PAIP2B CNOT1 UPF3B ILF3 PTCD3 EIF2S1 ROCK2 PUM1 CDK4 DHX9 RC3H1 IREB2 LRPPRC TARBP2 DENR POLR2D CNOT9 EIF4EBP2 CELF1 MOV10 LARP4 NOLC1 PATL1 EIF2AK3 RBM4 PDE12 EIF1AD PSTK MRPL42 YTHDF2 GIGYF2 ATXN2 DDX3X MARS2 PRKDC GATC DCP1A
0.0138421	7	32	4.16942	MiRNA metabolic process	RC3H2 DICER1 XPO5 RAN RC3H1 TARBP2 PRKRA
0.0138421	7	32	4.16942	Histone demethylation	KDM4A KDM2B KDM3A KDM5B KDM5C PHF8 KDM4D
0.0138421	12	82	2.7893	Negative regulation of DNA recombination	POLQ TP53BP1 RIF1 ATRX MSH2 MSH6 POLR2D ANKLE1 KLHL15 FANCB PARPBP BLM
0.01386	36	399	1.71972	Microtubule-based movement	SPAST KIF2A RFX3 TNPO1 KIF4A TTC26 KPNB1 SFPQ SSX2IP IFT46 KIF14 IFT81 TTC21B DLGAP5 MAP1B AGTPBP1 KIF23 LRPPRC KIF11 KIF20B MNS1 KATNB1 CCDC40 KIF2C HNRNPU RACGAP1 TUB KIF7 MAP1A KIF5B DNAH2 AP3M1 TMEM201 DYNC1H1 OPA1 TCP10L
0.014165	17	141	2.29804	Multicellular organism growth	ZFX RC3H2 ATRX PLEKHA1 TNKS2 SOS1 CREB1 GPAM STIL SMO CDK4 CELF1 FLVCR1 CHD7 PTPN11 XRCC2 GIGYF2
0.0147409	6	24	4.76505	Glutamine metabolic process	CTPS2 CAD PPAT GMPS PFAS GFPT1
0.0147409	4	10	7.62408	Production of siRNA involved in RNA interference	DICER1 TARBP2 PRKRA TSN
0.0147409	6	24	4.76505	Regulation of heterochromatin assembly	TRIM28 DNMT1 TET1 SETDB1 ATF7IP PHF8
0.0147409	6	24	4.76505	Regulation of heterochromatin organization	TRIM28 DNMT1 TET1 SETDB1 ATF7IP PHF8
0.0155304	16	130	2.34587	Regulation of gene silencing by miRNA	NUP160 PUM2 ELAVL1 NUP133 AAAS NUP188 NUP155 NUP153 NUP210 PUM1 DHX9 POLR2D LIMD1 RANBP2 NUP205 POM121
0.0156091	15	118	2.42291	Negative regulation of cell cycle G1/S phase transition	DLG1 EZH2 CNOT6 CDK2 CNOT1 MEN1 CDC73 CDK4 CNOT9 E2F7 WEE1 RFWD3 CDK1 TFDP1 GIGYF2
0.0157135	18	155	2.21344	DNA modification	UNG ATRX GSK3A EZH2 DNMT3A HELLS TRIM28 DNMT1 TET1 TDG PARP1 MTA2 GATAD2A ATF7IP BEND3 EHMT1 TET3 ALKBH2
0.0157386	3	5	11.4361	UDP-glucose metabolic process	UGGT2 GSK3A UGGT1
0.0157386	3	5	11.4361	MRNA 3 -end processing by stem-loop binding and cleavage	ZNF473 LSM11 CPSF2
0.0157386	3	5	11.4361	Protein K29-linked deubiquitination	ZRANB1 USP13 YOD1
0.0157386	3	5	11.4361	Strand invasion	RAD51 WRN XRCC2
0.0157386	3	5	11.4361	Positive regulation of RNA export from nucleus	NCBP2 KHDRBS1 DHX9
0.0158623	8	42	3.63051	Negative regulation of microtubule polymerization or depolymerization	CLASP1 ARHGEF7 MAP1B KATNB1 DYRK1A CLASP2 HDGFL3 MAP6D1
0.0160474	13	95	2.60824	Regulation of cellular response to heat	NUP160 NUP133 GSK3B AAAS NUP188 SIRT1 NUP155 NUP153 NUP210 RPTOR RANBP2 NUP205 POM121
0.0164167	25	248	1.92139	Protein autophosphorylation	MRE11 GSK3B CAD MAPKAPK5 ABL1 CAMKK2 PIKFYVE PASK TRIM24 STK33 TRIM28 EIF2S1 ACVR1B PPP2R5E DYRK1A FGFR4 LMTK2 WNK2 SIK2 EIF2AK3 OXSR1 PAK2 MEX3B WNK3 DDX3X
0.0164935	14	107	2.49386	Immunoglobulin production	POLQ TP53BP1 TCF3 UNG RIF1 MSH2 YY1 MSH6 HSPD1 PAXIP1 MCM3AP RNF168 EXO1 PRKDC
0.0164935	32	346	1.76279	Protein modification by small protein removal	ZRANB1 USP36 USP13 PSME4 SART3 SENP1 CLSPN YY1 USP46 USP34 UCHL5 SENP5 USP30 USP37 BARD1 FOXK2 COPS7B SKP2 USP24 USP1 BAP1 CDC25A OTUD3 USP47 CDK1 NFRKB HCFC1 PSMD1 YOD1 SIAH2 MCRS1 TRRAP
0.0164935	12	84	2.72289	Dendritic spine organization	MTMR2 DNM1L UBE3A TANC1 ABI2 HOMER1 KALRN DIP2A CDK5R1 SIPA1L1 OPA1 BHLHB9
0.0167389	5	17	5.60594	Growth hormone secretion	ARHGEF7 KALRN CHD7 PTPN11 ITSN1
0.0167389	5	17	5.60594	Positive regulation by host of viral transcription	NUCKS1 SMARCA4 CCNT1 CHD1 RRP1B
0.0171337	32	347	1.75771	Peptidyl-serine modification	HIPK2 GSK3B MAPKAPK5 CLSPN CDC7 GSK3A MAPK8 PIKFYVE DOCK7 CDK2 LATS1 ROCK2 PWP1 RPTOR PARP1 CNOT9 TLK2 HMGA2 DYRK1A HIPK1 LMTK2 NSD1 CSNK1G1 CDK1 EIF2AK3 CDK5R1 POGLUT3 PAK2 SBK1 TLK1 CHUK PRKDC
0.0174252	13	96	2.58107	Microtubule polymerization	ZNF207 CLASP1 ABL1 ARHGEF7 TUBGCP2 MAP1B PSRC1 TUBGCP4 DYRK1A CLASP2 HDGFL3 CKAP5 CDK5R1
0.0178019	6	25	4.57445	DNA double-strand break processing	MRE11 EXD2 BRIP1 DNA2 BARD1 BLM
0.0178019	6	25	4.57445	Mitotic recombination	MRE11 RAD51 ANKLE1 SMC6 ERCC4 GEN1
0.0178019	6	25	4.57445	Meiotic chromosome separation	CHFR TOP2B TOP2A ESPL1 ERCC4 FANCM
0.0178392	15	120	2.38253	Positive regulation of chromosome organization	MRE11 XRCC5 ATRX MAPKAPK5 TNKS2 SFPQ HNRNPA2B1 TRIM28 DNMT1 DKC1 CCT7 SETDB1 CCT6A FEN1 ATF7IP
0.0178452	20	183	2.08308	RNA phosphodiester bond hydrolysis	EXD2 DIS3 DICER1 CSTF2 POP1 CNOT6 NCBP2 UTP20 CNOT1 ISG20L2 MOV10 EXOG CPSF4 BMS1 CPSF2 NUDT21 FEN1 EXO1 PDE12 TSN
0.0180598	8	43	3.54608	Termination of RNA polymerase II transcription	CSTF2 NCBP2 WDR33 ZNF473 LSM11 CPSF4 CPSF2 NUDT21
0.0180598	8	43	3.54608	Regulation of exit from mitosis	CDC14A ZW10 ANAPC5 CDCA5 ANAPC1 BUB3 BUB1B KNTC1
0.0181605	35	392	1.7018	Post-translational protein modification	CUL3 PSME4 TTL DCAF17 RBBP5 FBXW2 RAB38 FBXL12 MEN1 STT3A AGTPBP1 LAMC1 CKAP4 DCAF7 CUL4A DCAF5 DTL COPS7B SKP2 CUL4B NAE1 CCNF FBXO41 STT3B UBXN7 BTRC CUL5 HSP90B1 FBXO22 DDB1 FEM1B PSMD1 FBXW8 KLHL11 WDR5
0.0183495	9	53	3.23664	Immunoglobulin production involved in immunoglobulin-mediated immune response	TP53BP1 UNG RIF1 MSH2 MSH6 HSPD1 PAXIP1 RNF168 EXO1
0.0186937	31	335	1.76378	Regulation of protein stability	ZNF207 WIZ CCDC88C CUL3 USP36 USP13 ATP1B3 CHFR SIRT1 IFT46 CREB1 TARDBP TRIM24 MCM8 SMO GNL3L ZBED3 CDC73 CCT7 HSPD1 CCT6A DVL3 NAA15 BTRC STXBP4 OTUD3 USP47 ATF7IP HCFC1 PRKRA PRKDC
0.0187342	7	34	3.92416	Protein demethylation	KDM4A KDM2B KDM3A KDM5B KDM5C PHF8 KDM4D
0.0187342	7	34	3.92416	Protein dealkylation	KDM4A KDM2B KDM3A KDM5B KDM5C PHF8 KDM4D
0.0187342	7	34	3.92416	Spleen development	RC3H2 ABL1 PCID2 RC3H1 FLVCR1 RBM15 PRKDC
0.0187342	7	34	3.92416	Centrosome localization	ASPM DLG1 GPSM2 DLGAP5 RANBP2 KIF5B TMEM201
0.0187342	7	34	3.92416	Global genome nucleotide-excision repair	GTF2H3 CHD1L CUL4A PARP1 CUL4B DDB1 ERCC4
0.0187342	7	34	3.92416	Protein localization to centrosome	GSK3B STIL CEP250 CEP350 NEDD1 C2CD3 CCDC14
0.0194961	10	64	2.97816	Reciprocal meiotic recombination	MRE11 RAD51 TOP2B RAD54L RAD51AP1 MLH3 TOP2A BRIP1 ERCC4 FANCM
0.0194961	10	64	2.97816	Reciprocal homologous recombination	MRE11 RAD51 TOP2B RAD54L RAD51AP1 MLH3 TOP2A BRIP1 ERCC4 FANCM
0.0194961	10	64	2.97816	Positive regulation of establishment of protein localization to mitochondrion	USP36 HUWE1 GSK3A MAPK8 SAE1 FZD5 BAP1 ARIH2 TFDP1 PPP3R1
0.0203156	13	98	2.52839	Negative regulation of response to DNA damage stimulus	POLQ TP53BP1 RIF1 SIRT1 BRD4 HMGA2 TRIP12 DYRK1A USP47 KLHL15 ERCC4 FANCB PARPBP
0.0204402	4	11	6.93098	IMP biosynthetic process	AMPD2 PAICS PPAT PFAS
0.0204402	4	11	6.93098	Embryonic body morphogenesis	CDON CLASP1 ZNF281 CLASP2
0.0204402	4	11	6.93098	Mitotic DNA replication checkpoint signaling	CLSPN CDC6 NAE1 TOPBP1
0.0204402	4	11	6.93098	Protein K11-linked deubiquitination	USP30 USP37 OTUD3 YOD1
0.0204402	4	11	6.93098	Positive regulation of transcription by RNA polymerase III	ICE2 RPTOR ZC3H8 ZNF143
0.0204402	4	11	6.93098	Positive regulation of DNA methylation-dependent heterochromatin assembly	TRIM28 DNMT1 SETDB1 ATF7IP
0.0204402	4	11	6.93098	Positive regulation of transcription of nucleolar large rRNA by RNA polymerase I	NCL SMARCA4 NOL11 PWP1
0.0204464	73	985	1.41258	Growth	ZFX ST7L RC3H2 DIP2B ASPM GSK3B ATRX KDM2B SIRT1 ABL1 YY1 GINS1 ADNP GSK3A EZH2 EIF4H PLEKHA1 BMPR1A LZTS2 TNKS2 PRPF19 FOXM1 KPNA1 UBE3A TTL SOS1 KDM5B KIF14 CREB1 GPAM EPC1 STIL MORF4L2 SMARCA4 SMO TRIM28 LATS1 MAP1B PSRC1 CDC73 CDK4 ACVR1B DCUN1D5 RTF1 TCHP RPTOR RNF157 VPS54 NCAPG2 CELF1 CHEK1 HMGA2 ING1 SUPV3L1 CCNB2 FLVCR1 CLASP2 BAP1 WRN USP47 CDK1 CHD7 CDK5R1 ARIH2 PTPN11 SOCS4 PAK2 MED12…
0.0204608	78	1066	1.39465	Intracellular protein transport	RGPD5 USP36 TNPO3 IPO5 TRAM2 ELAVL1 NUP133 AP1M1 STRADB GSK3B TNPO1 HUWE1 NUP188 TNPO2 GSK3A MAPK8 SEC23IP KPNB1 NUP155 KPNA1 PIKFYVE IPO13 ABCD3 FAM53C TARDBP RAB38 XPO5 NUP153 SMO TRIM28 RAN TGFBRAP1 APPL2 CTDSPL2 PREB KIF20B BARD1 VPS33A KATNB1 SAE1 HSPD1 VTI1A RGPD3 RANBP2 ING1 APPL1 ANKLE1 PCNT FZD5 BAP1 GRPEL2 ARL5B NOLC1 STXBP4 HSP90B1 VPS39 MAP1A TBC1D16 CDK1 HSPA4 KIF5B CDK5R1 ARIH2 PTPN…
0.0209362	5	18	5.2945	Pseudouridine synthesis	PUS7 PUS7L DKC1 TRUB1 PUS1
0.0210071	30	324	1.76483	Peptidyl-serine phosphorylation	HIPK2 GSK3B MAPKAPK5 CLSPN CDC7 GSK3A MAPK8 PIKFYVE DOCK7 CDK2 LATS1 ROCK2 PWP1 RPTOR CNOT9 TLK2 HMGA2 DYRK1A HIPK1 LMTK2 NSD1 CSNK1G1 CDK1 EIF2AK3 CDK5R1 PAK2 SBK1 TLK1 CHUK PRKDC
0.0216318	11	76	2.75871	Chromosome organization involved in meiotic cell cycle	NCAPD2 MRE11 RAD51 ATRX MLH3 SGO1 BRIP1 INCENP NCAPD3 BUB1B BUB1
0.0216692	7	35	3.81204	Regulation of transcription elongation from RNA polymerase II promoter	EZH2 TCERG1 CDC73 BRD4 HNRNPU WDR43 RNF168
0.0216692	7	35	3.81204	Microtubule organizing center localization	ASPM DLG1 GPSM2 DLGAP5 RANBP2 KIF5B TMEM201
0.0219197	20	187	2.03852	Regulation of cell division	SPAST CUL3 ASPM CDC14A ORC6 CDC6 BIRC6 KIF14 CIT KIF23 KIF20B PLK4 INCENP AHCTF1 RACGAP1 E2F7 CENPV SETD2 PRPF40A BLM
0.0228486	9	55	3.11894	Regulation of telomerase activity	XRCC5 MAPKAPK5 HNRNPA2B1 DKC1 MEN1 PIF1 NVL ERCC4 MCRS1
0.0231963	8	45	3.38848	Regulation of cell cycle checkpoint	CRY1 WDR76 PCID2 CUL4A BRD4 RFWD3 FEM1B GEN1
0.0237216	14	112	2.38253	Organelle disassembly	SPAST USP36 MTIF2 HUWE1 DNM1L GSK3A CAMKK2 USP30 DENR HK2 FZD5 CDK1 KIF5B ATG9A
0.0240908	35	400	1.66777	Regulation of Wnt signaling pathway	CCDC88C ZRANB1 DEPDC1B CUL3 ASPM PSME4 GSK3B ABL1 GSK3A GRB10 LZTS2 TNKS2 RNF43 KPNA1 USP34 TTC21B SMARCA4 LATS1 ZBED3 CDC73 SCYL2 PPM1B LIMD1 DIXDC1 DVL3 WNK2 BTRC CSNK1G1 USP47 PSMD1 SIAH2 ZNRF3 FAM53B NRARP DDX3X
0.0254192	6	27	4.2356	MRNA modification	PUS7 CBLL1 METTL8 DKC1 TRUB1 PUS1
0.0254192	7	36	3.70615	Protein localization to microtubule organizing center	GSK3B STIL CEP250 CEP350 NEDD1 C2CD3 CCDC14
0.0257116	9	56	3.06325	ER-nucleus signaling pathway	MBTPS2 GSK3B SPRING1 SCAP EIF2S1 HSP90B1 EIF2AK3 ATP2A2 QRICH1
0.0259913	16	138	2.20988	Viral genome replication	NUCKS1 TOP2B SRPK1 HTATSF1 ILF3 TRIM28 TOP2A ROCK2 TARBP2 SETDB1 HMGA2 DDB1 PDE12 CTBP2 TMEM39A DDX3X
0.026177	22	217	1.93237	Viral transcription	NUP160 NUP133 NUCKS1 CCNT2 AAAS NUP188 NUP155 TARDBP NUP153 SMARCA4 CCNT1 NUP210 DHX9 TARBP2 BRD4 POLR2D HMGA2 RANBP2 CHD1 NUP205 RRP1B POM121
0.0263529	8	46	3.31482	Mismatch repair	POLD1 MSH2 ABL1 MSH6 MLH3 TDG EXO1 SETD2
0.0263529	17	151	2.14585	Regulation of type I interferon production	DHX33 POLR3B MRE11 XRCC5 YY1 POLA1 TRIM25 DHX9 PPM1B HSPD1 RNF26 PTPN11 SETD2 CHUK DDX3X ZCCHC3 PRKDC
0.0263529	17	151	2.14585	Type I interferon production	DHX33 POLR3B MRE11 XRCC5 YY1 POLA1 TRIM25 DHX9 PPM1B HSPD1 RNF26 PTPN11 SETD2 CHUK DDX3X ZCCHC3 PRKDC
0.0264997	28	301	1.77304	Response to insulin	CRY1 PIK3C2A NUCKS1 GSK3B CAD SIRT1 GSK3A GRB10 SCAP SOS1 IDE GOT2 PPAT ZBED3 CDK4 APPL2 PARP1 EIF4EBP2 SESN3 FADS1 APPL1 STXBP4 SIK2 SMARCC1 PTPN11 ATP6V0A2 OPA1 PRKDC
0.0268479	3	6	9.5301	Mitochondrial RNA catabolic process	LRPPRC SUPV3L1 PDE12
0.0268479	3	6	9.5301	Transcription-dependent tethering of RNA polymerase II gene DNA at nuclear periphery	NUP133 NUP155 PCID2
0.0268479	3	6	9.5301	Meiotic chromosome condensation	NCAPD2 INCENP NCAPD3
0.0268479	3	6	9.5301	Positive regulation of nucleobase-containing compound transport	NCBP2 KHDRBS1 DHX9
0.0268479	3	6	9.5301	Immunoglobulin V(D)J recombination	TCF3 YY1 PRKDC
0.0268479	3	6	9.5301	5S class rRNA transcription by RNA polymerase III	GTF3C1 GTF3C2 GTF3C4
0.0268479	3	6	9.5301	Voluntary musculoskeletal movement	HIPK2 VTI1A MAP1A
0.0268479	3	6	9.5301	Negative regulation of histone H3-K4 methylation	BCOR WDR5 PRMT6
0.0268479	3	6	9.5301	Histone H3-K36 trimethylation	BRD4 IWS1 SETD2
0.0273224	28	302	1.76717	Homeostasis of number of cells	ZFX RC3H2 HIPK2 SART3 ABL1 MTHFD1 ACIN1 EZH2 SMAD5 SOS1 GPAM ARMCX1 SMO ACVR1B RC3H1 IREB2 VPS54 ZC3H8 LYAR NCAPG2 CCNB2 FANCC FLVCR1 BAP1 SP3 PTPN11 GIGYF2 PRKDC
0.0277283	4	12	6.3534	Positive regulation of heterochromatin assembly	TRIM28 DNMT1 SETDB1 ATF7IP
0.0277283	4	12	6.3534	IRES-dependent viral translational initiation	PTBP1 EIF3A SSB DENR
0.0277283	4	12	6.3534	Positive regulation of heterochromatin organization	TRIM28 DNMT1 SETDB1 ATF7IP
0.0280753	9	57	3.00951	Response to gamma radiation	RAD51 XRCC5 CBL MEN1 PARP1 TLK2 WRN XRCC2 PRKDC
0.0280753	9	57	3.00951	Centromere complex assembly	CENPI OIP5 CENPF HELLS DLGAP5 NASP CENPO SMARCA5 CENPV
0.0280753	9	57	3.00951	Production of miRNAs involved in gene silencing by miRNA	PUM2 SRRT DICER1 ZC3H7A HNRNPA2B1 PUM1 TARBP2 PRKRA DDX3X
0.028474	32	361	1.68955	Positive regulation of establishment of protein localization	USP36 IPO5 AACS GSK3B HUWE1 DNM1L GSK3A MAPK8 TARDBP ACSL3 SMO TRIM28 DKC1 RAN CCT7 CTDSPL2 KIF20B SAE1 CCT6A PFKM PCNT CNST FZD5 BAP1 CDK1 KIF5B CEP135 CDK5R1 ARIH2 TFDP1 EFCAB7 PPP3R1
0.0286817	7	37	3.60598	Positive regulation of protein targeting to mitochondrion	USP36 HUWE1 GSK3A SAE1 FZD5 BAP1 ARIH2
0.0289511	14	115	2.32037	Negative regulation of G1/S transition of mitotic cell cycle	DLG1 EZH2 CNOT6 CDK2 CNOT1 CDC73 CDK4 CNOT9 E2F7 WEE1 RFWD3 CDK1 TFDP1 GIGYF2
0.0290293	12	91	2.51343	Regulation of viral genome replication	TOP2B SRPK1 ILF3 TRIM28 TOP2A TARBP2 SETDB1 HMGA2 DDB1 PDE12 TMEM39A DDX3X
0.0292432	69	937	1.40358	Regulation of protein localization	USP36 IPO5 POLR1A MAP4K4 DLG1 RFX3 AACS GSK3B SSH1 HUWE1 DNM1L KIAA0586 GSK3A RAB11FIP2 MAPK8 LZTS2 HMGCR SPTBN1 TARDBP TRIM25 GPSM2 ACSL3 CEP250 SMO GNL3L TRIM28 DKC1 LATS1 RAN ROCK2 CCT7 RDX CTDSPL2 KIF20B BARD1 SAE1 NVL PARP1 CDCA5 CCT6A PFKM APPL1 EPB41 PCNT DVL3 LRP5 CNST FZD5 BAP1 NOLC1 STXBP4 MAP1A CDK1 KIF5B EIF2AK3 CEP135 CDK5R1 ARIH2 PTPN11 CCDC66 YOD1 SETD2 MCRS1 WNK3 TFDP1 LRIG2 EFCAB…
0.0292432	13	103	2.40566	Cytoskeleton-dependent cytokinesis	SPAST KIF4A LZTS2 SPTBN1 CIT ROCK2 ESPL1 NUSAP1 KIF23 KIF20B INCENP SON RACGAP1
0.0293655	6	28	4.08433	Positive regulation of G2/M transition of mitotic cell cycle	CDC7 CDK4 BRD4 DTL CDC25A CDK1
0.0293655	6	28	4.08433	Microtubule anchoring	CLASP1 GSK3B NINL BCCIP CEP350 CLASP2
0.0312492	9	58	2.95762	Regulation of telomere maintenance via telomerase	XRCC5 MAPKAPK5 TNKS2 GNL3L DKC1 CCT7 PIF1 CCT6A HNRNPU
0.0320653	5	20	4.76505	Nucleosome disassembly	SMARCD1 SET SMARCA4 SMARCC1 ARID2
0.0320653	5	20	4.76505	Regulation of single stranded viral RNA replication via double stranded DNA intermediate	TOP2B TRIM28 TOP2A SETDB1 HMGA2
0.0320653	5	20	4.76505	Negative regulation of translational initiation	PAIP2B EIF2S1 EIF4EBP2 EIF2AK3 RBM4
0.0320653	5	20	4.76505	Nucleobase biosynthetic process	CTPS2 CAD PAICS PPAT GMPS
0.032886	7	38	3.51109	Histone phosphorylation	BAZ1B AKAP8 CDK2 INCENP CHEK1 HMGA2 CDK1
0.032886	7	38	3.51109	Negative regulation of telomere maintenance	TNKS2 GNL3L PIF1 PARP1 HNRNPU ERCC4 MCRS1
0.0328944	8	48	3.1767	Regulation of dendritic spine morphogenesis	DNM1L UBE3A ABI2 KALRN CDK5R1 SIPA1L1 OPA1 BHLHB9
0.0332589	11	81	2.58842	Transcription-coupled nucleotide-excision repair	AQR POLD1 PRPF19 GTF2H3 RFC5 CUL4A POLR2D COPS7B CUL4B DDB1 ERCC4
0.0345031	10	70	2.72289	Spliceosomal complex assembly	DDX1 SRPK1 PRPF19 SF3B1 SNRNP200 CELF1 SF1 DDX23 PRPF39 RBMXL1
0.0345031	9	59	2.90749	MRNA polyadenylation	ZC3H14 CSTF2 MTPAP PAPOLG CCNT1 CDC73 WDR33 CPSF2 NUDT21
0.0345031	6	29	3.94349	Negative regulation of microtubule depolymerization	CLASP1 MAP1B KATNB1 CLASP2 HDGFL3 MAP6D1
0.0345031	6	29	3.94349	N-terminal protein amino acid modification	METAP2 NAA25 PPM1B NAA30 NAA15 MAP6D1
0.0345031	6	29	3.94349	Stress granule assembly	PUM2 EIF2S1 DYNC1H1 YTHDF2 ATXN2 DDX3X
0.0345031	9	59	2.90749	Histone H3-K4 methylation	RBBP5 DNMT1 RTF1 PAXIP1 BEND3 BCOR TET3 WDR5 PRMT6
0.0345031	6	29	3.94349	Regulation of DNA damage checkpoint	CRY1 WDR76 CUL4A BRD4 RFWD3 FEM1B
0.0346453	51	657	1.47956	Nucleobase-containing small molecule metabolic process	NUP160 CTPS2 DGAT2 GNAI3 NUP133 DLG1 UNG MAGI3 CAD TGDS AAAS NUP188 GNPNAT1 MTHFD1 UGGT2 GSK3A AADAT HMGCR NUP155 AMPD2 GPAM AMD1 ACSL3 NUP153 PAICS PPAT NUP210 RAN UGGT1 TDG FOXK2 PARP1 PFKM RANBP2 NUP205 HK2 DIP2A PRPSAP1 EXTL2 GMPS FASN TPST1 RRM2 ADCY6 PFAS POM121 ENTPD7 GFPT1 OPA1 PARG ACBD6
0.0362274	4	13	5.86468	Peptidyl-methionine modification	METAP2 NAA25 NAA30 NAA15
0.0362274	4	13	5.86468	Regulation of nuclear cell cycle DNA replication	DBF4 WIZ ATRX CDC7
0.0362274	4	13	5.86468	Telomere maintenance in response to DNA damage	RIF1 DCLRE1B ERCC4 DCLRE1A
0.0362274	4	13	5.86468	Positive regulation of gluconeogenesis	DGAT2 SIRT1 DDB1 WDR5
0.0362274	4	13	5.86468	Cellular response to X-ray	TP53BP1 NUCKS1 XRCC5 HMGA2
0.0362274	4	13	5.86468	Cellular response to hydroxyurea	RAD51 ATRX TIMELESS BLM
0.0362274	4	13	5.86468	Regulation of histone H3-K9 trimethylation	KDM4A ATRX SIRT1 KDM4D
0.0362274	4	13	5.86468	Positive regulation of protein localization to chromosome, telomeric region	GNL3L DKC1 CCT7 CCT6A
0.0366324	131	1989	1.25535	Establishment of protein localization	RGPD5 RABEP1 NUP160 USP36 TNPO3 IPO5 TRAM2 ELAVL1 NUP133 EXOC5 MAP4K4 AP1M1 RFX3 AACS STRADB GSK3B TNPO1 HUWE1 ZW10 DNM1L AAAS NUP188 ABL1 MACROH2A2 KIAA0586 AAGAB AKAP8 TNPO2 GSK3A ATP13A1 TTC26 PLEKHA8 RAB11FIP2 MAPK8 SEC23IP PLEKHA1 KPNB1 HMGCR NUP155 KPNA1 PIKFYVE SPTBN1 EHBP1 IPO13 ABCD3 CENPF KIF14 FAM53C TARDBP RAB38 ACSL3 XPO5 NUP153 ATG4C PCID2 SMO TRIM28 DKC1 NUP210 RAN NASP HOOK1 DNAJC…
0.0367468	30	339	1.68674	Response to light stimulus	CRY1 POLD1 MSH2 SIRT1 YY1 MAPK8 METAP2 HMGCR TANC1 MSH6 RO60 CREB1 CEP250 FBXL12 MEN1 EIF2S1 DTL PARP1 CHEK1 CUL4B USP1 CDC25A WRN DDB1 FEN1 USP47 RBM4 ERCC4 CCDC66 PPP1CC
0.0370382	7	39	3.42106	Positive regulation of G1/S transition of mitotic cell cycle	CDC6 RDX CUL4A RPTOR LSM11 TFDP1 DDX3X
0.0377877	9	60	2.85903	RNA polyadenylation	ZC3H14 CSTF2 MTPAP PAPOLG CCNT1 CDC73 WDR33 CPSF2 NUDT21
0.0384786	5	21	4.53814	Blastocyst growth	GINS1 PRPF19 RTF1 NCAPG2 CHEK1
0.0384786	5	21	4.53814	Purine ribonucleoside monophosphate biosynthetic process	AMPD2 PAICS PPAT GMPS PFAS
0.0384786	5	21	4.53814	Viral translation	PTBP1 EIF3A DHX9 SSB DENR
0.0384786	5	21	4.53814	MRNA cis splicing, via spliceosome	NCBP2 SNRNP200 DDX23 PRPF39 PRPF40A
0.0384786	5	21	4.53814	Regulation of DNA methylation-dependent heterochromatin assembly	TRIM28 DNMT1 TET1 SETDB1 ATF7IP
0.038483	16	145	2.10319	Ribonucleoside diphosphate metabolic process	NUP160 NUP133 DLG1 MAGI3 AAAS NUP188 NUP155 NUP153 NUP210 FOXK2 PFKM RANBP2 NUP205 HK2 POM121 ENTPD7
0.0389968	45	568	1.51005	Wnt signaling pathway	CCDC88C ZRANB1 DEPDC1B CUL3 ASPM PSME4 GSK3B ABL1 GSK3A GRB10 LZTS2 TNKS2 RNF43 KPNA1 USP34 STRN TTC21B SMARCA4 LATS1 ZBED3 CDC73 SCYL2 RTF1 PPM1B LIMD1 DIXDC1 MOV10 DVL3 LRP5 FZD5 WNK2 BTRC DDB1 CSNK1G1 USP47 PSMD1 ZBTB33 FRAT2 SIAH2 ZNRF3 MED12 FAM53B NRARP DDX3X PPP3R1
0.0395957	44	553	1.51654	Small GTPase mediated signal transduction	ALS2 NISCH CCDC88C DEPDC1B CUL3 CDON MAP4K4 RHOBTB1 OPHN1 MAPKAPK5 BRAP ABL1 SYDE2 MYO9B FGD1 ARHGEF7 KPNB1 CBL FOXM1 SOS1 DOCK7 SSX2IP KIF14 GPSM2 CDK2 RAB38 AMOT CGNL1 TRIM28 DNMT1 ARHGEF9 RAP1GAP2 ROCK2 RDX ABI2 ABL2 SETDB1 KALRN RACGAP1 SIAH2 SIPA1L1 ITSN1 CHUK ARHGAP19
0.0397241	6	30	3.81204	Nucleotide-excision repair, DNA duplex unwinding	GTF2H3 CHD1L CUL4A PARP1 CUL4B DDB1
0.0397241	6	30	3.81204	Regulation of histone H3-K4 methylation	DNMT1 RTF1 PAXIP1 BCOR WDR5 PRMT6
0.0397241	20	199	1.9156	Meiotic nuclear division	MRE11 RAD51 ASPM CHFR TOP2B RAD54L RAD51AP1 MLH3 SGO1 TOP2A FIGNL1 ESPL1 BRIP1 INCENP BUB1B CCNB2 ZSCAN21 BUB1 ERCC4 FANCM
0.0397649	14	120	2.22369	Regulation of ATP metabolic process	NUP160 NUP133 DNM1L AAAS NUP188 NUP155 NUP153 NUP210 PARP1 RANBP2 NUP205 PDE12 BEND3 POM121
0.0404548	8	50	3.04963	Body morphogenesis	CDON CLASP1 PLEKHA1 SSBP3 ZNF281 FLVCR1 CLASP2 PTPN11
0.0404692	3	7	8.16866	de novo IMP biosynthetic process	PAICS PPAT PFAS
0.0404692	3	7	8.16866	N-terminal peptidyl-methionine acetylation	NAA25 NAA30 NAA15
0.0404692	3	7	8.16866	TRNA transcription by RNA polymerase III	GTF3C1 GTF3C2 GTF3C4
0.0404692	3	7	8.16866	Regulation of mitochondrial mRNA stability	FASTKD2 FASTKD1 PDE12
0.0404692	3	7	8.16866	Double-strand break repair via synthesis-dependent strand annealing	RAD51 RAD54L FANCM
0.0404692	3	7	8.16866	Chromosome movement towards spindle pole	KPNB1 DLGAP5 KATNB1
0.0404692	3	7	8.16866	Chorion development	PAXIP1 FZD5 E2F7
0.0404692	16	146	2.08879	Meiosis I cell cycle process	MRE11 RAD51 TOP2B RAD54L RAD51AP1 MSH6 MLH3 SGO1 TOP2A ESPL1 BRIP1 CCNB2 CDC25A ZSCAN21 ERCC4 FANCM
0.0404692	3	7	8.16866	Anterior head development	SSBP3 DDX10 PFAS
0.0404692	45	570	1.50475	Cell-cell signaling by wnt	CCDC88C ZRANB1 DEPDC1B CUL3 ASPM PSME4 GSK3B ABL1 GSK3A GRB10 LZTS2 TNKS2 RNF43 KPNA1 USP34 STRN TTC21B SMARCA4 LATS1 ZBED3 CDC73 SCYL2 RTF1 PPM1B LIMD1 DIXDC1 MOV10 DVL3 LRP5 FZD5 WNK2 BTRC DDB1 CSNK1G1 USP47 PSMD1 ZBTB33 FRAT2 SIAH2 ZNRF3 MED12 FAM53B NRARP DDX3X PPP3R1
0.0404692	3	7	8.16866	Negative regulation of histone H3-K9 trimethylation	KDM4A SIRT1 KDM4D
0.0404692	3	7	8.16866	Positive regulation of potassium ion import across plasma membrane	ATP1B3 WNK2 WNK3
0.0405968	9	61	2.81216	Positive regulation of telomere maintenance	MRE11 XRCC5 ATRX MAPKAPK5 TNKS2 HNRNPA2B1 DKC1 CCT7 CCT6A
0.0405968	32	372	1.63959	Canonical Wnt signaling pathway	CCDC88C CUL3 ASPM PSME4 GSK3B GSK3A LZTS2 TNKS2 KPNA1 USP34 TTC21B LATS1 ZBED3 SCYL2 PPM1B LIMD1 DIXDC1 DVL3 LRP5 FZD5 WNK2 BTRC CSNK1G1 USP47 PSMD1 FRAT2 SIAH2 ZNRF3 MED12 FAM53B NRARP DDX3X
0.0408537	11	84	2.49598	Histone deacetylation	SIRT1 AKAP8 MAPK8 SFPQ MORF4L2 SIN3B MTA2 ELK4 RCOR2 PRMT6 RBM14
0.0408537	29	328	1.6852	Protein deubiquitination	ZRANB1 USP36 USP13 PSME4 SART3 CLSPN YY1 USP46 USP34 UCHL5 USP30 USP37 BARD1 FOXK2 SKP2 USP24 USP1 BAP1 CDC25A OTUD3 USP47 CDK1 NFRKB HCFC1 PSMD1 YOD1 SIAH2 MCRS1 TRRAP
0.0408537	11	84	2.49598	Pre-replicative complex assembly	PSME4 MCM2 MCM6 ORC6 CDC6 MCM4 MCM3 ORC2 MCM8 MCM7 PSMD1
0.0408537	7	40	3.33554	Positive regulation of telomere maintenance via telomere lengthening	XRCC5 MAPKAPK5 TNKS2 HNRNPA2B1 DKC1 CCT7 CCT6A
0.0434552	21	215	1.86169	Regulation of carbohydrate metabolic process	CRY1 NUP160 DGAT2 NUP133 GSK3B AAAS NUP188 SIRT1 GSK3A GRB10 NUP155 PASK NUP153 NUP210 FOXK2 RANBP2 NUP205 DDB1 POM121 WDR5 SLC35B4
0.0446431	19	188	1.9263	Response to heat	NUP160 NUP133 GSK3B AAAS NUP188 SIRT1 EIF2B1 NUP155 NUP153 NUP210 EIF2S1 RPTOR POLR2D HSPD1 RANBP2 NUP205 CLPB ATP2A2 POM121
0.0448257	4	14	5.44577	Meiotic spindle organization	ASPM ATRX ESPL1 CCNB2
0.0448257	4	14	5.44577	Inner cell mass cell proliferation	GINS1 PRPF19 NCAPG2 CHEK1
0.0448257	5	22	4.33186	Regulation of transcription by RNA polymerase III	ICE2 RPTOR ZC3H8 ZNF143 NAB2
0.0448257	6	31	3.68907	MRNA cleavage	CSTF2 NCBP2 MOV10 CPSF4 CPSF2 NUDT21
0.0448257	4	14	5.44577	Nuclear pore organization	NUP133 NUP153 AHCTF1 NUP205
0.0448257	4	14	5.44577	Centriole-centriole cohesion	CEP250 SGO1 ODF2 CEP135
0.0448257	5	22	4.33186	Chromatin disassembly	SMARCD1 SET SMARCA4 SMARCC1 ARID2
0.0448257	5	22	4.33186	Protein-DNA complex disassembly	SMARCD1 SET SMARCA4 SMARCC1 ARID2
0.0448257	5	22	4.33186	Single stranded viral RNA replication via double stranded DNA intermediate	TOP2B TRIM28 TOP2A SETDB1 HMGA2
0.0448257	4	14	5.44577	DNA methylation involved in embryo development	DNMT3A TRIM28 DNMT1 TET3
0.0448257	4	14	5.44577	Positive regulation of mitotic metaphase/anaphase transition	CUL3 ANAPC5 DLGAP5 ESPL1
0.0448257	5	22	4.33186	Negative regulation of mRNA splicing, via spliceosome	PTBP1 ACIN1 HNRNPA2B1 RBMX DYRK1A
0.0448257	16	148	2.06056	Regulation of muscle cell differentiation	PTBP1 CDON TCF3 NFATC3 CCNT2 SIRT1 ABL1 YY1 GSK3A EZH2 BMPR1A MORF4L2 DNMT1 RBPMS2 FBXO22 RBM4
0.0448257	4	14	5.44577	Negative regulation of telomerase activity	MEN1 PIF1 ERCC4 MCRS1
0.0448257	4	14	5.44577	Response to hydroxyurea	RAD51 ATRX TIMELESS BLM
0.0448257	4	14	5.44577	Changes to DNA methylation involved in embryo development	DNMT3A TRIM28 DNMT1 TET3
0.0448257	4	14	5.44577	Positive regulation of mitotic sister chromatid separation	CUL3 ANAPC5 DLGAP5 ESPL1
0.0457116	31	361	1.63675	Protein-containing complex disassembly	UPF1 SPAST CLEC16A SMARCD1 KIF2A CLASP1 GSK3B GSPT1 SPTBN1 SET SMARCA4 MAP1B PTCD3 RDX VPS33A KATNB1 KIF2C DVL3 FZD5 CLASP2 HDGFL3 MAP1A KIF5B SMARCC1 ATP2A2 CKAP5 TMEM39A MAP6D1 FRAT2 ARID2 MRPL42
0.0460515	38	467	1.55094	Ribose phosphate metabolic process	NUP160 CTPS2 DGAT2 GNAI3 NUP133 DLG1 MAGI3 CAD AAAS NUP188 AADAT HMGCR NUP155 AMPD2 GPAM ACSL3 NUP153 PAICS PPAT NUP210 RAN FOXK2 PARP1 PFKM RANBP2 NUP205 HK2 DIP2A PRPSAP1 GMPS FASN TPST1 ADCY6 PFAS POM121 ENTPD7 OPA1 ACBD6
0.0484463	36	438	1.56659	Viral life cycle	NUP160 NUP133 NUCKS1 SCARB1 TOP2B AAAS NUP188 SRPK1 HTATSF1 EZH2 KPNB1 NUP155 KPNA1 PIKFYVE IDE TRIM25 NUP153 ILF3 TRIM28 TOP2A NUP210 RAN ROCK2 TARBP2 SETDB1 HMGA2 RANBP2 NUP205 DDB1 CDK1 PDE12 CTBP2 TMEM39A POM121 DYNC1H1 DDX3X
0.0484463	9	63	2.72289	Dendritic spine morphogenesis	DNM1L UBE3A ABI2 KALRN DIP2A CDK5R1 SIPA1L1 OPA1 BHLHB9
0.0484463	19	190	1.90602	Regulation of ubiquitin-dependent protein catabolic process	HIPK2 CHFR GSK3B GSK3A UBE3A UCHL5 LATS1 AGTPBP1 TLK2 ZYG11B RYBP MAP1A FBXO22 SMARCC1 GLMN FBXW8 ARIH2 SOCS4 STYX
0.0485213	8	52	2.93234	Postreplication repair	REV3L POLD1 MSH2 POLE2 RFC5 TRIM25 WDR33 DTL
0.0505082	12	99	2.31033	Positive regulation of type I interferon production	DHX33 POLR3B MRE11 XRCC5 DHX9 HSPD1 PTPN11 SETD2 CHUK DDX3X ZCCHC3 PRKDC
0.0505082	12	99	2.31033	Meiotic chromosome segregation	MRE11 CHFR TOP2B MLH3 SGO1 TOP2A ESPL1 BRIP1 BUB1B BUB1 ERCC4 FANCM
0.0514974	21	219	1.82769	Carbohydrate catabolic process	NUP160 PHKA1 NUP133 XYLB AAAS NUP188 GSK3A NUP155 NUP153 NUP210 FOXK2 GALM PFKM RANBP2 NUP205 HK2 NEU3 LRP5 AGL POM121 FUT4
0.0514974	6	32	3.57379	Protein localization to chromatin	MSH2 MACROH2A2 EZH2 MCM8 CDCA5 SETD2
0.0514974	6	32	3.57379	Regulation of autophagy of mitochondrion	USP36 DNM1L GSK3A CAMKK2 USP30 FZD5
0.0516029	7	42	3.1767	Positive regulation of protein import into nucleus	IPO5 TARDBP SMO TRIM28 RAN CDK1 EFCAB7
0.0523613	30	350	1.63373	Cellular response to abiotic stimulus	CRY1 RAD51 POLD1 TP53BP1 NUCKS1 XRCC5 SIRT1 YY1 MAPK8 METAP2 RAD51AP1 FIGNL1 EIF2S1 INTS7 PARP1 TLK2 CHEK1 HMGA2 CUL4B CDC25A WRN DDB1 USP47 OXSR1 ERCC4 PTPN11 KDM4D WNK3 BLM DDX3X
0.0523613	30	350	1.63373	Cellular response to environmental stimulus	CRY1 RAD51 POLD1 TP53BP1 NUCKS1 XRCC5 SIRT1 YY1 MAPK8 METAP2 RAD51AP1 FIGNL1 EIF2S1 INTS7 PARP1 TLK2 CHEK1 HMGA2 CUL4B CDC25A WRN DDB1 USP47 OXSR1 ERCC4 PTPN11 KDM4D WNK3 BLM DDX3X
0.0524821	37	456	1.54655	Ribonucleotide metabolic process	NUP160 CTPS2 DGAT2 GNAI3 NUP133 DLG1 MAGI3 CAD AAAS NUP188 AADAT HMGCR NUP155 AMPD2 GPAM ACSL3 NUP153 PAICS PPAT NUP210 RAN FOXK2 PARP1 PFKM RANBP2 NUP205 HK2 DIP2A GMPS FASN TPST1 ADCY6 PFAS POM121 ENTPD7 OPA1 ACBD6
0.0531359	5	23	4.14352	Mitochondrial genome maintenance	SLC25A36 DNA2 PIF1 PARP1 OPA1
0.0531359	5	23	4.14352	Nucleotide-excision repair, DNA damage recognition	CUL4A PARP1 COPS7B CUL4B DDB1
0.0531359	5	23	4.14352	Purine nucleoside monophosphate biosynthetic process	AMPD2 PAICS PPAT GMPS PFAS
0.0535781	8	53	2.87701	Mitotic metaphase plate congression	CUL3 ZW10 KPNB1 KIF14 PSRC1 KIF2C CDCA5 HNRNPU
0.0548861	10	76	2.50792	Axo-dendritic transport	SPAST KIF4A SFPQ AGTPBP1 HNRNPU MAP1A KIF5B AP3M1 DYNC1H1 OPA1
0.0549194	76	1085	1.33509	Cell morphogenesis	ALS2 CCDC88C ZRANB1 SPAST CUL3 DIP2B MAP4K4 RHOBTB1 NOTCH3 DLG1 SART3 TOP2B OPHN1 STRADB GSK3B SSH1 DNM1L EFNB1 ABL1 DICER1 ADNP FGD1 ARHGEF7 GRB10 DNMBP UBE3A TTL SPTBN1 SOS1 DOCK7 KIF14 CREB1 PACSIN1 MKLN1 SMO LATS1 MAP1B LAMC1 RDX KIF20B ABI2 VPS33A CDH24 RNF157 LIMD1 ZMYM4 ZMYM3 FARP1 ENAH MOV10 EPB41 KALRN DIP2A DVL3 LARP4 CLASP2 LMTK2 BRWD3 PDZD8 WEE1 MAP1A KIF5B FBXO45 FBXW8 CDK5R1 PTPN11 …
0.0549194	38	473	1.53126	Response to peptide hormone	CRY1 PIK3C2A NUCKS1 GSK3B CAD CDC6 SIRT1 GSK3A GRB10 EIF2B1 SCAP SOS1 CREB1 IDE GOT2 PPAT MAP1B ZBED3 MEN1 ROCK2 CDK4 APPL2 BRIP1 PARP1 EIF4EBP2 SESN3 FADS1 APPL1 LRP5 STXBP4 SIK2 SMARCC1 ADCY6 PTPN11 ATP6V0A2 OPA1 CHUK PRKDC
0.0552369	25	278	1.71405	Negative regulation of cellular catabolic process	CLEC16A THRAP3 USP36 HIPK2 ELAVL1 KDM4A OPHN1 MTMR2 FUS GSK3A UCHL5 TARDBP DKC1 USP30 DHX9 LRPPRC FOXK2 TLK2 HNRNPU RYBP MAP1A SMARCC1 TMEM39A STYX LRIG2
0.0559443	20	207	1.84157	Positive regulation of Wnt signaling pathway	ZRANB1 DEPDC1B ASPM PSME4 ABL1 TNKS2 USP34 TTC21B SMARCA4 ZBED3 CDC73 PPM1B DIXDC1 WNK2 CSNK1G1 USP47 PSMD1 FAM53B NRARP DDX3X
0.0560959	4	15	5.08272	Histone H3-K9 demethylation	KDM4A KDM3A PHF8 KDM4D
0.0560959	4	15	5.08272	Histone H4-K5 acetylation	JADE3 HCFC1 MCRS1 WDR5
0.0560959	4	15	5.08272	Histone H4-K8 acetylation	JADE3 HCFC1 MCRS1 WDR5
0.0560959	4	15	5.08272	Regulation of helicase activity	MCM2 MSH2 SIRT1 MSH6
0.0560959	4	15	5.08272	Fatty acid homeostasis	DGAT2 POLD1 SIRT1 GPAM
0.0560959	4	15	5.08272	Positive regulation of metaphase/anaphase transition of cell cycle	CUL3 ANAPC5 DLGAP5 ESPL1
0.0560959	4	15	5.08272	Regulation of protein localization to chromosome, telomeric region	GNL3L DKC1 CCT7 CCT6A
0.0562086	17	166	1.95195	Negative regulation of cytoskeleton organization	CLASP1 SSH1 ARHGEF7 TRIM37 SPTBN1 CGNL1 MAP1B RDX KATNB1 DYRK1A CCNF CLASP2 HDGFL3 PAK2 MAP6D1 GMFB RBM14
0.0563861	28	323	1.65228	DNA-templated transcription, initiation	BCLAF1 POLR1A NOTCH3 GTF3C1 MED26 TFAM MED13 GTF2H3 TAF1B CREB1 ZNF45 GTF3C4 POLR1B SMARCA4 TRIM28 CDK8 CDK4 TAF1A POLR2D TAF5 SMARCA5 GTF2E1 MOV10 PAXIP1 GTF2A1 CDK1 ATF7IP MED12
0.0563861	3	8	7.14758	DNA damage induced protein phosphorylation	CRY1 ABL1 CHEK1
0.0563861	7	43	3.10282	Purine ribonucleoside monophosphate metabolic process	DLG1 MAGI3 AMPD2 PAICS PPAT GMPS PFAS
0.0563861	3	8	7.14758	TRNA transcription	GTF3C1 GTF3C2 GTF3C4
0.0563861	3	8	7.14758	Maintenance of DNA methylation	HELLS DNMT1 UHRF1
0.0563861	7	43	3.10282	Response to testosterone	AACS CAD SIRT1 CBL NASP ROCK2 CDK4
0.0563861	3	8	7.14758	SnRNA transcription by RNA polymerase III	SNAPC1 ICE2 ZC3H8
0.0563861	3	8	7.14758	Mitotic spindle midzone assembly	KIF4A KIF23 RACGAP1
0.0563861	37	459	1.53644	Establishment of organelle localization	SPAST CUL3 CLASP1 DLG1 ZW10 SEC23IP BCCIP KPNB1 PPP6R3 CBL TTL DOCK7 CENPF KIF14 GPSM2 DLGAP5 MAP1B RAN ZBED3 PSRC1 AGTPBP1 ESPL1 NUSAP1 PREB LRPPRC KATNB1 KIF2C CDCA5 INCENP HNRNPU CLASP2 KIF5B MCFD2 AP3M1 TMEM201 DYNC1H1 OPA1
0.0563861	3	8	7.14758	Neural plate pattern specification	BMPR1A SSBP3 C2CD3
0.0563861	3	8	7.14758	Regulation of metaphase plate congression	TTL HNRNPU DYNC1H1
0.0563861	7	43	3.10282	Regulation of stem cell population maintenance	ELAVL1 KDM2B KDM3A CNOT1 SMO HMGA2 WDR43
0.0577917	106	1595	1.2667	Regulation of phosphate metabolic process	ALS2 DBF4 PTBP1 CCDC88C MRE11 NUP160 RAD51 CDON HIPK2 IPO5 NUP133 MAP4K4 SCARB1 DLG1 XRCC5 STRADB CCNT2 GSK3B MTMR2 CLSPN GPATCH2 CDC6 AAAS NUP188 SIRT1 ABL1 ADNP AKAP8 GSK3A GRB10 EZH2 CCNJ BMPR1A BCCIP MTMR4 PPP6R3 CBL CSRNP2 CAMKK2 HMGCR NUP155 DOCK7 KIF14 SET TARDBP CIT RAB38 ACSL3 NUP153 CCNT1 LATS1 NUP210 ZBED3 DSTYK MEN1 PSRC1 ROCK2 ACVR1B PWP1 BARD1 TARBP2 RBM26 RPTOR BRD4 PARP1 CNOT9 INC…
0.0577917	106	1595	1.2667	Regulation of phosphorus metabolic process	ALS2 DBF4 PTBP1 CCDC88C MRE11 NUP160 RAD51 CDON HIPK2 IPO5 NUP133 MAP4K4 SCARB1 DLG1 XRCC5 STRADB CCNT2 GSK3B MTMR2 CLSPN GPATCH2 CDC6 AAAS NUP188 SIRT1 ABL1 ADNP AKAP8 GSK3A GRB10 EZH2 CCNJ BMPR1A BCCIP MTMR4 PPP6R3 CBL CSRNP2 CAMKK2 HMGCR NUP155 DOCK7 KIF14 SET TARDBP CIT RAB38 ACSL3 NUP153 CCNT1 LATS1 NUP210 ZBED3 DSTYK MEN1 PSRC1 ROCK2 ACVR1B PWP1 BARD1 TARBP2 RBM26 RPTOR BRD4 PARP1 CNOT9 INC…
0.0579844	10	77	2.47535	Positive regulation of protein localization to cell periphery	DLG1 RAB11FIP2 SPTBN1 GPSM2 ACSL3 EPB41 CNST KIF5B WNK3 EFCAB7
0.05997	19	195	1.85715	Hematopoietic progenitor cell differentiation	EML1 PSME4 TCF3 XRCC5 PUS7 ABL1 ARHGEF7 ARMC6 ZBTB24 SOS1 TOP2A DPF2 TCF12 SSBP3 ANKLE1 NUDT21 PSMD1 YTHDF2 PRKDC
0.0603469	109	1649	1.25989	Plasma membrane bounded cell projection organization	ALS2 SPAST DIP2B MAPK6 EXOC5 MAP4K4 CLASP1 NOTCH3 TOP2B CDC14A OPHN1 RFX3 GSK3B TNPO1 MTMR2 DNM1L EFNB1 ABL1 KIAA0586 DICER1 NINL ADNP CEP76 FGD1 ARHGEF7 CEP152 GSK3A TTC26 GRB10 EZH2 PLEKHA1 UBE3A TTL TANC1 SPTBN1 STRN SOS1 ALMS1 DOCK7 RO60 MTR SSX2IP IFT46 CREB1 IFT81 TTC21B PACSIN1 CEP250 SMO MAP1B SPATA6 CEP350 ARMC9 ODF2 RDX KIF20B ABI2 MNS1 NEDD1 TCHP KATNB1 CCDC40 RNF157 PLK4 ABL2 CEP78 HO…
0.0611481	82	1192	1.31119	Positive regulation of cellular component organization	DHX33 MRE11 SPAST CUL3 MAP4K4 CLASP1 DLG1 XRCC5 GSK3B SSH1 ATRX DNM1L MAPKAPK5 ANAPC5 ABL1 ADNP ARHGEF7 GSK3A CBLL1 EZH2 MAPK8 TNKS2 CBL CAMKK2 RAD51AP1 GTF2H3 CNOT6 SFPQ CREB1 GPSM2 HNRNPA2B1 PACSIN1 CNOT1 AMOT DLGAP5 GNL3L TRIM28 DNMT1 DKC1 MAP1B CHD1L PSRC1 ROCK2 ESPL1 CCT7 SCYL2 APPL2 NUSAP1 ABI2 MNS1 CUL4A KATNB1 PLK4 ABL2 SETDB1 PARP1 CCT6A APPL1 CUL4B KALRN DVL3 LRP5 CLASP2 DDB1 FEN1 KIF5B…
0.0626707	31	371	1.59263	Protein dephosphorylation	PTBP1 DLG1 CDC14A GSK3B SSH1 MTMR2 PTPN4 MINPP1 MTMR4 PPP6R3 PPM1H PPM1G SET ROCK2 CTDSPL2 PPM1B CTTNBP2NL PPP2R5E SPPL3 PPP4R2 CDC25A LMTK2 BTRC HSP90B1 PPP2R2D PTPN11 CDCA2 PPP1CC STYX PPP3R1 PGAM5
0.0633398	7	44	3.0323	Positive regulation of protein import	IPO5 TARDBP SMO TRIM28 RAN CDK1 EFCAB7
0.0639914	2	3	12.7068	Mitochondrial mRNA catabolic process	SUPV3L1 PDE12
0.0639914	2	3	12.7068	5-methylcytosine catabolic process	TET1 TET3
0.0639914	2	3	12.7068	Osmosensory signaling pathway	OXSR1 WNK3
0.0639914	2	3	12.7068	Spermatogonial cell division	BRIP1 YTHDF2
0.0639914	15	142	2.0134	Purine nucleoside diphosphate metabolic process	NUP160 NUP133 DLG1 MAGI3 AAAS NUP188 NUP155 NUP153 NUP210 FOXK2 PFKM RANBP2 NUP205 HK2 POM121
0.0639914	15	142	2.0134	Purine ribonucleoside diphosphate metabolic process	NUP160 NUP133 DLG1 MAGI3 AAAS NUP188 NUP155 NUP153 NUP210 FOXK2 PFKM RANBP2 NUP205 HK2 POM121
0.0639914	2	3	12.7068	Regulation of mRNA stability involved in response to stress	HNRNPM MYEF2
0.0639914	2	3	12.7068	Latent virus replication	NUCKS1 HCFC1
0.0639914	2	3	12.7068	Release from viral latency	NUCKS1 HCFC1
0.0639914	2	3	12.7068	5-methylcytosine metabolic process	TET1 TET3
0.0639914	6	34	3.36356	Apoptotic nuclear changes	DICER1 ACIN1 KPNB1 KPNA1 TOP2A EXOG
0.0639914	2	3	12.7068	Pericentric heterochromatin assembly	HELLS CENPV
0.0639914	2	3	12.7068	Small-subunit processome assembly	XRCC5 PRKDC
0.0639914	17	169	1.9173	Regulation of generation of precursor metabolites and energy	NUP160 NUP133 GSK3B AAAS NUP188 GSK3A GRB10 NUP155 PASK IDE NUP153 NUP210 RANBP2 NUP205 CDK1 PDE12 POM121
0.0639914	2	3	12.7068	Co-translational protein modification	STT3A STT3B
0.0639914	2	3	12.7068	Lens induction in camera-type eye	HIPK2 HIPK1
0.0639914	2	3	12.7068	Replication fork reversal	DNA2 FANCM
0.0639914	2	3	12.7068	Dendritic transport of ribonucleoprotein complex	SFPQ HNRNPU
0.0639914	2	3	12.7068	Dendritic transport of messenger ribonucleoprotein complex	SFPQ HNRNPU
0.0639914	2	3	12.7068	Pericentric heterochromatin organization	HELLS CENPV
0.0639914	2	3	12.7068	Positive regulation of phosphatidylcholine metabolic process	RAB38 ACSL3
0.0639914	20	211	1.80665	Regulation of organelle assembly	CEP76 TRIM37 CNOT6 PIKFYVE ALMS1 GPSM2 STIL CNOT1 ODF2 RDX MNS1 TCHP PLK4 HNRNPU CEP135 TMEM39A CEP97 DYNC1H1 ATXN2 RBM14
0.0639914	2	3	12.7068	Mitochondrial large ribosomal subunit assembly	FASTKD2 DHX30
0.0639914	23	254	1.72592	Regulation of proteolysis involved in cellular protein catabolic process	USP13 HIPK2 CHFR OPHN1 GSK3B GSK3A UBE3A UCHL5 LATS1 AGTPBP1 RNFT2 TLK2 ZYG11B RYBP BTRC MAP1A FBXO22 SMARCC1 GLMN FBXW8 ARIH2 SOCS4 STYX
0.0639914	2	3	12.7068	Response to vasopressin	CDC6 ADCY6
0.0639914	2	3	12.7068	Cellular response to vasopressin	CDC6 ADCY6
0.0639914	2	3	12.7068	Regulation of macropinocytosis	APPL2 APPL1
0.0639914	2	3	12.7068	Regulation of myeloid progenitor cell differentiation	DPF2 ANKLE1
0.0639914	2	3	12.7068	Negative regulation of DNA duplex unwinding	MCM2 TOP2A
0.0639914	2	3	12.7068	Protein K27-linked deubiquitination	OTUD3 YOD1
0.0639914	2	3	12.7068	Response to manganese-induced endoplasmic reticulum stress	EIF2S1 EIF2AK3
0.0639914	2	3	12.7068	Negative regulation of glycogen (starch) synthase activity	GSK3B GSK3A
0.0639914	2	3	12.7068	Negative regulation of steroid hormone secretion	CRY1 PTPN11
0.0639914	2	3	12.7068	Negative regulation of corticosteroid hormone secretion	CRY1 PTPN11
0.0639914	2	3	12.7068	Negative regulation of glucocorticoid secretion	CRY1 PTPN11
0.0639914	2	3	12.7068	Positive regulation of phosphatidylcholine biosynthetic process	RAB38 ACSL3
0.0639914	2	3	12.7068	Negative regulation of cysteine-type endopeptidase activity involved in execution phase of apoptosis	RNF34 PAK2
0.0646792	9	67	2.56033	Regulation of microtubule polymerization	CLASP1 ABL1 ARHGEF7 MAP1B PSRC1 DYRK1A CLASP2 CKAP5 CDK5R1
0.0646792	9	67	2.56033	Regulation of insulin receptor signaling pathway	NUCKS1 SIRT1 GSK3A GRB10 CDK4 SESN3 SIK2 PTPN11 OPA1
0.0653522	10	79	2.41268	Regulation of protein acetylation	DIP2B GSK3B SIRT1 SET CHEK1 PAXIP1 DIP2A IWS1 FAM161A DDX3X
0.0660498	4	16	4.76505	Positive regulation of telomerase RNA localization to Cajal body	DKC1 CCT7 SHQ1 CCT6A
0.0663076	12	104	2.19925	Dendritic spine development	MAPK6 DNM1L UBE3A ABI2 KALRN DIP2A CDK5R1 PAK2 SIPA1L1 OPA1 BHLHB9 ITSN1
0.0669211	48	640	1.42952	Developmental growth	ZFX RC3H2 DIP2B ASPM GSK3B ATRX ABL1 YY1 GINS1 ADNP GSK3A EZH2 EIF4H PLEKHA1 BMPR1A LZTS2 TNKS2 PRPF19 KPNA1 UBE3A TTL SOS1 KDM5B CREB1 GPAM STIL SMO TRIM28 LATS1 MAP1B CDK4 RTF1 RNF157 NCAPG2 CELF1 CHEK1 FLVCR1 CLASP2 CDK1 CHD7 CDK5R1 ARIH2 PTPN11 MED12 ARID2 XRCC2 GIGYF2 PRKDC
0.0670056	22	241	1.73994	Cellular response to insulin stimulus	PIK3C2A NUCKS1 GSK3B SIRT1 GSK3A GRB10 SOS1 IDE PPAT CDK4 APPL2 PARP1 EIF4EBP2 SESN3 APPL1 STXBP4 SIK2 SMARCC1 PTPN11 ATP6V0A2 OPA1 PRKDC
0.0675914	7	45	2.96492	Cerebellum morphogenesis	OPHN1 ABL1 KIF14 TTC21B SMO AGTPBP1 PTPN11
0.0691183	5	25	3.81204	Positive regulation of interferon-alpha production	DHX9 HSPD1 SETD2 CHUK DDX3X
0.0693631	15	144	1.98544	Positive regulation of protein modification by small protein conjugation or removal	CRY1 CUL3 CHFR SART3 HUWE1 GSK3A UBE3A DCUN1D5 FANCI SAE1 SKP2 PAXIP1 BTRC FANCM DDX3X
[truncated: 211 more rows]

## Sheet: SLC16A1_GO_CC
Enrichment FDR	nGenes	Pathway Genes	Fold Enrichment	Pathway	Genes
[truncated: 222 more rows]

## Sheet: SLC16A1_GO_MF
Enrichment FDR	nGenes	Pathway Genes	Fold Enrichment	Pathway	Genes
[truncated: 282 more rows]
